# Supplementary material for: Ribosome rescue factor PELOTA modulates translation start site choice for C/EBPα protein isoforms
Source: Life Sci Alliance. 2024 May 21;7(7):e202302501. doi: 10.26508/lsa.202302501 (PMC11109482; doi:10.26508/lsa.202302501)
Supplement: Supplementary file 1 [file LSA-2023-02501_TableS1.xlsx]

## Sheet: TableS1
Plasmids used and/or designed in this study
Name	Experiment	Construct details	Source	Notes	Sequence
pCRISPRi-v2	CRISPRi sgRNA expression vector	pU6-sgRNA-EF1Alpha-Puro-T2A-BFP	Horlbeck et al. Elife 2016	Lentiviral integration
pNTI205	AAVS1 targeting sgRNA expression vector	pU6-sgRNA	Mali et al. Science 2013
pNTI206	AAVS1 targeting sgRNA expression vector	pU6-sgRNA	Mali et al. Science 2013
pNTI313	spCas9 expression vector	pCMV-spCas9-Cerulean-BtODC1(PEST)-bGH
pNTI557	Sleeping beauty transposition vector	pSBi-RBSA-Neo-EEF1A-bGH	Kowarz et al. Biotechnol. J. 2015
pNTI620	AAVS1 integration vector	T2A-Puro	This paper	Lentiviral expression vector
pNTI673	VSVG	Lentiviral packaging plasmid	This paper
pNTI674	Gag-Pol	Lentiviral packaging plasmid	This paper
pNTI771	CRISPRi dual sgRNA expression vector	p7SK-sgRNA-tracrV2-pU6-sgRNA-tracrWT-EF1Alpha-Puro-T2A-BFP	Diehl et al. NAR 2021	Lentiviral integration
pNTI775	Sleeping beauty transposition vector	pSBi-RBSA-Hygro-EEF1A-bGH	Kowarz et al. Biotechnol. J. 2015
pSF042A	mNeonGreen2(1-10) fragment	pSFFV-mNeonGreen2(1-10)	Feng et al. Nature Comm. 2017
pSF047A	Two color CEBPA reporter with native uORF Kozak	pSFFV-CEBPA(1-44aa)-mNG2(11)-CEBPA(44-286aa)-mScarlet-1XFlag-SV40	This paper	Derived from pNTI620; uORF and spacer sequence in italics	GTAACGCCATTTTGCAAGGCATGGAAAAATACCAAACCAAGAATAGAGAAGTTCAGATCAAGGGCGGGTACATGAAAATAGCTAACGTTGGGCCAAACAGGATATCTGCGGTGAGCAGTTTCGGCCCCGGCCCGGGGCCAAGAACAGATGGTCACCGCAGTTTCGGCCCCGGCCCGAGGCCAAGAACAGATGGTCCCCAGATATGGCCCAACCCTCAGCAGTTTCTTAAGACCCATCAGATGTTTCCAGGCTCCCCCAAGGACCTGAAATGACCCTGCGCCTTATTTGAATTAACCAATCAGCCTGCTTCTCGCTTCTGTTCGCGCGCTTCTGCTTCCCGAGCTCTATAAAAGAGCTCACAACCCCTCACTCGGCGCGCCAGTCCTCCGACAGACTGAG…
pSF047AB	Two color CEBPA reporter with uORF start codon mutant	pSFFV-CEBPA(1-44aa)-mNG2(11)-CEBPA(44-286aa)-mScarlet-1XFlag-SV40	This paper	Derived from pSF047AD
pSF047AC	Two color CEBPA reporter with Long start codon mutant	pSFFV-CEBPA(1-44aa)-mNG2(11)-CEBPA(44-286aa)-mScarlet-1XFlag-SV40	This paper	Derived from pSF047AD
pSF047AD	Two color CEBPA reporter with optimized uORF Kozak	pSFFV-CEBPA(1-44aa)-mNG2(11)-CEBPA(44-286aa)-mScarlet-1XFlag-SV40	This paper	Derived from pSF047AD; optimized uORF context in italics	GTAACGCCATTTTGCAAGGCATGGAAAAATACCAAACCAAGAATAGAGAAGTTCAGATCAAGGGCGGGTACATGAAAATAGCTAACGTTGGGCCAAACAGGATATCTGCGGTGAGCAGTTTCGGCCCCGGCCCGGGGCCAAGAACAGATGGTCACCGCAGTTTCGGCCCCGGCCCGAGGCCAAGAACAGATGGTCCCCAGATATGGCCCAACCCTCAGCAGTTTCTTAAGACCCATCAGATGTTTCCAGGCTCCCCCAAGGACCTGAAATGACCCTGCGCCTTATTTGAATTAACCAATCAGCCTGCTTCTCGCTTCTGTTCGCGCGCTTCTGCTTCCCGAGCTCTATAAAAGAGCTCACAACCCCTCACTCGGCGCGCCAGTCCTCCGACAGACTGAG…
pSF047AE	Two color CEBPA reporter with PEST fusion	pSFFV-CEBPA(1-44aa)-mNG2(11)-CEBPA(44-286aa)-mScarlet-1XFlag-BtODC1(PEST)-SV40	This paper	Derived from pSF047AD
pSF063A	Two color CEBPA reporter with 30 nucleotide uORF	pSFFV-CEBPA(1-44aa)-mNG2(11)-CEBPA(44-286aa)-mScarlet-1XFlag-SV40	This paper	Derived from pSF047AD	uORF sequence: atggcgggagaactcccgggagaactctaa
pSF065A	Two color CEBPA reporter with 6 nucleotide uORF	pSFFV-CEBPA(1-44aa)-mNG2(11)-CEBPA(44-286aa)-mScarlet-1XFlag-SV40	This paper	Derived from pSF047AD	uORF sequence: atggcgtaa
pSF081A	IRFP670 expression vector	pSBi-RBSA-Neo-EEF1A-iRFP670-bGH	This paper	Derived from pNTI557
pSF141B	Two color CEBPA reporter with short 5'UTR	pSFFV-CEBPA(1-44aa)-mNG2(11)-CEBPA(44-286aa)-mScarlet-1XFlag-SV40	This paper	Derived from pNTI620	5'UTR sequence: aaggtgtcgtgaaaactacccc
pSF138A	Shield1 HaloTag overexpression vector	pSBi-RBSA-Hygro-pEFIA-FKBP12(DD)-HaloTag-v5	This paper	Derived from pNTI775
pSF142B	Shield1 PELO overexpression vector	pSBi-RBSA-Hygro-pEF1A-PELO-FKBP12(DD)-v5	This paper	Derived from pNTI775
pSF171A	Two color CEBPA reporter with 14 nucleotide spacer	pSFFV-CEBPA(1-44aa)-mNG2(11)-CEBPA(44-286aa)-mScarlet-1XFlag-SV40	This paper	Derived from pSF047AD	Spacer: ctcccccccccctc
pSF172A	Two color CEBPA reporter with 17 nucleotide spacer	pSFFV-CEBPA(1-44aa)-mNG2(11)-CEBPA(44-286aa)-mScarlet-1XFlag-SV40	This paper	Derived from pSF047AD	Spacer: ctCCAGGCGTCCccccc
pSF173A	Two color CEBPB 5' UTR reporter	pSFFV-CEBPB-mNG2(11)-CEBPA(44-286aa)-mScarlet-1XFlag-SV40	This paper	Derived from pSF047AD; uORF in italics	CEBPB 5' UTR sequence: AGCGAGTCAGAGCCGCGCACGGGACTGGGAAGGGGACCCACCCGAGGGTCCAGCCACCAGCCCCCTCACTAATAGCGGCCACCCCGGCAGCGGCGGCAGCAGCAGCAGCGACGCAGCGGCGACAGCTCAGAGCAGGGAGGCCGCGCCACCTGCGGGCCGGCCGGAGCGGGCAGCCCCAGGCCCCCTCCCCGGGCACCCGCGTTCATGCAACGCCTGGTGGCCTGGGACCCAGCATGTCTCCCCCTGCCGCCGCCGCCGCCTGCCTTTAAATCC
