# Supplementary material for: Ribosome rescue factor PELOTA modulates translation start site choice for C/EBPα protein isoforms
Source: Life Sci Alliance. 2024 May 21;7(7):e202302501. doi: 10.26508/lsa.202302501 (PMC11109482; doi:10.26508/lsa.202302501)
Supplement: Supplementary file 2 [file LSA-2023-02501_TableS2.xlsx]

## Sheet: TableS2
Primers used to generate plasmids in Table S1
Name	Amplicon	Relevant Plasmid	Sequence
oSF501	FWD, SFFV promoter	pSF47A-E	GGTCTCAATTGCACCGGTACGTAACGCCATTTTGCAAGGC
oSF502	REV, SFFV promoter	pSF47A-E	CTTTTATATCGAAGCTTCAGCCCGGGCGACTCAGTCTGTC
oSF503	FWD, CEBPA 5'UTR-CDS(1-44)-mNG2(11)	pSF47A-E	GACAGACTGAGTCGCCCGGGCTGAAGCTTCGATATAAAAGCT
oSF488	REV, CEBPA 5'UTR-CDS(1-44)-mNG2(11)	pSF47A-E	GGGATCCTATTACATCGGTAAAGGCCTTTTGCCACTCCTTGAAGTTGAGCTCGGTGGATC
oSF470	FWD, CEBPA CDS(44-286)	pSF47A-E	CTTTACCGATGTAATAGGATCCCCACCTGCCGC
oSF197	REV, CEBPA CDS(44-286)	pSF47A-E	TCGCCCTTGCTCACGGATCCCGCGCAGTTGCCCATGGCCT
oSF198	FWD, mScarlet-H-1XFlag	pSF47A-E	TGGGCAACTGCGCGGGATCCGTGAGCAAGGGCGAGGCAGT
oSF206	REV, mScarlet-H-1XFlag	pSF47A-E	CTAGTGGATCTTACTTATCGTCGTCATCCTTGTAATCGCTTCCCTTGTACAGCTCGTCC
oSF976	FWD, short 5'UTR-CEBPA reporter	pSF141B	CGCCCGGGCTGAAGCTTCGAAAGGTGTCGTGAAAACTACC
oSF469	REV, short 5'UTR-CEBPA reporter	pSF141B	TGTCCCTAGTAAAGCCTGCAAACTTGTTTATTGCAGCTTATAATG
oSF726	FWD, IRFP-670	pSF081A	CTACCCCAAGCTGGCCTCTGGCCACCATGGCGCGTAAGGT
oSF727	REV, IRFP-670	pSF081A	ATCCCCAAGCTTGGCCTGACTTAGCGTTGGTGGTGGGCGG
oSF890	FWD, FKBP12-HaloTag	pSF138A	CTACCCCAAGCTGGCCTCTGATGGGAGTGCAGGTGGAAAC
oSF930	REV, FKBP12-HaloTag	pSF138A	CCAGTACCGATTTCGGATCCTGATCCTTCCGGTTTTAGAA
oSF931	FWD, HaloTag-v5	pSF138A	TTCTAAAACCGGAAGGATCAGGATCCGAAATCGGTACTGG
oSF893	REV, HaloTag-v5	pSF138A	ATCCCCAAGCTTGGCCTGACTCAAGTAGAATCCAAACCTAACA
oSF990	FWD, PELO-FKBP12	pSF142B	CTACCCCAAGCTGGCCTCTGATGAAGCTCGTGAGGAAGAA
oSF991	REV, PELO-FKBP12	pSF142B	ACCTGCACTCCTGATCCATCCTCTTCAGAACTGGAATC
oSF992	FWD, FKBP12-v5	pSF142B	GTTCTGAAGAGGATGGATCAGGAGTGCAGGTGGAAAC
oSF400	REV, CEBPA reporter-PEST	pSF47AE	GGCGGGAAGTCCTGGGTCCGCTTATCGTCGTCATCCTTGT
oSF401	FWD, 1XFlag-BtODC1(PEST)	pSF47AE	ACAAGGATGACGACGATAAGCGGACCCAGGACTTCCCGCC
oSF402	REV, 1XFlag-BtODC1(PEST)	pSF47AE	TCTTATCGTCGAAGCTTCAGCTACACGTCAATACGCGTGG
oSF960	REV, 30nt uORF CEBPA reporter	pSF063A	GTTCTCCCGCCATGGCGGCCCTCGGCG
oSF961	FWD, 30nt uORF CEBPA reporter	pSF063A	GCCGCCATGGCGGGAGAACTCCCGGGAGAACTCTAACTCCC
oSF652	REV, 9nt uORF CEBPA reporter	pSF065A	TTACGCCATGGCGGCCCTCGGCGG
oSF653	FWD, 9nt uORF CEBPA reporter	pSF065A	GCCGCCATGGCGTAACTCCCCCATGGAG
oSF595	FWD, Custom Illumina R1 sequencing primer		GTGTGTTTTGAGACTATAAGTATCCCTTGGAGAACCACCTTGTTG
oSF1078	REV, 14 nucleotide spacer	pSF171A	gccgactccatgaggggggggggagttaga
oSF1080	REV, 17 nucleotide spacer	pSF172A	gactccatgggggGGACGCCTGGagttagagtt
oSF1102	FWD, CEBPB 5′UTR sequence	pSF173A	CGCCCGGGCTGAAGCTTCGAAGCGAGTCAGAGCCGCGCAC
oSF1103	REV, CEBPB 5′UTR sequence	pSF173A	tcggccgactccatGGATTTAAAGGCAGGCGGCG
