# Supplementary material for: Ribosome rescue factor PELOTA modulates translation start site choice for C/EBPα protein isoforms
Source: Life Sci Alliance. 2024 May 21;7(7):e202302501. doi: 10.26508/lsa.202302501 (PMC11109482; doi:10.26508/lsa.202302501)
Supplement: Supplemental Data 1. — CRISPRi screening data from each sub-library, listing guide RNA counts, inferred enrichment levels, and statistical analysis. [file LSA-2023-02501_Supplemental_Data_1.xlsx]

## Sheet: gene_expression_lib_all
grna	baseMean	log2FoldChange	lfcSE	pvalue	padj	gene	FR bin raw counts	NR bin raw counts	NG bin raw counts	FG bin raw counts
AARSD1_-_41116243.23-P1	4736.76	-0.0259775	0.0728105	0.367515	0.926581	AARSD1	5467	5077	4116	4436
AARSD1_-_41116425.23-P1	2242.16	-0.00961197	0.0722437	0.637745	0.97119	AARSD1	2607	2709	1564	2193
AARSD1_-_41131712.23-P2	1877.39	0.00719541	0.0715213	0.748479	0.978438	AARSD1	2065	1780	1505	2273
AARSD1_-_41132037.23-P2	3175.23	-0.0495499	0.0913271	0.112802	0.765489	AARSD1	4854	2340	2728	3041
AARSD1_-_41132088.23-P2	10236.3	0.0454501	0.0720615	0.252022	0.879851	AARSD1	10549	9987	8545	12371
AARSD1_+_41116203.23-P1	8523.8	-0.00560895	0.0623828	0.886485	0.993087	AARSD1	9639	8137	7405	9314
AARSD1_+_41116412.23-P1	2303.84	-0.0121868	0.071737	0.589864	0.968599	AARSD1	2922	2215	1785	2445
AARSD1_+_41116417.23-P1	3530.82	-0.00157472	0.0697251	0.957514	0.998066	AARSD1	4017	2601	3733	3912
AARSD1_+_41132061.23-P2	9620.67	0.0329124	0.0686635	0.351481	0.917785	AARSD1	9336	9551	9171	10651
AARSD1_+_41132078.23-P2	2162.37	-0.0308396	0.0794292	0.217169	0.856694	AARSD1	3195	1590	1936	2091
ABCF3_-_183903980.23-P1P2	3638.73	-0.00414553	0.0715664	0.842322	0.990828	ABCF3	4256	4777	1851	3923
ABCF3_-_183903991.23-P1P2	4978.09	-0.031829	0.0760119	0.272294	0.888563	ABCF3	5823	4351	5339	4492
ABCF3_-_183904021.23-P1P2	1153.77	0.0177509	0.0765337	0.10121	0.747289	ABCF3	571	1404	1302	1285
ABCF3_-_183904356.23-P1P2	2015.27	-0.00544707	0.0711179	0.815321	0.98745	ABCF3	2336	2010	1672	2142
ABCF3_-_183904380.23-P1P2	3070.46	0.0170672	0.0734317	0.450946	0.946036	ABCF3	2950	3782	2002	3701
ABI2_-_204193058.23-P1P2	2247.53	-0.0269566	0.0779925	0.210024	0.853783	ABI2	2921	2682	1603	1890
ABI2_-_204193288.23-P1P2	1027.2	0.00153444	0.0731141	0.917966	0.997289	ABI2	1176	512	1237	1228
ABI2_+_204193030.23-P1P2	3548.62	-0.00563483	0.0709775	0.784245	0.982817	ABI2	3380	4021	3664	3091
ABI2_+_204193079.23-P1P2	3254.64	0.0170862	0.0714766	0.52924	0.962656	ABI2	3434	2690	3055	4001
ABI2_+_204193458.23-P1P2	6135.76	0.0520417	0.0858063	0.167146	0.82405	ABI2	6362	5576	4654	8401
ABLIM1_-_116417795.23-ENST00000277895.5	3590.38	0.00695569	0.0689641	0.794543	0.984917	ABLIM1	3738	3368	3434	3933
ABLIM1_-_116417810.23-ENST00000277895.5	3228.42	-0.017438	0.0713532	0.521046	0.961529	ABLIM1	4030	2842	2844	3378
ABLIM1_+_116417743.23-ENST00000277895.5	6213.8	-0.0494052	0.081553	0.160715	0.814618	ABLIM1	7967	6023	5153	6050
ABLIM1_+_116417829.23-ENST00000277895.5	2038.94	0.0212553	0.0755362	0.302999	0.901503	ABLIM1	1756	2365	1637	2457
ABLIM1_+_116418018.23-ENST00000277895.5	3514.82	0.0392395	0.0854574	0.0656587	0.663565	ABLIM1	2321	3827	3861	3976
ABLIM3_-_148521229.23-P1P2	4443.46	-0.00979921	0.0679041	0.727638	0.976215	ABLIM3	5031	4220	4078	4614
ABLIM3_-_148521482.23-P1P2	5766.34	-0.005387	0.0678334	0.842415	0.990828	ABLIM3	5861	5592	6099	5553
ABLIM3_-_148521503.23-P1P2	2987.74	-0.00478133	0.0704886	0.830708	0.989656	ABLIM3	3153	2628	3273	2933
ABLIM3_+_148521102.23-P1P2	1392.27	0.0207164	0.0762983	0.302783	0.901503	ABLIM3	1430	824	1211	2235
ABLIM3_+_148521451.23-P1P2	2119.31	-0.0108455	0.0728547	0.55074	0.965151	ABLIM3	2252	1913	2489	1810
ABRA_-_107782350.23-P1P2	4130.43	-0.0287752	0.0755654	0.339175	0.913665	ABRA	5889	3055	3426	4510
ABRA_+_107782019.23-P1P2	4570.57	-0.0203464	0.0743465	0.297364	0.899759	ABRA	5237	6218	3147	3807
ABRA_+_107782392.23-P1P2	1627.72	-0.0110701	0.0726245	0.606022	0.97119	ABRA	2174	1295	1387	1775
ABRA_+_107782399.23-P1P2	4898.07	-0.0165022	0.0684844	0.54455	0.964354	ABRA	5789	4735	4245	5050
ABRA_+_107782422.23-P1P2	3646.11	-0.00305544	0.0708979	0.898629	0.994906	ABRA	4643	4014	1885	4397
ABT1_-_26597263.23-P1P2	5837.42	-0.000718738	0.0652969	0.991504	0.998719	ABT1	6582	5521	5041	6492
ABT1_-_26597427.23-P1P2	3280.03	-0.0331104	0.078446	0.160201	0.814618	ABT1	4658	2545	2986	3148
ABT1_-_26597617.23-P1P2	2196.43	-0.0308287	0.0789368	0.225898	0.863934	ABT1	3120	1864	1848	2107
ABT1_+_26597184.23-P1P2	3540.42	0.0310035	0.0769916	0.264775	0.886288	ABT1	3296	3813	2872	4320
ABT1_+_26597412.23-P1P2	3832.75	0.0252635	0.0738744	0.459086	0.946036	ABT1	3934	4024	2903	4679
ACAP3_-_1243095.23-P1P2	7162.44	0.0302161	0.072889	0.341298	0.914037	ACAP3	6896	5976	7696	8233
ACAP3_-_1243221.23-P1P2	4568.99	-0.0102467	0.0696528	0.694167	0.972045	ACAP3	5107	3656	5031	4584
ACAP3_-_1243235.23-P1P2	3565.75	-0.00689025	0.0697147	0.795663	0.984917	ACAP3	4457	3503	2479	4103
ACAP3_+_1243258.23-P1P2	6419.02	0.0172223	0.0678899	0.580422	0.968586	ACAP3	6386	6853	5612	7012
ACAP3_+_1243337.23-P1P2	3238.49	0.00392809	0.0697019	0.983154	0.998719	ACAP3	3726	3375	2353	3704
ACD_-_67693904.23-P1P2	2460.74	-0.00036905	0.0723295	0.977395	0.998719	ACD	2102	2403	3180	2056
ACD_-_67693957.23-P1P2	1188.7	-0.0215811	0.0769407	0.246746	0.878475	ACD	1914	724	1111	1108
ACD_-_67694143.23-P1P2	4045.42	0.0234297	0.073806	0.406715	0.93462	ACD	4424	2763	3781	5497
ACD_+_67693748.23-P1P2	6482.37	-0.0191892	0.0678184	0.5469	0.965151	ACD	7203	6668	5878	6371
ACD_+_67694124.23-P1P2	5415.44	0.0161551	0.0705051	0.556044	0.965151	ACD	5914	5838	3534	6765
ACRBP_-_6756126.23-P1P2	3434.42	-0.0484627	0.0892726	0.122726	0.78419	ACRBP	5055	2627	3018	3293
ACRBP_-_6756147.23-P1P2	1903.48	-0.00342604	0.0713383	0.90311	0.995383	ACRBP	2115	2018	1555	2007
ACRBP_+_6756555.23-P1P2	5248.17	-0.0324287	0.0769458	0.258721	0.884324	ACRBP	5993	4617	5869	4559
ACRBP_+_6756569.23-P1P2	4816.46	-0.000231796	0.0676623	0.99374	0.998992	ACRBP	5716	4692	3557	5639
ACRBP_+_6756572.23-P1P2	7367.39	-0.0215261	0.0697809	0.504566	0.956452	ACRBP	9552	5335	6888	8187
ADAD2_-_84224806.23-P1P2	4595.45	0.00366292	0.0690709	0.912795	0.996134	ADAD2	5781	4179	2982	5886
ADAD2_-_84224870.23-P1P2	3574.66	0.00344713	0.0691531	0.555842	0.965151	ADAD2	3433	3424	3583	3925
ADAD2_-_84224880.23-P1P2	4281.54	-0.0195719	0.0731551	0.3992	0.933574	ADAD2	4451	4444	4661	3536
ADAD2_+_84224814.23-P1P2	1767.23	-0.0230836	0.0771209	0.173445	0.830516	ADAD2	2115	2071	1632	1265
ADAD2_+_84225182.23-P1P2	3899.05	0.051845	0.0903317	0.127557	0.787644	ADAD2	3815	3173	3370	5491
ADAP1_-_993847.23-P1P2	2337.09	0.000660523	0.0713474	0.969536	0.998719	ADAP1	2373	2857	1809	2375
ADAP1_+_994248.23-P1P2	2077.04	0.0449965	0.0907195	0.0329522	0.543797	ADAP1	1633	1371	2011	3424
ADAP1_+_994276.23-P1P2	4995.86	-0.0364359	0.0774764	0.267839	0.886494	ADAP1	5784	4792	4996	4517
ADAP1_+_994279.23-P1P2	5434	0.00750003	0.0666084	0.804689	0.98571	ADAP1	6208	4689	4707	6457
ADAP1_+_994282.23-P1P2	8132.1	-0.0544517	0.0805942	0.16385	0.820797	ADAP1	9738	8113	7293	7681
ADARB1_-_46493823.23-P1P2	1786.24	-0.019095	0.0748941	0.386137	0.930437	ADARB1	2629	1681	1140	1869
ADARB1_-_46493831.23-P1P2	2287.91	-0.0107144	0.0720561	0.777357	0.980947	ADARB1	3122	1539	1913	2792
ADARB1_+_46493796.23-P1P2	1657.79	-0.00351914	0.0730836	0.781902	0.982817	ADARB1	1587	1185	2413	1385
ADARB1_+_46494884.23-P1P2	4536.41	-0.0100982	0.0693762	0.742765	0.978329	ADARB1	5213	5060	3347	4757
ADARB1_+_46494897.23-P1P2	5380.98	-0.0329751	0.0735734	0.318437	0.901503	ADARB1	6479	5026	4967	5267
ADAT1_-_75656724.23-P1P2	5080.74	0.0179675	0.0715494	0.494155	0.955205	ADAT1	4804	6149	3911	5610
ADAT1_-_75656732.23-P1P2	1397.52	-0.0062611	0.0728973	0.683441	0.972045	ADAT1	1470	1251	1634	1229
ADAT1_+_75656919.23-P1P2	4611.34	-0.00531716	0.0677247	0.859023	0.991374	ADAT1	5646	3817	3939	5356
ADAT1_+_75657125.23-P1P2	1716.88	0.0081567	0.0728649	0.64874	0.97119	ADAT1	1529	1448	2078	1800
ADAT1_+_75657171.23-P1P2	5055.11	0.0152994	0.0701796	0.597136	0.97119	ADAT1	5042	5839	3892	5638
ADNP_-_49547603.23-P1P2	7037.11	-0.0181633	0.0659779	0.631468	0.97119	ADNP	8335	6568	6041	7573
ADNP_-_49547651.23-P1P2	2679.61	0.00121454	0.0705891	0.955175	0.997808	ADNP	3280	2642	1729	3301
ADNP_-_49547707.23-P1P2	5938.83	-0.0172028	0.0690376	0.851954	0.990983	ADNP	6196	6505	5293	5896
ADNP_-_49547964.23-P1P2	3122.95	0.0637323	0.109561	0.0367491	0.562288	ADNP	2449	2306	3378	4454
ADNP_+_49547892.23-P1P2	1069.78	0.0040097	0.0727392	0.82269	0.988199	ADNP	1300	996	660	1430
ADNP2_-_77867208.23-P1P2	1480.7	0.00255821	0.0720522	0.889294	0.993092	ADNP2	1530	1622	1228	1594
ADNP2_-_77867536.23-P1P2	703.011	0.00382315	0.0732358	0.79186	0.984738	ADNP2	830	580	516	950
ADNP2_-_77867623.23-P1P2	3567.72	-0.0989298	0.171889	0.0321672	0.543422	ADNP2	5952	2835	2615	3229
ADNP2_+_77867421.23-P1P2	2333.04	0.0170991	0.0741073	0.386565	0.930437	ADNP2	1946	2140	2677	2556
ADNP2_+_77867603.23-P1P2	6021.55	0.00865346	0.0656362	0.789303	0.984682	ADNP2	6632	5729	5134	6893
AEBP2_-_19592882.23-P1P2	2801.59	0.00125332	0.0719135	0.95073	0.99732	AEBP2	3020	1559	3621	3055
AEBP2_-_19593012.23-P1P2	4280.32	0.00993508	0.0691182	0.696538	0.972045	AEBP2	4250	4655	3734	4597
AEBP2_+_19592640.23-P1P2	777.497	-0.0197145	0.0777755	0.0224406	0.479039	AEBP2	1176	1279	413	261
AEBP2_+_19592658.23-P1P2	4805.88	-0.0195705	0.0696202	0.492729	0.954973	AEBP2	5573	4776	4280	4776
AEBP2_+_19592704.23-P1P2	7030.23	0.0053126	0.0655807	0.758238	0.978452	AEBP2	7039	6803	7044	7360
AES_-_3061802.23-P1P2	2903.74	0.000775048	0.0715265	0.974479	0.998719	AES	2602	2885	3461	2598
AES_-_3062083.23-P1P2	4198.08	0.00640644	0.0707178	0.751589	0.978438	AES	4676	4964	2376	5091
AES_-_3062139.23-P1P2	3045.53	-0.00673571	0.0696999	0.792762	0.984738	AES	3772	2658	2492	3470
AES_-_3062479.23-P1P2	3808.75	0.0454403	0.0859837	0.123853	0.785966	AES	3224	3705	3761	4614
AES_+_3061863.23-P1P2	7752.32	-0.0538628	0.0845656	0.154916	0.810127	AES	9655	8323	6074	7336
AGGF1_-_76326671.23-P1P2	2340.12	0.0235598	0.0766296	0.234917	0.872647	AGGF1	1868	1956	2777	2753
AGGF1_+_76326229.23-P1P2	2450.68	-0.0295156	0.078763	0.190552	0.840115	AGGF1	3073	2067	2689	2020
AGGF1_+_76326273.23-P1P2	2732.87	0.0177163	0.0725121	0.471601	0.948264	AGGF1	2636	2588	2612	3175
AGGF1_+_76326308.23-P1P2	1684.66	-0.0402252	0.0889158	0.0139818	0.408152	AGGF1	2271	1951	1675	838
AGGF1_+_76326633.23-P1P2	1178.91	0.00227999	0.0734683	0.819155	0.988059	AGGF1	913	987	1733	1014
AGO1_-_36348838.23-P1P2	4279.15	0.0155322	0.0707236	0.537838	0.964021	AGO1	4043	3912	4579	4630
AGO1_-_36349041.23-P1P2	2433.31	-0.0212568	0.0748574	0.340278	0.913665	AGO1	2952	2020	2646	2169
AGO1_-_36349053.23-P1P2	1120.4	0.0115667	0.0736457	0.522425	0.962495	AGO1	1200	1005	793	1579
AGO1_-_36349067.23-P1P2	1326.48	0.0302441	0.0824778	0.0131308	0.403391	AGO1	539	1680	1315	1736
AGO1_-_36349237.23-P1P2	1240.63	-0.0113231	0.0740822	0.435354	0.944512	AGO1	1398	1621	986	975
AGO2_-_141645349.23-P1P2	6202.67	0.013732	0.066697	0.663689	0.97119	AGO2	6285	6162	5800	6734
AGO2_-_141645534.23-P1P2	7428.49	-0.0506088	0.0827494	0.176798	0.831163	AGO2	9631	7616	5580	7349
AGO2_-_141645609.23-P1P2	2986.78	-0.00714848	0.0700817	0.769916	0.98012	AGO2	3243	2957	2855	2966
AGO2_+_141645331.23-P1P2	5756.89	0.00865668	0.0688316	0.736108	0.977228	AGO2	5421	6683	5207	5775
AGO2_+_141645724.23-P1P2	1815.47	-0.00896879	0.0731658	0.552903	0.965151	AGO2	1790	2117	1910	1411
AGO3_-_36396736.23-P1P2	5952.69	0.00688394	0.0655181	0.908575	0.996134	AGO3	6424	5703	5422	6486
AGO3_-_36396745.23-P1P2	5514.37	-0.0381311	0.0766771	0.267449	0.886494	AGO3	7239	4637	4841	5685
AGO3_-_36396753.23-P1P2	3357.51	-0.0602739	0.104097	0.0497872	0.614413	AGO3	4691	3854	2402	2664
AGO3_-_36396756.23-P1P2	2620.66	-0.00917413	0.07063	0.696073	0.972045	AGO3	3046	2366	2476	2698
AGO3_+_36396775.23-P1P2	1711.65	0.00504411	0.0730961	0.72716	0.976215	AGO3	1479	2579	1106	1705
AGO4_-_36274041.23-P1P2	1961.16	0.0202706	0.0754067	0.299903	0.900703	AGO4	1619	1779	2168	2286
AGO4_-_36274053.23-P1P2	5563.17	-0.0286977	0.0736552	0.370078	0.926744	AGO4	7305	4128	5280	5884
AGO4_+_36273634.23-P1P2	2972.98	-0.00839886	0.0712296	0.699138	0.972045	AGO4	3102	3514	2582	2740
AGO4_+_36274033.23-P1P2	6160.55	-0.0144689	0.0679604	0.631524	0.97119	AGO4	6717	5621	6388	6036
AGO4_+_36274225.23-P1P2	814.019	0.00800862	0.0739394	0.524703	0.962656	AGO4	666	661	1000	923
AGRN_-_955702.23-P1P2	4386.96	0.0168913	0.0727107	0.416562	0.93856	AGRN	3751	5628	3583	4629
AGRN_+_955469.23-P1P2	3815.83	0.0112472	0.0696294	0.672918	0.972045	AGRN	3790	3616	3798	4142
AGRN_+_955472.23-P1P2	4362.45	-0.0141038	0.0703433	0.583668	0.968599	AGRN	4638	4274	4549	4028
AGRN_+_955534.23-P1P2	2951.62	0.00682025	0.0702509	0.781572	0.982601	AGRN	2925	3018	2808	3115
AGRN_+_955594.23-P1P2	2459.28	0.00104719	0.0722846	0.951101	0.99732	AGRN	2679	3411	1188	2715
AHCTF1_-_247095134.23-P1P2	9028.93	0.00671705	0.0660786	0.818016	0.988034	AHCTF1	8613	9820	8853	8878
AHCTF1_+_247094810.23-P1P2	2904.88	0.0368034	0.0830492	0.124604	0.786733	AHCTF1	2318	3510	2229	3646
AHCTF1_+_247095155.23-P1P2	3950.47	-0.0914637	0.145078	0.0317184	0.541585	AHCTF1	5568	3239	3897	3277
AHCTF1_+_247095176.23-P1P2	1471.19	0.0150504	0.074816	0.31728	0.901503	AHCTF1	1088	1879	1286	1629
AHCTF1_+_247095191.23-P1P2	3457.84	-0.073653	0.12004	0.0518908	0.622812	AHCTF1	5518	3001	2460	3179
AHDC1_-_27930242.23-P1P2	1689.22	0.025994	0.0774883	0.249054	0.879367	AHDC1	1601	1471	1413	2377
AHDC1_+_27930253.23-P1P2	5573.58	0.00193048	0.0679665	0.941822	0.99732	AHDC1	5415	5784	5684	5437
AHDC1_+_27930586.23-P1P2	3250.79	-0.0260412	0.0748774	0.295132	0.899702	AHDC1	3967	3423	2748	2993
AHDC1_+_27930650.23-P1P2	4487.07	-0.030156	0.0737545	0.442149	0.945623	AHDC1	5388	4239	4003	4518
AHDC1_+_27930664.23-P1P2	1313.74	-0.0348495	0.0842057	0.096471	0.740161	AHDC1	2423	1127	742	1130
AHRR_-_322310.23-P1P2	8993.09	0.00214223	0.063399	0.948801	0.99732	AHRR	10053	7487	8770	10044
AHRR_+_321829.23-P1P2	5322.54	-0.00428337	0.0687396	0.855591	0.991207	AHRR	5754	6333	3965	5445
AHRR_+_321892.23-P1P2	5248.72	-0.0370861	0.0760036	0.267866	0.886494	AHRR	6659	4997	4376	5255
AHRR_+_322184.23-P1P2	713.838	0.00482427	0.0741004	0.556358	0.965151	AHRR	437	681	1056	626
AHRR_+_322204.23-P1P2	4434.99	-0.0186075	0.0709673	0.561735	0.965865	AHRR	5958	3681	3394	5089
AIMP1_-_107237784.23-P1P2	2254.9	0.0131374	0.0724701	0.586498	0.968599	AIMP1	2589	2070	1484	3086
AIMP1_+_107237731.23-P1P2	4258.42	0.0298127	0.0747331	0.35756	0.922907	AIMP1	4075	3945	4178	4950
AIMP1_+_107237739.23-P1P2	4763.22	0.0156987	0.0721358	0.459277	0.946036	AIMP1	3925	5549	4819	4700
AIMP1_+_107237742.23-P1P2	4308.67	-0.00641323	0.0681562	0.80948	0.986852	AIMP1	4635	4284	4084	4342
AIMP1_+_107238105.23-P1P2	1601.48	-0.0355839	0.0846385	0.0884715	0.725178	AIMP1	2881	1597	780	1345
AIRE_-_45705738.23-P1P2	1359.67	0.00545427	0.0723028	0.784251	0.982817	AIRE	1614	1207	952	1787
AIRE_-_45705761.23-P1P2	4684.25	-0.0124372	0.0695613	0.628282	0.97119	AIRE	5271	3892	5033	4651
AIRE_-_45705768.23-P1P2	2785.34	-0.0172226	0.0725615	0.485809	0.953449	AIRE	3436	2233	2808	2780
AIRE_-_45705829.23-P1P2	2872.97	0.00945481	0.0709685	0.709952	0.972353	AIRE	3323	2797	1930	3680
AIRE_+_45705833.23-P1P2	3554.4	-0.018057	0.0732088	0.504715	0.956452	AIRE	5508	2471	2336	4356
AKNA_-_117149864.23-P1	4158.27	0.0186934	0.0721142	0.461591	0.946036	AKNA	3773	4783	3666	4476
AKNA_-_117160335.23-P2	7339.09	0.0390008	0.0737917	0.247718	0.878475	AKNA	7020	7245	6843	8455
AKNA_-_117160725.23-P2	2646.06	-0.0175807	0.0727376	0.489574	0.954629	AKNA	3477	2555	1949	2797
AKNA_+_117149787.23-P1	3614.02	0.0305812	0.0777201	0.220887	0.861348	AKNA	3020	3471	3868	4110
AKNA_+_117150220.23-P1	3912.2	-0.006299	0.0697588	0.815323	0.98745	AKNA	5251	3304	2639	4853
AKNA_+_117150244.23-P1	2942.73	-0.0308915	0.078031	0.223275	0.862765	AKNA	3560	3073	2687	2531
AKNA_+_117150247.23-P1	5629.84	0.0770673	0.122673	0.0254224	0.500091	AKNA	4043	5724	6022	6701
AKNA_+_117160271.23-P2	3383.1	0.029732	0.079923	0.110182	0.762828	AKNA	2200	3462	4114	3637
AKNA_+_117160706.23-P2	6196.04	-0.0278687	0.0706344	0.395724	0.930437	AKNA	7142	6283	5543	6028
AKNA_+_117160729.23-P2	7908.64	0.0206326	0.0654232	0.521153	0.961529	AKNA	8203	7642	7100	8995
AKTIP_-_53536698.23-P1P2	2253.33	-0.00270931	0.0708371	0.901686	0.994985	AKTIP	2387	2303	2106	2272
AKTIP_+_53536638.23-P1P2	6323.49	0.0469845	0.0847633	0.113851	0.765489	AKTIP	5358	5598	6969	7417
AKTIP_+_53536687.23-P1P2	6240.26	-0.0199706	0.0693933	0.550686	0.965151	AKTIP	7868	6141	4548	6851
AKTIP_+_53536722.23-P1P2	702.827	0.000299559	0.0738638	0.971998	0.998719	AKTIP	548	1187	504	554
AKTIP_+_53537096.23-P1P2	6203.25	0.0668391	0.107143	0.0454859	0.601622	AKTIP	4619	6144	6828	7176
ALKBH8_-_107436413.23-P1P2	4869.51	-0.0787332	0.118654	0.0558717	0.635236	ALKBH8	6684	5113	3679	4289
ALKBH8_+_107436173.23-P1P2	4262.9	0.00343085	0.0682565	0.922638	0.99732	ALKBH8	4718	4482	3302	4771
ALKBH8_+_107436193.23-P1P2	1024.33	-0.000293867	0.0733339	0.982066	0.998719	ALKBH8	984	668	1461	961
ALKBH8_+_107436381.23-P1P2	2019.87	0.00174908	0.0712028	0.96152	0.998314	ALKBH8	2322	1508	2017	2333
ALKBH8_+_107436405.23-P1P2	4845.27	0.0146868	0.0714471	0.527304	0.962656	ALKBH8	4153	5026	5334	4808
ALX1_-_85674403.23-P1P2	1333.83	-0.017947	0.0762323	0.156975	0.811848	ALX1	1486	1535	1502	773
ALX1_+_85673995.23-P1P2	1342.41	-0.0582803	0.109041	0.00821736	0.322326	ALX1	2302	1432	953	776
ALX1_+_85674007.23-P1P2	2943.12	0.000530512	0.0695113	0.983323	0.998719	ALX1	3282	2531	2821	3262
ALX1_+_85674064.23-P1P2	1153.44	-0.000431138	0.0725279	0.978807	0.998719	ALX1	1226	1275	954	1198
ALX1_+_85674246.23-P1P2	9412.83	-0.00954805	0.0650049	0.769389	0.979896	ALX1	10762	10180	7107	10093
ALX3_-_110612841.23-P1P2	3440.85	-0.0167374	0.0725538	0.472836	0.948573	ALX3	3857	4132	2747	3122
ALX3_-_110612895.23-P1P2	6086.86	0.0227773	0.069514	0.480127	0.949168	ALX3	6402	6190	4801	7278
ALX3_-_110613186.23-P1P2	2621.29	0.0272952	0.0778734	0.19934	0.850322	ALX3	2013	2880	2630	2955
ALX3_-_110613212.23-P1P2	1808.06	-0.00618459	0.0729432	0.666587	0.97119	ALX3	1683	2063	2028	1405
ALX3_-_110613262.23-P1P2	6707.72	-0.0409663	0.077414	0.227734	0.864476	ALX3	7823	6161	6841	6159
ALX4_-_44331111.23-P1P2	5430.55	0.00735817	0.0692631	0.700275	0.972045	ALX4	5026	6459	4848	5435
ALX4_-_44331556.23-P1P2	3311.21	0.0490955	0.0893115	0.120664	0.778704	ALX4	3125	2746	2946	4618
ALX4_-_44331565.23-P1P2	3813.42	-0.00113429	0.0694568	0.965663	0.998719	ALX4	4718	2630	3568	4607
ALX4_-_44331571.23-P1P2	6455.26	0.00627503	0.0653965	0.844196	0.990983	ALX4	6690	6378	6076	6853
ALX4_+_44331208.23-P1P2	9168.65	0.0172096	0.0689859	0.497434	0.955646	ALX4	8745	11173	7098	9914
ALYREF_-_79849084.23-P1P2	6272.05	-0.0238505	0.0700743	0.476706	0.949168	ALYREF	8069	5021	5532	6885
ALYREF_-_79849458.23-P1P2	2954.83	-0.00246089	0.0702548	0.914893	0.9963	ALYREF	3119	2564	3194	2991
ALYREF_+_79849097.23-P1P2	3790.57	-0.0171693	0.0714918	0.527436	0.962656	ALYREF	4779	2828	3755	4000
ALYREF_+_79849212.23-P1P2	4532.82	-0.230171	0.219032	0.0120741	0.395829	ALYREF	6762	3823	3997	3837
ALYREF_+_79849261.23-P1P2	5524.24	-0.0204289	0.0689174	0.532343	0.963064	ALYREF	6299	5512	4968	5513
ANKAR_-_190539475.23-P1P2	6501.38	-0.0214091	0.0722244	0.434714	0.944512	ANKAR	7564	8004	4521	6202
ANKAR_-_190539478.23-P1P2	2618.89	0.0253892	0.0763116	0.225615	0.863934	ANKAR	2161	2746	2549	3047
ANKAR_+_190539389.23-P1P2	3728.63	0.0409022	0.083885	0.127642	0.787644	ANKAR	2991	3902	3694	4354
ANKAR_+_190539422.23-P1P2	4770.14	-0.00212385	0.0668195	0.9443	0.99732	ANKAR	5243	4690	4228	5107
ANKAR_+_190539434.23-P1P2	2497.68	-0.0170516	0.0725333	0.499962	0.955708	ANKAR	3227	2292	2020	2615
ANKEF1_-_10015863.23-P1P2	3576.91	0.00632007	0.0705372	0.732243	0.976215	ANKEF1	3979	4014	2218	4356
ANKEF1_-_10015901.23-P1P2	5973.58	0.00746973	0.0668029	0.84509	0.990983	ANKEF1	6133	6446	5188	6301
ANKEF1_-_10015981.23-P1P2	1057.47	0.000372179	0.0725037	0.983788	0.998719	ANKEF1	1360	841	774	1357
ANKEF1_+_10015769.23-P1P2	4759.17	0.034389	0.0767591	0.248739	0.879367	ANKEF1	4391	5115	4087	5588
ANKEF1_+_10016163.23-P1P2	2712.53	0.0255567	0.0763337	0.266179	0.886494	ANKEF1	2378	3129	2156	3273
ANKHD1_-_139781396.23-P1P2	14020.5	-0.011413	0.0594314	0.762923	0.978888	ANKHD1	15904	14176	11574	15098
ANKHD1_-_139781432.23-P1P2	4813.12	0.0513388	0.0911444	0.0981728	0.742201	ANKHD1	3946	4177	5365	5799
ANKHD1_-_139781863.23-P1P2	3136.42	-0.0108834	0.0699593	0.694342	0.972045	ANKHD1	3732	2844	2792	3334
ANKHD1_+_139781466.23-P1P2	2615.16	-0.0250104	0.0762587	0.274355	0.888563	ANKHD1	3186	2187	2877	2260
ANKHD1_+_139781487.23-P1P2	12812.4	0.041414	0.0671535	0.29587	0.899702	ANKHD1	13270	12707	10768	15098
ANKRA2_-_72860844.23-P1P2	1164.37	0.0233574	0.0776285	0.207625	0.85149	ANKRA2	1069	770	1042	1868
ANKRA2_-_72861012.23-P1P2	4048.61	-0.01015	0.0696346	0.695684	0.972045	ANKRA2	4767	3151	4167	4271
ANKRA2_-_72861077.23-P1P2	5072.31	0.0162161	0.0685862	0.600059	0.97119	ANKRA2	5528	4884	4067	6106
ANKRA2_-_72861421.23-P1P2	1569.09	-0.00594511	0.0721831	0.782104	0.982817	ANKRA2	2050	1066	1461	1815
ANKRA2_+_72861375.23-P1P2	1832.52	0.0356016	0.0838598	0.0771844	0.703974	ANKRA2	1282	1799	1902	2357
ANKRD1_+_92680756.23-P1P2	1969.39	0.00651069	0.07131	0.649311	0.97119	ANKRD1	2180	1751	1575	2507
ANKRD1_+_92680777.23-P1P2	3295.38	-0.0156708	0.0721429	0.494877	0.955205	ANKRD1	3524	3484	3298	2898
ANKRD1_+_92680828.23-P1P2	4911.92	-0.0507748	0.0895322	0.105351	0.753055	ANKRD1	5884	5534	4323	4017
ANKRD1_+_92680850.23-P1P2	3330.92	0.00117208	0.0709125	0.928642	0.99732	ANKRD1	3399	4303	2287	3454
ANKRD1_+_92680855.23-P1P2	2845.24	0.0205085	0.0740336	0.381162	0.92936	ANKRD1	2594	2425	3101	3304
ANKRD10_-_111567331.23-P1P2	2100.49	-0.0172596	0.0743012	0.418657	0.938629	ANKRD10	2926	2310	1212	2137
ANKRD10_-_111567397.23-P1P2	6326.89	0.00353871	0.0647335	0.912542	0.996134	ANKRD10	7062	5860	5570	7121
ANKRD10_-_111567425.23-P1P2	6148.58	0.0299885	0.0742213	0.29638	0.899702	ANKRD10	5451	6866	5655	6699
ANKRD10_+_111566984.23-P1P2	4875.57	-0.0114998	0.069643	0.607517	0.97119	ANKRD10	5233	4351	5376	4587
ANKRD10_+_111567378.23-P1P2	5301.57	-0.00223835	0.0686766	0.931557	0.99732	ANKRD10	5391	4604	6018	5222
ANKRD11_-_89556641.23-P1P2	6957.22	-0.0189402	0.0686723	0.478383	0.949168	ANKRD11	9282	6004	5230	7899
ANKRD11_-_89556765.23-P1P2	3662.49	0.0111618	0.0709513	0.661802	0.97119	ANKRD11	4470	3246	2270	5050
ANKRD11_-_89556960.23-P1P2	9125.63	-0.0356415	0.0727978	0.308275	0.901503	ANKRD11	11697	9197	6653	9582
ANKRD11_-_89556963.23-P1P2	4667.08	0.0011974	0.0679962	0.925532	0.99732	ANKRD11	5632	3566	4108	5694
ANKRD11_+_89556932.23-P1P2	1940.93	0.0167842	0.0736397	0.428931	0.943437	ANKRD11	1865	1645	1927	2395
ANKRD16_-_5931399.23-P1P2	4430.12	0.0365378	0.0796478	0.190154	0.839826	ANKRD16	3740	4783	4216	5029
ANKRD16_-_5931445.23-P1P2	5620.85	0.00363648	0.0679605	0.895638	0.994608	ANKRD16	5896	6480	4324	6001
ANKRD16_+_5931454.23-P1P2	2993.58	-0.0170419	0.0726556	0.519413	0.960612	ANKRD16	4296	2171	2334	3468
ANKRD16_+_5931463.23-P1P2	5395.29	-0.0323382	0.0740178	0.321186	0.902272	ANKRD16	6701	5454	4319	5398
ANKRD16_+_5931865.23-P1P2	11282.1	0.063488	0.0793846	0.138604	0.794303	ANKRD16	11296	11103	9481	13778
ANKRD17_-_74124477.23-P1P2	4810.8	0.0108395	0.0677239	0.719279	0.975215	ANKRD17	5413	4262	4075	5783
ANKRD17_+_74124315.23-P1P2	2839.73	-0.0331082	0.0793092	0.206105	0.85149	ANKRD17	3651	3001	2299	2540
ANKRD17_+_74124318.23-P1P2	3813.06	0.0073441	0.0696987	0.783882	0.982817	ANKRD17	3665	3926	3819	3877
ANKRD17_+_74124492.23-P1P2	2696.83	-0.00954541	0.0720269	0.631187	0.97119	ANKRD17	2747	2583	3096	2337
ANKRD17_+_74124498.23-P1P2	2794.81	-0.00902545	0.0712266	0.683568	0.972045	ANKRD17	2934	3082	2620	2579
ANKRD22_-_90611199.23-P1P2	1849.92	0.0181002	0.0751653	0.364856	0.925781	ANKRD22	1889	967	1937	2734
ANKRD22_-_90611355.23-P1P2	2686.02	-0.0256604	0.0776148	0.174866	0.831163	ANKRD22	2979	2829	2998	1899
ANKRD22_-_90611483.23-P1P2	866.921	0.0232906	0.0782196	0.185294	0.834862	ANKRD22	799	541	617	1614
ANKRD22_-_90611584.23-P1P2	1111.42	-0.00040115	0.0730886	0.977862	0.998719	ANKRD22	1392	467	1300	1355
ANKRD22_+_90611514.23-P1P2	3232.59	-0.00955264	0.0704301	0.6974	0.972045	ANKRD22	3774	3534	2434	3354
ANKRD32_+_93954429.23-P1P2	6907.15	-0.0403397	0.0744249	0.160397	0.814618	ANKRD32	8559	6345	6390	6625
ANKRD32_+_93954432.23-P1P2	2111.4	0.0111365	0.0718524	0.620677	0.97119	ANKRD32	2107	2057	1926	2428
ANKRD32_+_93954438.23-P1P2	2473.11	-0.00220733	0.0711451	0.917203	0.997119	ANKRD32	2529	2157	2801	2419
ANKRD32_+_93954716.23-P1P2	3516.8	-0.00741549	0.0689484	0.860907	0.991374	ANKRD32	4130	3312	2916	3909
ANKRD32_+_93954796.23-P1P2	4473.22	-0.00987923	0.0679815	0.741907	0.977989	ANKRD32	5138	3988	4223	4727
ANKRD33_-_52282315.23-P1P2	1015.66	0.0288148	0.0810955	0.0895172	0.725705	ANKRD33	707	674	1128	1588
ANKRD33_+_52281878.23-P1P2	1198.1	0.00466364	0.0725931	0.800967	0.98571	ANKRD33	1427	1143	755	1580
ANKRD33_+_52282301.23-P1P2	3925.38	-0.0133447	0.0694405	0.647949	0.97119	ANKRD33	4890	3507	3230	4331
ANKRD33_+_52282330.23-P1P2	188.259	0.00394604	0.0742729	0.650225	0.97119	ANKRD33	191	165	115	302
ANKRD33_+_52282379.23-P1P2	1030.32	-0.00697255	0.0730093	0.714577	0.972421	ANKRD33	1429	742	854	1188
ANKRD33B_-_10564874.23-P1P2	4848.06	0.019149	0.0713921	0.458879	0.946036	ANKRD33B	4415	4661	5169	5172
ANKRD33B_+_10564429.23-P1P2	5927.4	-0.0240936	0.0702488	0.436526	0.944512	ANKRD33B	6652	6155	5410	5653
ANKRD33B_+_10564439.23-P1P2	2651.56	0.00703615	0.0716936	0.742059	0.977996	ANKRD33B	2761	1771	3095	3049
ANKRD33B_+_10564446.23-P1P2	6447.96	-0.00242809	0.0662057	0.944795	0.99732	ANKRD33B	7970	5288	5263	7763
ANKRD33B_+_10564449.23-P1P2	4194.73	0.0172949	0.0703802	0.554095	0.965151	ANKRD33B	4655	3906	3205	5307
ANKRD34B_-_79864452.23-P2	2306.24	-0.00157079	0.0707813	0.946556	0.99732	ANKRD34B	2788	2306	1608	2696
ANKRD34B_-_79864923.23-P2	4951.77	-0.0407098	0.0798098	0.199896	0.850322	ANKRD34B	5916	4628	4932	4458
ANKRD34B_-_79864932.23-P2	9944.72	-0.0705352	0.090202	0.120134	0.778083	ANKRD34B	13426	8610	8191	10249
ANKRD34B_-_79864939.23-P2	1213.02	0.01362	0.0747367	0.32693	0.904687	ANKRD34B	878	1117	1480	1351
ANKRD34B_-_79865631.23-P1	5117.78	0.0341262	0.0785834	0.238332	0.875154	ANKRD34B	4238	5079	5591	5537
ANKRD34B_-_79865665.23-P1	3932.35	-0.0383925	0.0797437	0.228645	0.865032	ANKRD34B	5340	3529	3181	3950
ANKRD34B_-_79866050.23-P1	2216.29	-0.0129457	0.0734779	0.529481	0.962656	ANKRD34B	3196	2432	1038	2441
ANKRD34B_+_79864679.23-P2	4511.58	0.0266032	0.0727653	0.379872	0.929344	ANKRD34B	4493	3950	4381	5385
ANKRD34B_+_79865888.23-P1	2754.9	-0.0234102	0.074732	0.374201	0.92801	ANKRD34B	3849	2506	1986	2912
ANKRD34B_+_79866043.23-P1	9348.74	-0.0143053	0.0654758	0.620671	0.97119	ANKRD34B	9988	8742	9730	9079
ANKRD35_-_145562333.23-P1P2	3877.27	-0.00577677	0.0685831	0.834064	0.989656	ANKRD35	4413	3987	3147	4149
ANKRD35_-_145562352.23-P1P2	2931.67	-0.0251281	0.0753998	0.300766	0.90122	ANKRD35	3417	3039	2785	2546
ANKRD35_-_145562672.23-P1P2	5588.78	-0.0343624	0.0762094	0.288223	0.897283	ANKRD35	6958	4408	5756	5452
ANKRD35_-_145562769.23-P1P2	4050.86	0.0414787	0.082275	0.101737	0.747708	ANKRD35	3431	4024	3880	4954
ANKRD35_-_145562810.23-P1P2	6410.91	-0.0246162	0.0728984	0.316465	0.901503	ANKRD35	6789	6517	6924	5393
ANKRD42_-_82904842.23-P1P2	1503.56	-0.00575106	0.0731463	0.677915	0.972045	ANKRD42	1426	1959	1422	1182
ANKRD42_-_82904846.23-P1P2	1968.1	0.00607775	0.0712679	0.796628	0.984917	ANKRD42	2218	1859	1536	2388
ANKRD42_-_82905266.23-P1P2	1460.01	0.00809989	0.0728496	0.557774	0.965151	ANKRD42	1380	1118	1646	1725
ANKRD42_-_82905479.23-P1P2	2481.44	0.0327981	0.0794774	0.203271	0.85149	ANKRD42	2248	2434	2145	3202
ANKRD42_+_82905009.23-P1P2	4425.52	0.0124469	0.0699423	0.624449	0.97119	ANKRD42	4191	4939	3997	4648
ANKRD44_-_198051796.23-ENST00000450567.1	2276.06	0.00201906	0.0712708	0.896349	0.994693	ANKRD44	2670	2446	1408	2762
ANKRD44_-_198051829.23-ENST00000450567.1	1973.43	0.0246574	0.0773043	0.209486	0.853276	ANKRD44	1580	1665	2240	2421
ANKRD44_-_198062808.23-ENST00000328737.2	1521.48	0.0643141	0.116822	0.0102009	0.358661	ANKRD44	959	1309	1433	2445
ANKRD44_-_198062813.23-ENST00000328737.2	3723.33	0.00697626	0.0714789	0.723619	0.975499	ANKRD44	3276	3237	4701	3601
ANKRD44_-_198062818.23-ENST00000328737.2	4866.36	0.00582494	0.0683288	0.830528	0.989656	ANKRD44	5546	5033	3446	5769
ANKRD44_-_198062864.23-ENST00000328737.2	1888.08	0.00830117	0.072336	0.656479	0.97119	ANKRD44	1709	2077	1811	1969
ANKRD44_-_198062882.23-ENST00000328737.2	2893.58	0.00453063	0.069882	0.949752	0.99732	ANKRD44	3270	2359	2792	3289
ANKRD44_+_198051730.23-ENST00000450567.1	2230.25	0.0243053	0.0758709	0.341554	0.914037	ANKRD44	2354	1890	1683	3178
ANKRD44_+_198051790.23-ENST00000450567.1	2237.42	-0.0205788	0.0741402	0.395475	0.930437	ANKRD44	2911	2132	1823	2217
ANKRD44_+_198051801.23-ENST00000450567.1	1265.77	0.00729339	0.0725757	0.663907	0.97119	ANKRD44	1337	1145	1078	1574
ANKRD45_+_173638742.23-P1P2	2540.92	-0.0385715	0.0844658	0.138056	0.794303	ANKRD45	3944	2533	1558	2372
ANKRD45_+_173638762.23-P1P2	7207.53	0.0372668	0.0733032	0.295089	0.899702	ANKRD45	7427	7096	5833	8858
ANKRD45_+_173638942.23-P1P2	2772.1	0.0148313	0.0727158	0.511291	0.958584	ANKRD45	2739	1999	3101	3327
ANKRD45_+_173638971.23-P1P2	1326.48	0.00401128	0.072529	0.837007	0.989656	ANKRD45	1654	771	1205	1796
ANKRD45_+_173638974.23-P1P2	2100.76	-0.0167658	0.0735468	0.463863	0.946036	ANKRD45	3024	1828	1443	2312
ANKRD46_-_101571897.23-P1P2	1719.02	-0.0121728	0.0738724	0.438493	0.944552	ANKRD46	1856	2288	1396	1348
ANKRD46_-_101571922.23-P1P2	4240.32	-0.0105609	0.0706906	0.668295	0.97119	ANKRD46	4879	3043	4857	4289
ANKRD46_-_101571968.23-P1P2	2736.05	0.0410007	0.085838	0.125425	0.787644	ANKRD46	2645	2548	1706	4307
ANKRD46_-_101571982.23-P1P2	2534.12	-0.00728624	0.0709862	0.775547	0.980947	ANKRD46	3043	2688	1812	2754
ANKRD46_+_101571915.23-P1P2	4878.89	0.0659571	0.10102	0.0857881	0.724971	ANKRD46	4745	4436	3785	6887
ANKRD49_-_94226994.23-P1P2	1005.01	-0.00492184	0.0731362	0.783757	0.982817	ANKRD49	1645	595	553	1391
ANKRD49_-_94227163.23-P1P2	5377.17	-0.0464505	0.0835748	0.181522	0.831214	ANKRD49	7065	5567	4003	5209
ANKRD49_-_94227181.23-P1P2	3052.47	0.0296659	0.0768033	0.285285	0.894491	ANKRD49	2983	2513	2921	3932
ANKRD49_+_94226755.23-P1P2	3765.66	-0.00105532	0.0689053	0.968355	0.998719	ANKRD49	4678	3350	2771	4575
ANKRD49_+_94227214.23-P1P2	3363.22	0.00734024	0.0706926	0.718855	0.975215	ANKRD49	3677	3786	2170	4045
ANKRD54_-_38240300.23-P1P2	3361.15	0.00819328	0.0693266	0.679526	0.972045	ANKRD54	3511	3067	3151	3844
ANKRD54_+_38240294.23-P1P2	2198.3	0.0191643	0.0741914	0.374785	0.928677	ANKRD54	2041	1837	2297	2676
ANKRD54_+_38240302.23-P1P2	1646.19	0.00485074	0.0731016	0.743164	0.978329	ANKRD54	1550	2450	867	1783
ANKRD54_+_38240313.23-P1P2	4637.32	-0.0296007	0.0741847	0.384421	0.929721	ANKRD54	6177	3945	3777	4992
ANKRD54_+_38240316.23-P1P2	3213.82	-0.00168303	0.0689703	0.809007	0.986852	ANKRD54	3452	3005	2907	3626
ANKRD55_-_55528723.23-ENST00000341048.4	1729.98	0.0205299	0.0767325	0.171545	0.830485	ANKRD55	1149	1434	2285	2001
ANKRD55_-_55528781.23-ENST00000341048.4	2232.76	0.00107029	0.0707518	0.936509	0.99732	ANKRD55	2532	1741	2198	2567
ANKRD55_-_55529160.23-ENST00000341048.4	2703.22	0.00193535	0.0711475	0.930184	0.99732	ANKRD55	3127	1685	2948	3184
ANKRD55_-_55529169.23-ENST00000341048.4	623.51	0.00426907	0.0741188	0.584923	0.968599	ANKRD55	391	1029	493	558
ANKRD55_+_55529195.23-ENST00000341048.4	4240.98	0.0317458	0.0776904	0.214377	0.855497	ANKRD55	3583	4913	3710	4822
ANKRD6_-_90142922.23-P1P2	4213.85	-0.0177993	0.070042	0.538509	0.964021	ANKRD6	4852	4006	3956	4185
ANKRD6_-_90142964.23-P1P2	3039.68	-0.015575	0.0723568	0.492005	0.954973	ANKRD6	3291	3339	2878	2687
ANKRD6_-_90142974.23-P1P2	4778.88	-0.0286901	0.0728446	0.379297	0.929344	ANKRD6	5731	4358	4501	4713
ANKRD6_-_90143363.23-P1P2	1376.8	0.00959208	0.0729483	0.595479	0.97119	ANKRD6	1310	1272	1369	1590
ANKRD6_+_90143389.23-P1P2	4093.98	-0.023552	0.075984	0.238698	0.875637	ANKRD6	4220	4280	4811	2959
ANKRD7_-_117854721.23-P2	4496.56	0.00285502	0.067375	0.914843	0.9963	ANKRD7	4987	3899	4250	5046
ANKRD7_-_117854724.23-P2	7019.03	-0.0745688	0.0984085	0.0818653	0.722359	ANKRD7	8721	6831	6402	6384
ANKRD7_-_117854746.23-P2	2425.66	0.0132568	0.0729161	0.514629	0.959225	ANKRD7	2201	3005	1864	2695
ANKRD7_-_117854773.23-P2	3732.71	0.0137152	0.07047	0.591799	0.969735	ANKRD7	3734	3194	3880	4218
ANKRD7_-_117855086.23-P2	1006.4	-0.0123717	0.0742824	0.461919	0.946036	ANKRD7	1513	579	984	1031
ANKRD7_-_117864809.23-P1	5659.9	-0.00920753	0.0694369	0.667449	0.97119	ANKRD7	6865	3811	6126	6087
ANKRD7_-_117865097.23-P1	8677.77	-0.00237433	0.0657746	0.928868	0.99732	ANKRD7	9478	9875	6535	9208
ANKRD7_-_117865139.23-P1	3721.87	0.0364072	0.080625	0.168746	0.826735	ANKRD7	3075	3882	3665	4299
ANKRD7_-_117865202.23-P1	1283.65	-0.0105884	0.0735675	0.583926	0.968599	ANKRD7	2043	693	1012	1545
ANKRD7_+_117864793.23-P1	4252.83	-0.0299753	0.0746946	0.275861	0.889957	ANKRD7	5122	4348	3730	3969
ANKS1B_-_100377459.23-ENST00000329257.7_ENST00000547776.2	4254.9	0.0158872	0.0695977	0.583961	0.968599	ANKS1B	4481	3656	4050	5014
ANKS1B_-_100377812.23-ENST00000329257.7_ENST00000547776.2	2127.52	0.01674	0.0739709	0.394096	0.930437	ANKS1B	1793	2340	2046	2344
ANKS1B_+_100377730.23-ENST00000329257.7_ENST00000547776.2	1047.59	-0.0120793	0.0746526	0.327374	0.904687	ANKS1B	1152	1369	955	705
ANKS1B_+_100377733.23-ENST00000329257.7_ENST00000547776.2	2080.78	0.0201597	0.0749129	0.332976	0.90758	ANKS1B	1805	1901	2198	2446
ANKS1B_+_100378180.23-ENST00000329257.7_ENST00000547776.2	4934.45	0.00234654	0.0672335	0.94324	0.99732	ANKS1B	5167	5181	4356	5184
ANKS3_-_4783833.23-P1P2	6467.17	-0.0273885	0.0722039	0.359616	0.924532	ANKS3	7042	6827	6280	5804
ANKS3_-_4783887.23-P1P2	2770.1	0.00405002	0.0710777	0.841798	0.990828	ANKS3	2566	2837	2973	2692
ANKS3_+_4784180.23-P1P2	4689.34	0.0385871	0.0795765	0.107329	0.757719	ANKS3	3978	4552	4691	5611
ANKS3_+_4784183.23-P1P2	3976.63	0.000666333	0.0692319	0.874958	0.992678	ANKS3	4025	3435	4361	4139
ANKS3_+_4784206.23-P1P2	4683.1	-0.00494493	0.0689678	0.864956	0.991374	ANKS3	6244	3483	3570	5895
ANKZF1_-_220094589.23-P1P2	2845.7	-0.0127528	0.0711356	0.602727	0.97119	ANKZF1	3394	2951	2276	2904
ANKZF1_+_220094518.23-P1P2	1137.83	0.0222506	0.077752	0.119093	0.776145	ANKZF1	715	1300	1104	1428
ANKZF1_+_220094583.23-P1P2	2991.1	0.0201678	0.0750143	0.28382	0.894491	ANKZF1	2274	3618	2901	3138
ANKZF1_+_220094599.23-P1P2	3793.12	0.00119528	0.0687546	0.953088	0.99732	ANKZF1	4284	3022	3741	4297
ANKZF1_+_220094610.23-P1P2	1422.92	0.000399961	0.0721078	0.984314	0.998719	ANKZF1	1922	1080	939	1916
AP5Z1_-_4814801.23-P1P2	1724.13	0.010239	0.0732828	0.575633	0.968586	AP5Z1	1800	2085	889	2261
AP5Z1_-_4815278.23-P1P2	4298.73	-0.0086298	0.0720781	0.63438	0.97119	AP5Z1	3918	5748	4082	3350
AP5Z1_-_4815293.23-P1P2	3318.46	-0.00584049	0.0711022	0.783431	0.982817	AP5Z1	3465	2631	4027	3153
AP5Z1_-_4815338.23-P1P2	2343.14	0.0735312	0.131323	0.00763938	0.314143	AP5Z1	1418	2621	2070	3301
AP5Z1_+_4815302.23-P1P2	993.714	-0.029673	0.0817924	0.0630785	0.658272	AP5Z1	1740	540	1097	661
APITD1_-_10490853.23-P1P2	1817.83	-0.0311886	0.0805289	0.154099	0.810127	APITD1	2535	1979	1345	1516
APITD1_-_10491255.23-P1P2	11180.9	0.0013702	0.0625284	0.986107	0.998719	APITD1	12193	12030	8910	12084
APITD1_-_10491264.23-P1P2	4774.2	0.0242338	0.0757458	0.132382	0.790954	APITD1	3695	6452	3412	5631
APITD1_+_10491219.23-P1P2	2334.37	0.019537	0.0737138	0.433479	0.944512	APITD1	2448	2177	1789	3084
APITD1_+_10491229.23-P1P2	4834.43	0.0323505	0.0745495	0.312335	0.901503	APITD1	4805	4264	4585	5875
APLP2_-_129939865.23-P1P2	7503.64	0.00794668	0.0650669	0.849636	0.990983	APLP2	7664	7220	7453	7831
APLP2_-_129939875.23-P1P2	3035.44	-0.00553032	0.0712467	0.816167	0.987519	APLP2	4231	2812	1611	3850
APLP2_-_129940207.23-P1P2	2227.74	-0.00216322	0.0713447	0.914587	0.9963	APLP2	2411	2646	1645	2299
APLP2_+_129939845.23-P1P2	3563.97	0.00969933	0.0692328	0.715833	0.97318	APLP2	3708	3352	3323	3999
APLP2_+_129940269.23-P1P2	2753.27	-0.00720167	0.0709505	0.755901	0.978438	APLP2	3217	3099	1956	2893
APOBEC2_-_41021234.23-P1P2	4796.44	0.00660046	0.0684072	0.816551	0.987749	APOBEC2	5471	4916	3410	5716
APOBEC2_-_41021351.23-P1P2	4860.97	-0.0215192	0.0707258	0.478196	0.949168	APOBEC2	5966	3985	4682	5043
APOBEC2_-_41021362.23-P1P2	5180.95	0.00438026	0.0671068	0.918868	0.99732	APOBEC2	6087	4849	3993	6152
APOBEC2_+_41021194.23-P1P2	638.156	0.00972129	0.0741863	0.52461	0.962656	APOBEC2	715	492	380	1045
APOBEC2_+_41021475.23-P1P2	2733.67	0.0443842	0.0879396	0.142368	0.797364	APOBEC2	2693	1994	2275	4198
APOBEC3B_-_39378432.23-P1P2	3130.34	0.0306019	0.0769366	0.274689	0.888563	APOBEC3B	3077	3060	2504	4054
APOBEC3B_-_39378802.23-P1P2	2163.43	-0.033749	0.0814373	0.18874	0.838905	APOBEC3B	3505	1592	1611	2175
APOBEC3B_+_39378603.23-P1P2	3825.88	0.0113948	0.0702621	0.606554	0.97119	APOBEC3B	3616	4208	3485	4060
APOBEC3B_+_39378613.23-P1P2	4999.54	-0.000293248	0.0665587	0.968376	0.998719	APOBEC3B	5831	4472	4271	5715
APOBEC3B_+_39378728.23-P1P2	4276.3	-0.0217282	0.0723001	0.450355	0.946036	APOBEC3B	5492	4384	3035	4494
APOBEC3F_-_39436896.23-P1P2	2412.23	-0.0145804	0.0734416	0.448705	0.946036	APOBEC3F	2752	1887	2915	2105
APOBEC3F_-_39437244.23-P1P2	8058.49	0.0684615	0.0917424	0.113161	0.765489	APOBEC3F	8073	6804	7288	10498
APOBEC3F_+_39437128.23-P1P2	2598.23	-0.014441	0.0722422	0.522132	0.962495	APOBEC3F	2894	2694	2477	2378
APOBEC3F_+_39437229.23-P1P2	3935.88	0.0126845	0.069677	0.638228	0.97119	APOBEC3F	4378	3127	3608	4862
APOBEC3F_+_39437279.23-P1P2	3836.02	-0.00871787	0.0686799	0.770934	0.980469	APOBEC3F	4372	3485	3601	4038
ARGFX_-_121286824.23-P1P2	3144.46	0.0145773	0.0714559	0.569812	0.967992	ARGFX	3226	2513	3226	3726
ARGFX_-_121286898.23-P1P2	2040.4	0.0236546	0.0760321	0.313403	0.901503	ARGFX	2131	1766	1456	2988
ARGFX_+_121287210.23-P1P2	929.177	-0.0351407	0.0854393	0.0230883	0.483008	ARGFX	1487	896	870	499
ARGFX_+_121287217.23-P1P2	690.643	-0.00656915	0.0738474	0.640971	0.97119	ARGFX	1070	738	264	781
ARHGAP22_-_49812687.23-P1P2	1749.93	0.0128828	0.0729023	0.551466	0.965151	ARHGAP22	1971	1368	1382	2428
ARHGAP22_-_49813126.23-P1P2	3494.35	-0.00584106	0.0700556	0.795293	0.984917	ARHGAP22	3561	3554	3595	3289
ARHGAP22_-_49813131.23-P1P2	6640.08	-0.0425901	0.0770074	0.245811	0.878475	ARHGAP22	8437	6448	5351	6713
ARHGAP22_+_49812922.23-P1P2	3689.18	-0.0197831	0.0719528	0.440207	0.944611	ARHGAP22	4183	3757	3475	3431
ARHGAP22_+_49812988.23-P1P2	1508.73	0.0440369	0.0930482	0.00382029	0.215033	ARHGAP22	628	1690	1546	2150
ARHGEF10L_-_17866424.23-P1P2	3558.85	0.039808	0.0841263	0.0985182	0.742394	ARHGEF10L	2718	4082	3264	4198
ARHGEF10L_-_17866684.23-P1P2	2362.05	-0.0133813	0.0723769	0.537718	0.964021	ARHGEF10L	2667	2597	2063	2184
ARHGEF10L_+_17866471.23-P1P2	4445.6	-0.0434768	0.0817048	0.175673	0.831163	ARHGEF10L	5782	3866	4111	4243
ARHGEF10L_+_17866530.23-P1P2	5514.29	-0.00639286	0.0664367	0.845157	0.990983	ARHGEF10L	6191	5616	4611	5885
ARHGEF10L_+_17866624.23-P1P2	1585.7	-0.00271984	0.0720105	0.888087	0.993092	ARHGEF10L	1820	1174	1702	1704
ARHGEF2_-_155948093.23-P1P2	5320.31	0.0273515	0.0747899	0.332584	0.90758	ARHGEF2	5004	4069	6045	6260
ARHGEF2_-_155948140.23-P1P2	2370.2	0.00364982	0.0705993	0.875281	0.992678	ARHGEF2	2613	2447	1840	2709
ARHGEF2_-_155948223.23-P1P2	2863.88	-0.0142054	0.0731375	0.440002	0.944552	ARHGEF2	3309	2085	3542	2537
ARHGEF2_-_155948942.23-P1P2	5323.49	-0.0159436	0.0696054	0.579207	0.968586	ARHGEF2	6134	5941	4099	5358
ARHGEF2_+_155948688.23-P1P2	918.31	0.00669515	0.0732612	0.702893	0.972045	ARHGEF2	1154	632	604	1398
ARID1B_-_157098817.23-P1	4876.81	-0.0489844	0.0855637	0.164148	0.820797	ARID1B	6836	4194	3913	4933
ARID1B_-_157098992.23-P1	7259.43	0.0421785	0.0765415	0.265267	0.886288	ARID1B	7752	6556	5765	9455
ARID1B_-_157099118.23-P1	7458.71	-0.0173828	0.0674567	0.582438	0.968599	ARID1B	8503	6254	7724	7579
ARID1B_-_157099145.23-P1	3849.77	-0.304762	0.217417	0.00557239	0.260017	ARID1B	5831	3585	3200	3021
ARID1B_-_157100366.23-P2	4167.7	0.0143841	0.0726927	0.459659	0.946036	ARID1B	3372	5416	3725	4125
ARID1B_-_157100483.23-P2	6524.06	0.0148057	0.0674881	0.638478	0.97119	ARID1B	6952	5318	6539	7541
ARID1B_-_157100550.23-P2	932.491	0.00122194	0.0728276	0.937164	0.99732	ARID1B	985	845	918	1010
ARID1B_-_157100594.23-P2	4395.38	0.0138793	0.0715859	0.613131	0.97119	ARID1B	5416	3950	2462	6261
ARID1B_+_157098803.23-P1	8258.68	0.0160535	0.0639364	0.602556	0.97119	ARID1B	8870	7743	7275	9528
ARID1B_+_157100315.23-P2	1894.2	0.00507618	0.0713131	0.821774	0.988199	ARID1B	2180	1531	1662	2327
ARID2_-_46123531.23-P1P2	4059.56	-0.637214	0.200368	6.16e-05	0.0119032	ARID2	7005	4277	2785	2480
ARID2_-_46123548.23-P1P2	2109.13	-0.0753059	0.132422	0.0239927	0.492976	ARID2	3702	1741	1504	1704
ARID2_-_46123742.23-P1P2	4544.3	-0.0198115	0.0699614	0.511643	0.958815	ARID2	5298	4377	4123	4555
ARID2_+_46123483.23-P1P2	4333.48	-0.587287	0.247711	0.00144745	0.11215	ARID2	8566	4232	2060	3040
ARID2_+_46123520.23-P1P2	1192.27	-0.99532	0.372076	9.13e-05	0.0166921	ARID2	2285	1060	1074	420
ARID3A_-_926022.23-P1P2	908.784	0.0207068	0.0772661	0.151975	0.805911	ARID3A	639	675	1042	1294
ARID3A_-_926025.23-P1P2	1895.61	0.00452024	0.0715067	0.831303	0.989656	ARID3A	2087	2010	1378	2221
ARID3A_-_926067.23-P1P2	3899.92	0.00601808	0.0693602	0.817908	0.988034	ARID3A	4508	2839	3749	4736
ARID3A_-_926435.23-P1P2	3915.36	-0.0319008	0.0763271	0.29748	0.899759	ARID3A	5186	3190	3547	3976
ARID3B_-_74833936.23-P1P2	3259.79	0.0253425	0.0758277	0.296022	0.899702	ARID3B	3006	2439	3647	4024
ARID3B_-_74834011.23-P1P2	3432.08	0.0250625	0.073828	0.356774	0.922907	ARID3B	3586	2893	2972	4488
ARID3B_-_74834061.23-P1P2	4845.93	-0.0102773	0.0694476	0.703203	0.972045	ARID3B	5438	5617	3632	4903
ARID3B_-_74834100.23-P1P2	678.684	0.00233791	0.0734863	0.844571	0.990983	ARID3B	624	784	624	688
ARID3B_+_74833663.23-P1P2	4788.15	-0.0114896	0.0688719	0.389861	0.930437	ARID3B	5582	5255	3941	4552
ARID3C_-_34628145.23-P1P2	9115.41	-0.0261534	0.069894	0.454264	0.946036	ARID3C	11224	6830	9230	9612
ARID3C_-_34628471.23-P1P2	1432.34	-0.0342196	0.0838981	0.0705233	0.681848	ARID3C	2306	870	1585	1044
ARID3C_-_34628531.23-P1P2	998.099	0.0183888	0.0765679	0.148436	0.803762	ARID3C	620	790	1290	1273
ARID3C_-_34628544.23-P1P2	6001.29	0.00224915	0.068033	0.940343	0.99732	ARID3C	5789	6818	5627	5815
ARID3C_-_34628547.23-P1P2	2046.01	0.0353391	0.0830628	0.107797	0.758023	ARID3C	1551	2299	1761	2617
ARID5A_-_97202536.23-P1P2	3720.49	0.0112907	0.0697667	0.675821	0.972045	ARID5A	4304	3289	2834	4743
ARID5A_-_97202903.23-P1P2	4655.19	0.0215006	0.0714864	0.468646	0.947193	ARID5A	5245	3665	3885	6179
ARID5A_+_97202543.23-P1P2	3097.66	-0.0502868	0.0913825	0.102069	0.748345	ARID5A	4024	3126	2755	2602
ARID5A_+_97202551.23-P1P2	3263.48	0.0120218	0.0728122	0.414717	0.937564	ARID5A	2501	3378	3881	3195
ARID5A_+_97202914.23-P1P2	83825.3	-2.3676	0.988571	0.0058492	0.267953	ARID5A	346152	5867	6947	5909
ARID5B_-_63660959.23-ENST00000279873.7	6168.81	0.0403901	0.0798412	0.195863	0.84555	ARID5B	5841	4766	6594	7661
ARID5B_+_63661162.23-ENST00000279873.7	2432.56	0.0135699	0.072052	0.57844	0.968586	ARID5B	2668	1845	2233	3138
ARID5B_+_63661169.23-ENST00000279873.7	1333.3	0.00817367	0.0734173	0.623286	0.97119	ARID5B	1423	1628	613	1789
ARID5B_+_63661183.23-ENST00000279873.7	2835.57	-0.0228555	0.0766172	0.229153	0.866012	ARID5B	3207	2288	3697	2100
ARID5B_+_63661320.23-ENST00000279873.7	1105.59	0.014575	0.0755429	0.170656	0.829436	ARID5B	594	1477	1126	1181
ARL6IP4_-_123464907.23-P1P2	3004.92	-0.020725	0.0738069	0.376877	0.928826	ARL6IP4	3370	3130	2947	2613
ARL6IP4_-_123465296.23-P1P2	5368.96	0.0190093	0.0705997	0.50659	0.956452	ARL6IP4	5329	4376	5784	6113
ARL6IP4_-_123465699.23-P1P2	4328.72	-0.00243027	0.0677313	0.930584	0.99732	ARL6IP4	4628	4184	4136	4487
ARL6IP4_+_123465237.23-P1P2	2277.49	0.00698231	0.0713289	0.741309	0.977966	ARL6IP4	2198	2313	2230	2404
ARL6IP4_+_123465607.23-P1P2	4114.51	0.0124377	0.0699768	0.637647	0.97119	ARL6IP4	4114	4597	3333	4558
ARNTL_-_13299379.23-P1P2	3162.62	-0.0232946	0.0746838	0.366306	0.92593	ARNTL	4511	2150	2856	3388
ARNTL_-_13299382.23-P1P2	2588.91	0.00361354	0.0705846	0.879425	0.992678	ARNTL	2576	2689	2475	2660
ARNTL_-_13299769.23-P1P2	2900.62	-0.0166775	0.0730716	0.446088	0.945866	ARNTL	3195	2661	3231	2527
ARNTL_+_13299385.23-P1P2	1650.04	-0.000197117	0.0717462	0.986411	0.998719	ARNTL	1850	1261	1714	1840
ARNTL_+_13299417.23-P1P2	3470.62	-0.0258587	0.0746461	0.348092	0.915533	ARNTL	4650	3391	2522	3576
ARNTL2_-_27485854.23-P1P2	6488.17	-0.0419074	0.0771449	0.230376	0.866651	ARNTL2	7776	6715	5561	6155
ARNTL2_-_27485863.23-P1P2	4409.68	0.0470384	0.0852154	0.144352	0.797364	ARNTL2	3921	4564	3927	5355
ARNTL2_-_27486185.23-P1P2	4238.67	0.0398507	0.0837607	0.130864	0.788348	ARNTL2	3608	3088	4929	5401
ARNTL2_+_27485837.23-P1P2	5395.88	0.0201105	0.0702266	0.460845	0.946036	ARNTL2	5424	5871	4241	6283
ARNTL2_+_27485847.23-P1P2	4953.2	0.0241896	0.0711662	0.421528	0.93979	ARNTL2	4812	4849	4673	5614
ARX_-_25030744.23-P2	1170.53	0.0206557	0.0767156	0.263685	0.886288	ARX	1154	1093	601	1971
ARX_-_25031175.23-P2	8687.36	0.00455425	0.0639544	0.910463	0.996134	ARX	9058	7919	8846	9123
ARX_-_25033780.23-P1	2993.57	-0.0219092	0.0745045	0.348431	0.915533	ARX	3501	2562	3310	2645
ARX_-_25034068.23-P1	4949.94	-0.0046086	0.0672592	0.908749	0.996134	ARX	5862	4041	4530	5649
ARX_+_25030981.23-P2	8061.03	0.0711719	0.0932231	0.107652	0.758023	ARX	8153	7152	6790	10630
ARX_+_25031006.23-P2	3941.15	-0.0157138	0.0698969	0.598006	0.97119	ARX	4916	3440	3367	4286
ARX_+_25031186.23-P2	5228.67	0.0196781	0.0702661	0.510929	0.958393	ARX	5250	4405	5422	5983
ARX_+_25033625.23-P1	2167.9	0.0131057	0.0743333	0.352311	0.918995	ARX	1464	2126	2879	2092
ARX_+_25033638.23-P1	1246.85	0.031747	0.0823235	0.0682615	0.673632	ARX	830	1367	1070	1751
ARX_+_25033652.23-P1	2035.5	-0.0137342	0.0746874	0.298151	0.899759	ARX	1948	2588	2258	1258
ASAP1_-_131455633.23-P1P2	3933.32	-0.0167829	0.0712374	0.556078	0.965151	ASAP1	5149	3821	2727	4354
ASAP1_-_131455855.23-P1P2	10996.3	-0.00676142	0.0629974	0.869936	0.991856	ASAP1	11282	11287	10716	10871
ASAP1_-_131455861.23-P1P2	6035.15	0.0279139	0.0730822	0.363515	0.925114	ASAP1	6269	6405	4269	7577
ASAP1_-_131455906.23-P1P2	2945.12	-0.0108885	0.0722615	0.529928	0.962656	ASAP1	3052	3704	2558	2482
ASAP1_+_131455704.23-P1P2	5813.17	-0.0286043	0.0712954	0.396023	0.930437	ASAP1	7274	5465	4776	6083
ASAP3_-_23810622.23-P1P2	6375.78	0.0185221	0.0684198	0.571748	0.968586	ASAP3	7124	6110	4802	7905
ASAP3_-_23810627.23-P1P2	3765.46	0.0341129	0.0781732	0.263346	0.886288	ASAP3	3974	3026	3092	5254
ASAP3_-_23810631.23-P1P2	6230.11	-0.0238736	0.0687321	0.496339	0.955205	ASAP3	7222	5807	5822	6303
ASAP3_+_23810255.23-P1P2	1744.48	-0.00656317	0.0732004	0.634567	0.97119	ASAP3	1613	2319	1691	1311
ASAP3_+_23810517.23-P1P2	4514.35	0.020208	0.0732024	0.391633	0.930437	ASAP3	3833	5452	4068	4720
ASCC1_-_73975523.23-P1P2	1017.57	0.00931608	0.0740167	0.477412	0.949168	ASCC1	816	759	1330	1151
ASCC1_-_73975665.23-P1P2	1676.98	-0.00043908	0.0730133	0.947931	0.99732	ASCC1	1396	1591	2292	1341
ASCC1_-_73975670.23-P1P2	1441.4	0.000971187	0.0718029	0.962601	0.998314	ASCC1	1715	1190	1232	1726
ASCC1_-_73975678.23-P1P2	1628.32	-0.0148656	0.0737097	0.466347	0.946036	ASCC1	2126	1712	1177	1603
ASCC1_-_73975994.23-P1P2	2504.68	-0.0991534	0.200963	0.0069147	0.302416	ASCC1	3697	2760	2057	1606
ASCL1_-_103351486.23-P1P2	2630.94	-0.000878809	0.0698895	0.972769	0.998719	ASCL1	2979	2581	2182	2916
ASCL1_-_103351499.23-P1P2	7753.72	0.0274155	0.0679333	0.451878	0.946036	ASCL1	8170	6866	7160	9165
ASCL1_-_103351511.23-P1P2	5238.86	-0.00668554	0.0676562	0.826042	0.988443	ASCL1	6642	4375	4120	6240
ASCL1_-_103351779.23-P1P2	3517.65	0.00141407	0.0704186	0.947455	0.99732	ASCL1	3275	3765	3710	3296
ASCL1_+_103351491.23-P1P2	6740.52	-0.0107096	0.0672494	0.724553	0.975499	ASCL1	7773	7350	5044	7148
ASCL2_-_2291774.23-P1P2	7707.23	0.0192007	0.0703333	0.478943	0.949168	ASCL2	6752	8506	7818	7720
ASCL2_-_2292214.23-P1P2	5146.68	0.0498916	0.0895565	0.142675	0.797364	ASCL2	5379	3418	4389	7853
ASCL2_-_2292240.23-P1P2	6207.24	-0.0113473	0.0660295	0.726914	0.976215	ASCL2	7027	5593	5932	6508
ASCL2_-_2292271.23-P1P2	6837.8	0.0184324	0.0685275	0.696798	0.972045	ASCL2	6616	6943	6828	7044
ASCL2_+_2292178.23-P1P2	4356.71	0.0289486	0.0749118	0.277641	0.891596	ASCL2	3956	4048	4479	5017
ASCL3_-_8964507.23-P1P2	2222.5	-0.0016718	0.0706194	0.941044	0.99732	ASCL3	2440	2059	2110	2358
ASCL3_-_8964516.23-P1P2	5471.71	-0.0272476	0.07167	0.389155	0.930437	ASCL3	6380	5665	4736	5309
ASCL3_+_8964373.23-P1P2	1863.97	-0.0224799	0.0756347	0.310527	0.901503	ASCL3	2406	1734	1696	1702
ASCL3_+_8964499.23-P1P2	3136.27	-0.00987091	0.0710276	0.661218	0.97119	ASCL3	3267	3205	3228	2863
ASCL3_+_8964531.23-P1P2	1240.57	0.00612134	0.0725568	0.753241	0.978438	ASCL3	1441	914	1073	1630
ASCL4_-_108168591.23-ENST00000342331.4	1538.86	0.00381708	0.0723589	0.819618	0.988059	ASCL4	1440	1469	1693	1553
ASCL4_-_108168599.23-ENST00000342331.4	1655.61	-0.000384838	0.0721391	0.980448	0.998719	ASCL4	1756	2048	1166	1719
ASCL4_+_108168289.23-ENST00000342331.4	1461.44	0.0087304	0.0729527	0.609441	0.97119	ASCL4	1325	1692	1258	1598
ASCL4_+_108168408.23-ENST00000342331.4	3184.83	-0.0317355	0.0776966	0.277362	0.891232	ASCL4	4475	2766	2471	3281
ASCL4_+_108168471.23-ENST00000342331.4	2257.18	-0.028974	0.0790467	0.236324	0.874752	ASCL4	3518	2219	1282	2250
ASCL5_-_201095973.23-P1P2	2142.88	-0.00630502	0.0712525	0.771301	0.980469	ASCL5	2396	1907	2167	2161
ASCL5_-_201096292.23-P1P2	1887.84	0.0328171	0.0808149	0.166779	0.82405	ASCL5	1689	1771	1557	2638
ASCL5_+_201095924.23-P1P2	1282.86	0.00156504	0.072111	0.935576	0.99732	ASCL5	1545	1013	1089	1579
ASCL5_+_201096304.23-P1P2	2937.75	0.0187564	0.0741736	0.407141	0.93462	ASCL5	2823	3600	1833	3660
ASCL5_+_201096314.23-P1P2	5196.33	-0.00343042	0.068576	0.900328	0.994906	ASCL5	5149	5123	5575	4946
ASF1B_-_14246964.23-P1P2	2864.51	-0.424427	0.266359	0.00266759	0.176229	ASF1B	4468	3047	2215	1888
ASF1B_-_14247341.23-P1P2	3810.41	0.0498846	0.092567	0.0547909	0.631529	ASF1B	2897	3151	4377	4837
ASF1B_-_14247349.23-P1P2	3216.42	-0.0136344	0.0707592	0.59451	0.97119	ASF1B	3623	3168	3038	3127
ASF1B_+_14246996.23-P1P2	1990.28	-0.00355657	0.0710399	0.873556	0.992546	ASF1B	2299	1978	1629	2158
ASF1B_+_14247360.23-P1P2	1383.69	-0.0180355	0.076282	0.155916	0.810127	ASF1B	1565	1298	1814	807
ASH1L_-_155532135.23-P1P2	2620.93	-0.0135087	0.0713581	0.606191	0.97119	ASH1L	3229	2460	2186	2758
ASH1L_-_155532147.23-P1P2	4400.62	-0.0101191	0.0707765	0.656976	0.97119	ASH1L	4396	4250	5042	3871
ASH1L_-_155532150.23-P1P2	1083.12	0.0111851	0.0738967	0.496821	0.955338	ASH1L	1041	1241	706	1411
ASH1L_+_155532498.23-P1P2	1521.73	-0.00444592	0.0730377	0.767169	0.979896	ASH1L	1390	1571	1861	1212
ASH1L_+_155532507.23-P1P2	3011.52	-0.0261408	0.0766461	0.244517	0.878475	ASH1L	3381	3290	2995	2392
ASH2L_-_37963059.23-P1P2	1608.81	0.00139489	0.0726097	0.925615	0.99732	ASH2L	1419	1582	1938	1456
ASH2L_-_37963062.23-P1P2	2917.84	-0.00369358	0.0700756	0.860089	0.991374	ASH2L	3744	2586	2087	3510
ASH2L_-_37963450.23-P1P2	3826.3	0.328147	0.238599	0.00363197	0.210085	ASH2L	2703	3565	3749	5378
ASH2L_-_37963465.23-P1P2	2268.31	0.0149942	0.072906	0.527261	0.962656	ASH2L	2562	2078	1498	3145
ASH2L_+_37963435.23-P1P2	3813.72	0.0110058	0.0699089	0.691154	0.972045	ASH2L	4541	3176	2873	4994
ASXL1_-_30946821.23-P1P2	2216.88	-0.0313507	0.0820279	0.0506307	0.617872	ASXL1	2659	2982	1964	1245
ASXL1_+_30946119.23-P1P2	2245.87	0.00324472	0.0712231	0.890686	0.993134	ASXL1	2942	1666	1567	3057
ASXL1_+_30946150.23-P1P2	2645.97	-0.0276526	0.0781982	0.183516	0.832487	ASXL1	3100	3223	2283	2013
ASXL1_+_30946335.23-P1P2	5003.23	-0.0086723	0.0679925	0.786024	0.983306	ASXL1	5902	5149	3772	5489
ASXL1_+_30946534.23-P1P2	3711.54	-0.00248298	0.0700995	0.92212	0.99732	ASXL1	4302	2514	4050	4133
ATF7IP_-_14518605.23-P1	2809.53	-0.00653916	0.0704077	0.797813	0.98523	ATF7IP	3592	2590	2003	3287
ATF7IP_-_14518679.23-P1	4551.95	-0.0289817	0.0750381	0.296706	0.899759	ATF7IP	5114	4630	4541	3984
ATF7IP_-_14518682.23-P1	6687.67	-0.0943635	0.122699	0.0638802	0.658272	ATF7IP	9412	5633	5668	6501
ATF7IP_-_14518693.23-P1	7207.55	0.00043538	0.0654718	0.989312	0.998719	ATF7IP	8498	5656	6680	8421
ATF7IP_-_14518719.23-P1	3570	0.0326636	0.0770815	0.258454	0.884324	ATF7IP	3360	3334	3351	4356
ATF7IP_-_14538285.23-P2	1591.34	0.00934526	0.0724351	0.660008	0.97119	ATF7IP	1842	1236	1266	2157
ATF7IP_-_14538334.23-P2	2260.06	-0.00077764	0.0707037	0.971747	0.998719	ATF7IP	2385	2208	2172	2332
ATF7IP_-_14538504.23-P2	2748.93	-0.00394332	0.0697667	0.875759	0.992678	ATF7IP	3161	2467	2503	2993
ATF7IP_+_14538328.23-P2	2609.98	-0.0219676	0.0744044	0.378275	0.929344	ATF7IP	3405	2027	2555	2587
ATF7IP_+_14538571.23-P2	4656.71	0.0209723	0.0703776	0.440247	0.944611	ATF7IP	4621	4316	4458	5380
ATF7IP2_-_10479924.23-P1P2	2997.56	0.00911746	0.0700798	0.712714	0.972353	ATF7IP2	3242	2963	2411	3537
ATF7IP2_-_10479940.23-P1P2	5439.13	0.0162314	0.0684227	0.599171	0.97119	ATF7IP2	5416	5616	4928	5947
ATF7IP2_-_10479958.23-P1P2	2822.3	-0.0137089	0.0716328	0.623418	0.97119	ATF7IP2	3368	2262	2877	2892
ATF7IP2_-_10480285.23-P1P2	1691.59	-0.00881746	0.0725435	0.651719	0.97119	ATF7IP2	2122	1175	1784	1765
ATF7IP2_+_10480166.23-P1P2	4895.71	-0.138032	0.190652	0.0234809	0.488076	ATF7IP2	6824	4737	4083	4208
ATL1_-_51026934.23-P1P2	8086.82	-0.0905197	0.107738	0.0526904	0.624457	ATL1	10059	7639	7675	7249
ATL1_+_51026906.23-P1P2	6308.15	-0.0313385	0.073725	0.501563	0.955708	ATL1	6799	6732	5926	5886
ATL1_+_51026923.23-P1P2	4176.89	-0.0292448	0.0771692	0.22324	0.862765	ATL1	4619	4097	4647	3327
ATL1_+_51027314.23-P1P2	3949.79	0.00200004	0.0690602	0.940422	0.99732	ATL1	4042	3530	4218	4069
ATL1_+_51027337.23-P1P2	400.23	0.0156245	0.0762904	0.111901	0.764737	ATL1	213	426	322	655
ATMIN_+_81069441.23-P1P2	4324.96	0.004203	0.0705589	0.845666	0.990983	ATMIN	4009	3724	5327	4182
ATMIN_+_81069661.23-P1P2	4646.23	-0.00393007	0.0670117	0.897459	0.994782	ATMIN	5188	4528	4076	4990
ATMIN_+_81069685.23-P1P2	4198.54	-0.0116878	0.0684803	0.686015	0.972045	ATMIN	4866	3917	3795	4398
ATMIN_+_81069889.23-P1P2	5620.96	-0.014712	0.0672857	0.600799	0.97119	ATMIN	6345	5446	5211	5671
ATMIN_+_81069949.23-P1P2	12014.1	-0.0397947	0.0688986	0.278759	0.893493	ATMIN	14332	12344	9841	12110
ATN1_+_7036957.23-P1P2	2546.08	1.28e-05	0.0712556	0.995707	0.999734	ATN1	2503	2222	2976	2478
ATN1_+_7036968.23-P1P2	5155.57	0.00103298	0.0680655	0.983721	0.998719	ATN1	6444	3760	4431	6401
ATN1_+_7037039.23-P1P2	9413.89	0.0114598	0.064562	0.74425	0.978438	ATN1	11052	7655	8024	11579
ATN1_+_7037389.23-P1P2	7671.74	-0.00867106	0.0647063	0.692433	0.972045	ATN1	8397	7120	7617	7752
ATN1_+_7037393.23-P1P2	4538.9	-0.0419172	0.0801822	0.217954	0.857273	ATN1	5907	4109	3925	4470
ATOH1_-_94749948.23-P1P2	1459.61	0.0113378	0.0732458	0.543903	0.964354	ATOH1	1409	1160	1548	1764
ATOH1_-_94749954.23-P1P2	2020.25	0.00509944	0.0724555	0.794189	0.984917	ATOH1	2435	936	2164	2696
ATOH1_+_94750042.23-P1P2	2363.99	-0.00218504	0.0720523	0.90039	0.994906	ATOH1	2138	2443	2789	2023
ATOH1_+_94750149.23-P1P2	2212.98	-0.0108087	0.0718703	0.630565	0.97119	ATOH1	2666	2367	1678	2260
ATOH1_+_94750327.23-P1P2	6802.92	-0.00359428	0.0660802	0.904261	0.995465	ATOH1	7316	7491	5585	7064
ATOH8_-_85981251.23-P1P2	2271.36	-0.00830185	0.0709598	0.738195	0.977228	ATOH8	2757	2065	1932	2462
ATOH8_-_85981376.23-P1P2	2819.1	0.0123761	0.0719559	0.56901	0.967992	ATOH8	2538	2792	2993	2959
ATOH8_-_85981509.23-P1P2	4943.78	0.0130441	0.0693834	0.631831	0.97119	ATOH8	4794	4499	5270	5275
ATOH8_-_85981577.23-P1P2	3933.82	-0.0368945	0.0816803	0.195335	0.844299	ATOH8	5830	4018	2334	3929
ATOH8_+_85981615.23-P1P2	6207.81	-0.00953944	0.0673886	0.752521	0.978438	ATOH8	7065	6790	4740	6539
ATXN1_-_16761442.23-P1P2	1986.21	-0.0122571	0.0731032	0.52778	0.962656	ATXN1	2414	2408	1331	1895
ATXN1_-_16761628.23-P1P2	4026.21	0.0144261	0.0694989	0.573659	0.968586	ATXN1	4289	3916	3286	4831
ATXN1_-_16761659.23-P1P2	1836.09	0.0133238	0.0731139	0.503014	0.956352	ATXN1	1676	1740	1876	2081
ATXN1_-_16761669.23-P1P2	5178.81	-0.0170956	0.0712042	0.524597	0.962656	ATXN1	6092	6126	3616	5140
ATXN1_+_16761661.23-P1P2	10066.4	0.0576265	0.0830659	0.144657	0.797364	ATXN1	9456	10932	8370	11853
BACH1_-_30671281.23-P1P2	3889.86	-0.0172492	0.0710304	0.514602	0.959225	BACH1	4599	4179	3085	3876
BACH1_-_30671373.23-P1P2	6166.85	0.016435	0.0679087	0.598771	0.97119	BACH1	6211	6583	5278	6798
BACH1_-_30671379.23-P1P2	4396	-0.0246359	0.0749471	0.342007	0.914037	BACH1	5526	2992	5014	4194
BACH1_+_30671691.23-P1P2	2892.9	-0.0422847	0.0888207	0.0470458	0.608663	BACH1	3645	3812	2292	1865
BACH1_+_30671725.23-P1P2	5201.4	-0.024079	0.0724587	0.426237	0.943334	BACH1	6915	5112	3560	5641
BACH2_-_91006296.23-P1P2	1192.62	0.00289384	0.0724049	0.868403	0.991374	BACH2	1253	1205	1033	1326
BACH2_-_91006316.23-P1P2	3244.48	-0.0163391	0.0720376	0.496453	0.955205	BACH2	3556	3462	3076	2936
BACH2_-_91006333.23-P1P2	3203.72	0.0206991	0.072976	0.444665	0.945866	BACH2	3458	3030	2340	4225
BACH2_-_91006500.23-P1P2	6077.39	-0.0110256	0.0678593	0.700212	0.972045	BACH2	6388	6681	5518	5838
BACH2_+_91006348.23-P1P2	5255.17	0.0263745	0.0714075	0.359083	0.924532	BACH2	5599	4603	4434	6708
BAHCC1_-_79373764.23-P1P2	2720.05	0.0101741	0.0720919	0.626172	0.97119	BAHCC1	2633	3411	1892	3049
BAHCC1_+_79373353.23-P1P2	4194.28	-0.00665443	0.0679189	0.815498	0.987519	BAHCC1	4710	3872	3933	4420
BAHCC1_+_79373376.23-P1P2	4443.72	0.0283942	0.0741619	0.334828	0.909142	BAHCC1	4220	3972	4510	5182
BAHCC1_+_79373387.23-P1P2	3173.11	-0.035905	0.0824766	0.124083	0.785966	BAHCC1	3981	2506	3761	2473
BAHCC1_+_79373563.23-P1P2	6901.86	-0.0356574	0.0744952	0.281278	0.894491	BAHCC1	7789	6718	6927	6299
BANF2_-_17680652.23-P1P2	3538.96	0.0104935	0.0694246	0.812925	0.987311	BANF2	3719	3478	3194	3891
BANF2_-_17680972.23-P1P2	4671.69	0.0224433	0.0715655	0.428783	0.943437	BANF2	4486	4270	4754	5277
BANF2_-_17681067.23-P1P2	1478.49	-0.000494667	0.0724627	0.974297	0.998719	BANF2	1467	1233	1778	1431
BANF2_-_17681113.23-P1P2	4908.83	-0.0106335	0.0694342	0.613027	0.97119	BANF2	5336	4246	5429	4685
BANF2_+_17681051.23-P1P2	3176.76	-0.0221305	0.0740223	0.384061	0.929721	BANF2	3966	2450	3339	3071
BARHL1_-_135458017.23-P1P2	2565.67	-0.028574	0.0789207	0.176233	0.831163	BARHL1	3222	3261	1843	2027
BARHL1_-_135458047.23-P1P2	2397.52	-0.0255253	0.0762543	0.274881	0.888563	BARHL1	2927	2267	2366	2093
BARHL1_-_135458064.23-P1P2	3944.39	0.0175821	0.0708638	0.515729	0.959403	BARHL1	3796	4020	3688	4366
BARHL1_+_135457544.23-P1P2	5075.53	0.0350815	0.0773999	0.137932	0.794303	BARHL1	4317	4998	5152	5892
BARHL1_+_135458396.23-P1P2	1950.56	-0.00103159	0.0727573	0.95281	0.99732	BARHL1	1986	2949	1028	1912
BARHL2_-_91182295.23-P1P2	6576.48	-0.0431777	0.0776348	0.242593	0.877528	BARHL2	8236	6575	5311	6540
BARHL2_-_91182433.23-P1P2	5454.65	0.0194286	0.0688439	0.548686	0.965151	BARHL2	6020	4841	4562	6733
BARHL2_-_91182582.23-P1P2	3520.85	-0.0507376	0.0897343	0.113901	0.765489	BARHL2	4665	3212	3221	3147
BARHL2_+_91182286.23-P1P2	1955.24	-0.0114212	0.0726851	0.591869	0.969735	BARHL2	2543	2113	1248	2067
BARHL2_+_91182663.23-P1P2	3241.52	-0.00928814	0.0705268	0.744246	0.978438	BARHL2	4338	2367	2658	3891
BARX1_-_96717209.23-P1P2	1113.35	-0.00387436	0.072628	0.831327	0.989656	BARX1	1477	756	989	1323
BARX1_-_96717212.23-P1P2	4495.72	-0.0475305	0.0868959	0.122508	0.784149	BARX1	5330	4653	4376	3698
BARX1_+_96717195.23-P1P2	6639.77	-0.000860354	0.0667601	0.973078	0.998719	BARX1	7632	7097	4750	7489
BARX1_+_96717204.23-P1P2	5459.26	0.0145372	0.0672338	0.646425	0.97119	BARX1	5816	5236	4746	6287
BARX1_+_96717617.23-P1P2	3783.44	0.0120638	0.0708166	0.617527	0.97119	BARX1	3811	2925	4182	4306
BASP1_-_17217716.23-P1P2	5334.13	0.0148617	0.0697936	0.5793	0.968586	BASP1	4987	5093	5713	5572
BASP1_-_17217782.23-P1P2	5336.02	-0.0345062	0.0769341	0.271187	0.88806	BASP1	6509	5969	4083	5029
BASP1_+_17217775.23-P1P2	5284.59	0.0332727	0.076945	0.284765	0.894491	BASP1	5173	3945	5622	6584
BASP1_+_17217799.23-P1P2	3209.99	0.013744	0.0705465	0.618236	0.97119	BASP1	3265	3119	2912	3659
BASP1_+_17217802.23-P1P2	4435.39	0.0174721	0.0727504	0.42322	0.94189	BASP1	3652	4578	4980	4459
BATF_-_75988864.23-P1P2	3147.28	0.016088	0.0726506	0.469851	0.947936	BATF	2752	3098	3403	3332
BATF_-_75988876.23-P1P2	4928.36	-0.041784	0.0794328	0.223618	0.862765	BATF	6353	4703	4075	4863
BATF_-_75988883.23-P1P2	2461.39	0.0139895	0.0718063	0.579267	0.968586	BATF	2692	2179	1998	3141
BATF_-_75989205.23-P1P2	4100.79	-0.00236652	0.070679	0.897569	0.994809	BATF	3749	4842	4176	3575
BATF_+_75988828.23-P1P2	4824.08	0.0179979	0.0728526	0.417162	0.93856	BATF	3908	5546	4998	4770
BATF2_-_64764380.23-P1P2	5989.66	-0.00523013	0.0676951	0.811273	0.986852	BATF2	6063	6573	5687	5700
BATF2_-_64764396.23-P1P2	5156.91	-0.0348088	0.0772982	0.260465	0.884324	BATF2	6508	5644	3794	4968
BATF2_-_64764399.23-P1P2	4238.27	-0.0252624	0.0752515	0.323849	0.903121	BATF2	5308	5092	2800	3989
BATF2_-_64764460.23-P1P2	1137.75	0.00484555	0.0727087	0.789308	0.984682	BATF2	1331	756	1061	1487
BATF2_+_64764369.23-P1P2	3277.28	0.00393345	0.0695951	0.880297	0.992763	BATF2	3604	2612	3315	3709
BAZ2A_-_57023996.23-P1	7840.46	-0.0623279	0.0876859	0.137022	0.794016	BAZ2A	9817	7967	6446	7517
BAZ2A_-_57024000.23-P1	4009.15	0.0128276	0.0697756	0.657849	0.97119	BAZ2A	4582	3133	3530	5064
BAZ2A_-_57024103.23-P1	3087.12	0.0234361	0.0741189	0.346023	0.915389	BAZ2A	2834	3139	2867	3584
BAZ2A_-_57029709.23-P2	5929.53	0.0151108	0.06822	0.612883	0.97119	BAZ2A	5950	5255	6134	6512
BAZ2A_-_57030140.23-P2	4716.95	-0.0170456	0.0692522	0.575914	0.968586	BAZ2A	5732	3991	4372	5014
BAZ2A_+_57023850.23-P1	4114.75	0.0103178	0.0718874	0.638025	0.97119	BAZ2A	4057	5500	2444	4653
BAZ2A_+_57024085.23-P1	4852.04	0.037914	0.0777281	0.270291	0.887159	BAZ2A	5080	4247	3996	6402
BAZ2A_+_57029780.23-P2	1946.87	-0.0280599	0.0788676	0.169695	0.82783	BAZ2A	2415	1823	2078	1495
BAZ2A_+_57029894.23-P2	6530.26	-0.000345956	0.0645669	0.991871	0.998719	BAZ2A	7475	6003	5618	7374
BAZ2A_+_57029964.23-P2	5346.83	0.0428692	0.0798801	0.205886	0.85149	BAZ2A	5001	5507	4681	6376
BAZ2B_-_160471794.23-P1P2	2171.46	-0.0160425	0.074042	0.427176	0.943334	BAZ2B	2758	1424	2531	2040
BAZ2B_-_160472590.23-P1P2	764.714	0.00921893	0.0741099	0.492779	0.954973	BAZ2B	674	951	499	971
BAZ2B_-_160472593.23-P1P2	3228.49	0.0193299	0.0722946	0.454813	0.946036	BAZ2B	3084	3232	2999	3686
BAZ2B_-_160472605.23-P1P2	5271.54	0.0152507	0.068986	0.58186	0.968599	BAZ2B	5131	5678	4710	5693
BAZ2B_+_160472620.23-P1P2	3368.77	0.0212949	0.0750599	0.322708	0.902807	BAZ2B	2839	4409	2494	3804
BBX_-_107241847.23-P1P2	4498.2	-0.00642436	0.0700108	0.809334	0.986852	BBX	5853	4563	2618	5393
BBX_-_107241850.23-P1P2	4195.42	-0.0261957	0.0753346	0.281398	0.894491	BBX	4564	4535	4250	3439
BBX_+_107241861.23-P1P2	1627.05	-0.0606171	0.111294	0.00848902	0.324632	BBX	2479	1653	1494	937
BBX_+_107241894.23-P1P2	8205.08	0.0126368	0.0664411	0.683699	0.972045	BBX	8331	7026	8752	8878
BBX_+_107241904.23-P1P2	1383.24	0.00784509	0.0736416	0.541256	0.964254	BBX	1017	1365	1771	1322
BCL6B_-_6926363.23-P1P2	3263.91	-0.0249108	0.074522	0.350572	0.917251	BCL6B	4188	3383	2458	3223
BCL6B_-_6926466.23-P1P2	1032.95	0.0130256	0.07506	0.263236	0.886288	BCL6B	683	702	1488	1225
BCL6B_-_6926629.23-P1P2	3354.27	0.00563923	0.0697314	0.829868	0.989656	BCL6B	3732	2574	3356	3910
BCL6B_-_6926820.23-P1P2	1746.63	-0.0346443	0.0823231	0.141142	0.796231	BCL6B	2577	1513	1482	1531
BCL6B_+_6926377.23-P1P2	957.857	-0.0225118	0.0784922	0.0437242	0.592902	BCL6B	1256	1184	947	433
BCL9L_-_118796263.23-P1P2	2568.21	-0.00767591	0.0710714	0.72959	0.976215	BCL9L	2955	2047	2721	2630
BCL9L_-_118796614.23-P1P2	7037.61	-0.00765078	0.0660443	0.851255	0.990983	BCL9L	8777	6084	5485	8351
BCL9L_+_118796587.23-P1P2	3098.25	-0.0195003	0.0729758	0.438708	0.944552	BCL9L	3734	2546	3228	2984
BCL9L_+_118796604.23-P1P2	2246.39	-0.013603	0.0731508	0.519685	0.960691	BCL9L	2900	1436	2477	2275
BCL9L_+_118796622.23-P1P2	2494.93	0.00322141	0.0715737	0.868583	0.991374	BCL9L	2414	3191	1908	2521
BCOR_-_39956772.23-P1P2	1828.78	0.00512155	0.0721252	0.791544	0.984738	BCOR	1954	2170	1165	2136
BCOR_+_39956743.23-P1P2	3897.1	-0.0147437	0.0704521	0.563639	0.966213	BCOR	4440	3406	4028	3815
BCOR_+_39956834.23-P1P2	5949.31	0.0129767	0.0668672	0.691355	0.972045	BCOR	6202	6114	5096	6614
BCOR_+_39957177.23-P1P2	2154.9	0.0168061	0.074769	0.320826	0.901503	BCOR	1580	2580	2190	2229
BCOR_+_39957197.23-P1P2	4462.5	0.010939	0.0711651	0.635639	0.97119	BCOR	3827	4776	4892	4284
BCORL1_-_129116753.23-P1P2	1748.04	-0.00714254	0.071985	0.717683	0.974403	BCORL1	1946	1820	1578	1698
BCORL1_-_129116761.23-P1P2	4062.03	-0.062644	0.0991284	0.0839988	0.724065	BCORL1	5396	3751	3673	3617
BCORL1_-_129117014.23-P1P2	6028.32	0.0368854	0.0765056	0.247021	0.878475	BCORL1	5499	5705	6161	6843
BCORL1_+_129116604.23-P1P2	3640.77	-0.0354781	0.0791313	0.204587	0.85149	BCORL1	4388	3553	3527	3188
BCORL1_+_129116684.23-P1P2	374.506	0.0180366	0.077109	0.107773	0.758023	BCORL1	230	348	179	786
BDP1_-_70751524.23-P1P2	754.981	-0.0120179	0.0746525	0.359198	0.924532	BDP1	945	762	748	578
BDP1_-_70751527.23-P1P2	2092.78	-0.00349008	0.0707986	0.921225	0.99732	BDP1	2415	1918	1831	2314
BDP1_+_70751690.23-P1P2	3524.88	0.010698	0.0705097	0.69549	0.972045	BDP1	4260	3018	2441	4716
BDP1_+_70751699.23-P1P2	3444.73	-0.0156896	0.0736461	0.401984	0.934548	BDP1	3445	3382	4233	2622
BDP1_+_70751954.23-P1P2	2685.94	0.0114861	0.0709428	0.626706	0.97119	BDP1	2783	2686	2248	3150
BHLHA9_-_1173728.23-P1P2	2493.34	-0.0514841	0.0944178	0.0751137	0.694276	BHLHA9	3543	2476	2011	2086
BHLHA9_-_1173798.23-P1P2	7142.16	-0.0402981	0.0754061	0.247477	0.878475	BHLHA9	8305	6747	7018	6688
BHLHA9_-_1174149.23-P1P2	5427.9	0.00014724	0.0670414	0.912596	0.996134	BHLHA9	6525	4884	4110	6609
BHLHA9_+_1174161.23-P1P2	6043.75	0.0524748	0.0854144	0.108785	0.760285	BHLHA9	5371	5955	5779	7209
BHLHA9_+_1174209.23-P1P2	4517.66	-0.0294276	0.0748108	0.344646	0.91509	BHLHA9	5107	4689	4281	4086
BHLHE22_-_65492946.23-P1P2	4893.25	-0.0917141	0.133356	0.0366061	0.562288	BHLHE22	6398	5010	4278	4076
BHLHE22_-_65493007.23-P1P2	612.349	0.00726309	0.0741121	0.565495	0.967004	BHLHE22	583	799	275	841
BHLHE22_-_65493369.23-P1P2	2889.35	0.00431866	0.069676	0.903054	0.995383	BHLHE22	3104	2665	2724	3169
BHLHE22_+_65492932.23-P1P2	7425.92	0.0227269	0.0666941	0.513739	0.959225	BHLHE22	7981	6754	6523	8820
BHLHE22_+_65493378.23-P1P2	6133.92	0.0102864	0.0663322	0.769644	0.980072	BHLHE22	6976	5156	5455	7306
BHLHE23_-_61638130.23-P1P2	2418.3	-0.0250672	0.0773565	0.185884	0.835036	BHLHE23	2731	2627	2549	1750
BHLHE23_+_61637772.23-P1P2	4554.09	0.0184411	0.0696063	0.503779	0.956452	BHLHE23	4670	4127	4270	5326
BHLHE23_+_61637869.23-P1P2	9602.92	-0.0223959	0.0683319	0.517488	0.960035	BHLHE23	10190	10836	8574	8986
BHLHE23_+_61637924.23-P1P2	3977.64	-0.031212	0.0766756	0.307336	0.901503	BHLHE23	5690	3305	2981	4293
BHLHE23_+_61638173.23-P1P2	3644.07	-0.00423266	0.0702727	0.854439	0.990983	BHLHE23	4200	4265	2392	3936
BHLHE40_-_5021200.23-P1P2	4440.42	0.00468653	0.0690223	0.86741	0.991374	BHLHE40	5483	3133	3844	5666
BHLHE40_+_5021168.23-P1P2	3827.33	0.507152	0.200934	0.000324901	0.0388396	BHLHE40	2515	3942	3083	5936
BHLHE40_+_5021171.23-P1P2	4548.26	0.0106264	0.0691112	0.701688	0.972045	BHLHE40	5235	4391	3229	5686
BHLHE40_+_5021523.23-P1P2	807.677	0.0064447	0.074012	0.529375	0.962656	BHLHE40	561	751	1089	791
BHLHE40_+_5021568.23-P1P2	6995.91	-0.0067095	0.0648481	0.842754	0.990828	BHLHE40	8244	6649	5653	7856
BHLHE41_-_26277354.23-P1P2	2158.23	-0.0269692	0.0789496	0.185142	0.834862	BHLHE41	3468	2450	978	1972
BHLHE41_-_26277552.23-P1P2	7676.11	-0.0604938	0.088511	0.132307	0.790954	BHLHE41	10596	6591	6202	7887
BHLHE41_-_26277780.23-P1P2	4662.24	0.00803968	0.0685374	0.693015	0.972045	BHLHE41	4533	4979	4330	4892
BHLHE41_+_26277542.23-P1P2	5212.08	-0.0258941	0.0723113	0.345027	0.915389	BHLHE41	6342	5593	4066	5104
BHLHE41_+_26277929.23-P1P2	2601.55	0.0230142	0.0744144	0.372981	0.927062	BHLHE41	2673	2195	2274	3419
BICC1_-_60272936.23-P1P2	5078.03	-0.0106151	0.0678738	0.780362	0.982163	BICC1	5668	5364	4207	5281
BICC1_-_60273097.23-P1P2	2010.67	0.00585279	0.0718232	0.76551	0.979613	BICC1	1932	1795	2219	2112
BICC1_-_60273245.23-P1P2	9644.37	-0.0021411	0.0662114	0.973536	0.998719	BICC1	9709	8423	10954	9535
BICC1_+_60273101.23-P1P2	2981.98	0.0179973	0.0722363	0.505542	0.956452	BICC1	3299	2566	2351	3935
BICC1_+_60273281.23-P1P2	3982.8	-0.0451532	0.0849185	0.171784	0.830485	BICC1	5700	3484	3066	4001
BICD1_-_32259794.23-P1P2	4558.55	0.000374674	0.0683373	0.966713	0.998719	BICD1	4689	4101	4837	4679
BICD1_+_32259768.23-P1P2	3824.84	-0.0117662	0.0712448	0.652044	0.97119	BICD1	5043	4009	2247	4349
BICD1_+_32259786.23-P1P2	4431.47	-0.0119693	0.0696445	0.67175	0.971873	BICD1	5310	3362	4522	4729
BICD1_+_32260107.23-P1P2	4761.54	-0.013845	0.0709868	0.566657	0.967449	BICD1	5184	3887	5576	4429
BICD1_+_32260247.23-P1P2	2504.04	-0.0111894	0.0713223	0.639142	0.97119	BICD1	2992	2585	1992	2576
BNC1_-_83952955.23-P1P2	6242.99	0.0275234	0.0734828	0.3462	0.915389	BNC1	5819	5205	6966	7062
BNC1_-_83953180.23-P1P2	4945.49	0.0354051	0.0777534	0.266498	0.886494	BNC1	5297	4543	3494	6856
BNC1_-_83953399.23-P1P2	5995.96	-0.0331992	0.0756703	0.320673	0.901503	BNC1	8374	5389	4191	6572
BNC1_-_83953421.23-P1P2	3287.1	-0.111328	0.224628	0.0145583	0.413943	BNC1	5010	2419	3386	2496
BNC1_+_83952959.23-P1P2	5470.58	-0.0398742	0.0793479	0.204209	0.85149	BNC1	6564	4760	5738	4952
BNC2_+_16870312.23-P1P2	3164.36	0.00271241	0.0710879	0.890574	0.993134	BNC2	2882	3074	3685	2968
BNC2_+_16870381.23-P1P2	4369.67	0.0288506	0.0734946	0.191166	0.840128	BNC2	4158	4187	3860	5455
BNC2_+_16870401.23-P1P2	3339.6	-0.0958523	0.162178	0.0200874	0.462636	BNC2	4573	3259	3122	2518
BNC2_+_16870672.23-P1P2	5396.89	-0.00309289	0.0660463	0.919537	0.99732	BNC2	5903	5163	4992	5720
BNC2_+_16870678.23-P1P2	2576.1	0.000945586	0.072397	0.950063	0.99732	BNC2	2122	2534	3382	2146
BOD1L1_-_13616144.23-P2	3493.09	0.00425049	0.0692441	0.868075	0.991374	BOD1L1	3638	3109	3564	3749
BOD1L1_-_13616170.23-P2	2465.75	0.00134522	0.0702639	0.956034	0.997808	BOD1L1	2872	1993	2255	2886
BOD1L1_-_13629247.23-P1	4689.71	-0.0163063	0.0697767	0.547435	0.965151	BOD1L1	5147	4915	4344	4460
BOD1L1_-_13629264.23-P1	2203.78	-0.0117753	0.0725549	0.610558	0.97119	BOD1L1	3175	1373	1885	2597
BOD1L1_-_13629267.23-P1	2698.41	-0.0280402	0.0773481	0.292733	0.899702	BOD1L1	4148	2109	1914	2908
BOD1L1_-_13629306.23-P1	3088.71	0.0373046	0.0832186	0.11069	0.763895	BOD1L1	2322	3582	2829	3640
BOD1L1_+_13615759.23-P2	2353.9	0.02034	0.0745209	0.369918	0.926744	BOD1L1	2230	2629	1740	2930
BOD1L1_+_13615818.23-P2	2067.09	0.00470126	0.0729492	0.740365	0.977456	BOD1L1	1563	2724	2140	1762
BOD1L1_+_13616179.23-P2	405.01	0.00843966	0.0748526	0.274646	0.888563	BOD1L1	241	679	60	674
BOD1L1_+_13629299.23-P1	1395.47	0.00553253	0.0723264	0.778278	0.981212	BOD1L1	1724	1100	981	1920
BOLA2_-_29465810.23-ENST00000330978.3	3650.74	0.0381224	0.0819513	0.16463	0.821731	BOLA2	3239	2878	3945	4633
BOLA2_-_29465914.23-ENST00000330978.3	12348.7	-0.0215066	0.065228	0.564874	0.966582	BOLA2	15673	11350	9246	14071
BOLA2_-_29466260.23-ENST00000330978.3	10814.4	-0.0884293	0.0931642	0.0729579	0.684739	BOLA2	13799	10216	9253	10557
BOLA2_+_29465937.23-ENST00000330978.3	6005.87	-0.0288013	0.0745889	0.320698	0.901503	BOLA2	6891	4966	6800	5445
BOLA2_+_29466246.23-ENST00000330978.3	11089.2	0.00605479	0.061036	0.689477	0.972045	BOLA2	11338	10911	10533	11863
BOLL_-_198649817.23-P1P2	6195.27	0.00732982	0.0676438	0.768224	0.979896	BOLL	6794	6762	4422	7164
BOLL_-_198650491.23-P1P2	7119.95	-0.0277	0.0693683	0.436161	0.944512	BOLL	8427	7224	5912	7251
BOLL_-_198650566.23-P1P2	3998.06	-0.0148598	0.0694787	0.345441	0.915389	BOLL	5056	3657	3470	4025
BOLL_-_198650852.23-P1P2	6499.99	0.0935357	0.129147	0.0467338	0.606851	BOLL	6139	6416	4737	9147
BOLL_-_198650943.23-P1P2	7788.29	-0.0157264	0.0665606	0.63716	0.97119	BOLL	8988	8303	6098	8145
BOP1_-_145512657.23-P2	2245.28	-0.00423232	0.0706393	0.90473	0.995632	BOP1	2689	1930	1939	2561
BOP1_-_145512830.23-P2	2084.59	7.09e-05	0.0718642	0.996219	0.999734	BOP1	1991	2602	1790	1971
BOP1_-_145514696.23-P1	3495.33	-0.0271291	0.0745154	0.36135	0.924532	BOP1	4580	3194	2839	3597
BOP1_-_145515104.23-P1	4971.84	0.0329244	0.0746875	0.305875	0.901503	BOP1	4913	4383	4767	6011
BOP1_+_145512466.23-P2	3001.66	0.00793459	0.0697781	0.761375	0.978677	BOP1	3218	2911	2573	3444
BOP1_+_145512842.23-P2	709.692	-0.00382903	0.0739408	0.662075	0.97119	BOP1	619	784	924	469
BOP1_+_145512867.23-P2	4590.89	-0.0111591	0.0682391	0.694137	0.972045	BOP1	5163	4708	3978	4688
BOP1_+_145515036.23-P1	3964.91	0.00857032	0.0686549	0.744222	0.978438	BOP1	4153	4046	3392	4426
BOP1_+_145515072.23-P1	1799.89	-0.00491014	0.0729187	0.766509	0.979896	BOP1	2212	2448	777	1904
BOP1_+_145515084.23-P1	3936.61	-0.297397	0.273849	0.0121733	0.396882	BOP1	6931	3070	2766	3412
BPNT1_-_220263119.23-P1P2	2176.14	0.0272933	0.0772613	0.263661	0.886288	BPNT1	2191	1745	1813	3114
BPNT1_+_220263084.23-P1P2	1595.59	-0.0194417	0.0761593	0.240141	0.87598	BPNT1	2063	1058	2038	1237
BPNT1_+_220263091.23-P1P2	776.342	-0.0107055	0.0741471	0.515038	0.959225	BPNT1	1269	496	567	868
BPNT1_+_220263103.23-P1P2	6964.14	-0.019947	0.066878	0.540126	0.964254	BPNT1	8022	7014	5993	7118
BPNT1_+_220263154.23-P1P2	4401.97	-0.0118698	0.0687206	0.609942	0.97119	BPNT1	5200	3738	4273	4581
BPTF_-_65821635.23-P1P2	4643.41	-0.020749	0.0724318	0.431911	0.944344	BPTF	5174	5476	3817	4226
BPTF_-_65821667.23-P1P2	3640.96	-0.0290458	0.076808	0.265822	0.886494	BPTF	4491	2875	4000	3291
BPTF_-_65821672.23-P1P2	2966.62	-0.00135204	0.070004	0.92872	0.99732	BPTF	3178	2568	3123	3064
BPTF_+_65821601.23-P1P2	777.363	0.00126243	0.0731514	0.938221	0.99732	BPTF	1133	496	427	1174
BPTF_+_65821705.23-P1P2	4901.12	0.0125107	0.0702874	0.659628	0.97119	BPTF	4971	5843	3515	5487
BRD7_-_50402449.23-P1P2	6286.39	-0.0722243	0.110475	0.0441394	0.593684	BRD7	7622	7231	5522	4895
BRD7_-_50402623.23-P1P2	3551.17	0.0503761	0.0913409	0.0775904	0.703974	BRD7	3007	2898	3700	4701
BRD7_-_50402646.23-P1P2	2099.41	0.002128	0.0709693	0.926841	0.99732	BRD7	2409	1625	2021	2454
BRD7_-_50402854.23-P1P2	1406.72	-0.00542059	0.0726393	0.758793	0.978464	BRD7	1687	1669	894	1464
BRD7_+_50402508.23-P1P2	4913.51	-0.0486403	0.0837887	0.166541	0.82405	BRD7	6379	4449	4348	4735
BRD9_-_891721.23-P1P2	2866.54	-0.00357959	0.070727	0.877719	0.992678	BRD9	3261	2072	3154	3074
BRD9_-_892486.23-P1P2	2632.31	-0.00645655	0.0705605	0.790004	0.984738	BRD9	3148	2711	1958	2875
BRD9_+_891703.23-P1P2	5753.71	0.00470699	0.069361	0.753454	0.978438	BRD9	5148	5853	6455	5482
BRD9_+_892458.23-P1P2	2579.54	0.00826772	0.0714204	0.719983	0.9753	BRD9	2871	2789	1658	3190
BRD9_+_892880.23-P1P2	4615	0.106385	0.169115	0.0222279	0.478052	BRD9	3643	4166	4721	6022
BRF1_-_105767316.23-P1P2	1794.57	-0.032288	0.0825079	0.110903	0.764455	BRF1	3425	1680	725	1615
BRF1_-_105767336.23-P1P2	3144.84	0.00354421	0.0703448	0.903764	0.995383	BRF1	3551	2214	3316	3638
BRF1_+_105767298.23-P1P2	3264.72	-0.00390006	0.071283	0.840007	0.990118	BRF1	3034	3899	3262	2822
BRF1_+_105767309.23-P1P2	4463.03	-0.100068	0.15965	0.0389424	0.569884	BRF1	7083	3460	3544	4170
BRF1_+_105767326.23-P1P2	6090.88	-0.0156135	0.0670907	0.648109	0.97119	BRF1	6843	5621	5887	6208
BRF2_-_37707179.23-P1P2	1873.73	0.0149247	0.0739876	0.408059	0.93462	BRF2	1557	1713	2145	2071
BRF2_-_37707367.23-P1P2	2348.62	0.00161269	0.0709612	0.95004	0.99732	BRF2	2419	2679	1929	2438
BRF2_-_37707381.23-P1P2	2452.3	0.0203393	0.0746967	0.350852	0.917251	BRF2	2071	2441	2577	2727
BRF2_-_37707385.23-P1P2	1603.62	0.0262717	0.0783236	0.182208	0.831214	BRF2	1305	1335	1697	2114
BRF2_+_37707146.23-P1P2	1286.21	-0.0270899	0.0790118	0.186284	0.835676	BRF2	2020	1005	1069	1157
BRMS1L_-_36295629.23-P1P2	5067.29	0.755753	0.164939	8.1e-08	4.01e-05	BRMS1L	2729	4601	4698	8418
BRMS1L_-_36295638.23-P1P2	4466.57	0.0114406	0.0683068	0.70799	0.972045	BRMS1L	4789	4450	3704	5139
BRMS1L_+_36295656.23-P1P2	1204.89	-0.0544462	0.104451	0.00504571	0.247376	BRMS1L	2007	1227	1033	609
BRMS1L_+_36296010.23-P1P2	9588.35	-0.0750525	0.100451	0.0700037	0.678523	BRMS1L	11347	8814	10141	8201
BRMS1L_+_36296040.23-P1P2	6430.36	-0.0133585	0.069027	0.673315	0.972045	BRMS1L	8480	4419	5758	7577
BRWD1_-_40685114.23-P1P2	10698.4	0.0438616	0.0712667	0.27159	0.888563	BRWD1	11329	10057	8801	13216
BRWD1_-_40685340.23-P1P2	3524.26	0.0217822	0.0726901	0.536855	0.964021	BRWD1	3604	3668	2831	4159
BRWD1_+_40685497.23-P1P2	4138.31	-0.0540616	0.0917691	0.101803	0.747708	BRWD1	5379	4305	3415	3644
BRWD1_+_40685535.23-P1P2	2891.46	-0.0477378	0.089563	0.123573	0.785966	BRWD1	3883	2926	2375	2529
BRWD1_+_40685538.23-P1P2	2959.66	-0.0413213	0.0846165	0.138724	0.794303	BRWD1	3982	2410	2960	2613
BSX_-_122852138.23-P1P2	1576.17	-0.0312282	0.0818271	0.0686162	0.675386	BSX	2041	1839	1451	990
BSX_-_122852231.23-P1P2	4837.67	-0.0368608	0.0787781	0.18627	0.835676	BSX	5807	4255	5131	4257
BSX_-_122852478.23-P1P2	7604.97	0.016255	0.0651586	0.643698	0.97119	BSX	7929	7052	7228	8467
BSX_+_122852089.23-P1P2	4029.66	-0.017864	0.0718508	0.498046	0.955708	BSX	4938	2982	4273	4085
BSX_+_122852095.23-P1P2	5082.1	-0.0371973	0.080236	0.241833	0.876475	BSX	7715	4396	3223	5548
BTBD11_-_107712233.23-P1	9891.82	0.0125447	0.065313	0.696416	0.972045	BTBD11	9946	8705	10570	10511
BTBD11_-_107712265.23-P1	7031.26	-0.0530884	0.0889359	0.0958897	0.740005	BTBD11	8140	8064	6315	5717
BTBD11_-_107712562.23-P1	5096.06	-0.00237312	0.0679182	0.925043	0.99732	BTBD11	5358	4481	5447	5186
BTBD11_+_107712217.23-P1	6868.24	-0.013718	0.0683379	0.663307	0.97119	BTBD11	8746	6787	4651	7847
BTBD11_+_107712230.23-P1	5475.18	0.0269108	0.0713989	0.3909	0.930437	BTBD11	5312	5467	5061	6216
BTBD11_+_107974929.23-P2	3661.23	0.0168808	0.0742558	0.337022	0.911917	BTBD11	2611	4424	3987	3496
BTBD11_+_107974934.23-P2	8026.88	0.107935	0.169152	0.0168691	0.426897	BTBD11	5788	7819	8961	9471
BTBD11_+_107974944.23-P2	2172.96	0.0173964	0.0741838	0.407056	0.93462	BTBD11	2086	2548	1424	2758
BTBD11_+_107974947.23-P2	2994.3	0.0320814	0.0778083	0.252673	0.879851	BTBD11	2912	2636	2683	3895
BTBD11_+_107974991.23-P2	1058.37	-0.0280074	0.080032	0.12957	0.788348	BTBD11	1649	926	892	838
BTD_-_15643297.23-P1P2	1331.46	0.0146052	0.0745754	0.355143	0.921697	BTD	1058	1588	1160	1534
BTD_-_15643491.23-P1P2	3456.84	-0.00743578	0.0702893	0.694615	0.972045	BTD	3728	4004	2870	3317
BTD_+_15643305.23-P1P2	3175.03	-0.109438	0.193896	0.0279766	0.516099	BTD	4744	2755	2745	2658
BTD_+_15643742.23-P1P2	1608.42	0.0122953	0.0731208	0.529184	0.962656	BTD	1539	1734	1311	1912
BTD_+_15644015.23-P1P2	3407.13	-0.028352	0.0770982	0.248087	0.878666	BTD	4178	2682	3854	2981
BTF3L4_-_52522063.23-P1P2	2797.18	-0.0378467	0.0833029	0.124393	0.786196	BTF3L4	3552	2418	3029	2243
BTF3L4_-_52522437.23-P1P2	1057.13	0.00368888	0.072906	0.838878	0.989656	BTF3L4	1464	733	574	1614
BTF3L4_+_52521967.23-P1P2	4147.91	0.0204695	0.0723686	0.444935	0.945866	BTF3L4	4008	3392	4491	4791
BTF3L4_+_52522332.23-P1P2	1919.69	-0.0037453	0.0717538	0.851606	0.990983	BTF3L4	2148	2255	1379	1986
BTF3L4_+_52522460.23-P1P2	2573.18	0.0362754	0.082604	0.16844	0.826207	BTF3L4	2519	1703	2342	3925
BUD31_-_99006788.23-P1P2	4427.33	-0.0320969	0.0760081	0.265182	0.886288	BUD31	5492	3705	4472	4202
BUD31_-_99006791.23-P1P2	2664.37	-0.0238392	0.0745297	0.363496	0.925114	BUD31	3485	2364	2299	2667
BUD31_+_99006585.23-P1P2	1623.73	0.0258857	0.0776625	0.236194	0.874752	BUD31	1505	1553	1255	2284
BUD31_+_99006606.23-P1P2	2265.83	0.0177732	0.0745494	0.350357	0.917251	BUD31	1817	2749	2043	2459
BUD31_+_99006639.23-P1P2	1763.98	0.018262	0.0745651	0.415128	0.937683	BUD31	1946	1461	1197	2629
BYSL_-_41889282.23-P1P2	3857.1	-0.023103	0.0748221	0.460576	0.946036	BYSL	4017	3742	4388	3249
BYSL_-_41889603.23-P1P2	2782.64	0.00396196	0.0703824	0.863585	0.991374	BYSL	2832	3086	2355	2939
BYSL_+_41889249.23-P1P2	2752.87	0.0177659	0.0728253	0.494453	0.955205	BYSL	3095	2080	2287	3772
BYSL_+_41889262.23-P1P2	3717.11	-0.016937	0.0716567	0.538629	0.964021	BYSL	4954	3578	2521	4132
BYSL_+_41889702.23-P1P2	1902.77	0.00804882	0.0724362	0.670142	0.971851	BYSL	1877	2334	1312	2171
BZW2_-_16686241.23-P1P2	4413.18	-0.133088	0.225712	0.0151834	0.415441	BZW2	5850	4265	4307	3349
BZW2_+_16685800.23-P1P2	2005.26	-0.00376833	0.0726363	0.816565	0.987749	BZW2	2133	2889	1160	1914
BZW2_+_16685808.23-P1P2	5289.98	-0.0190807	0.0684938	0.554092	0.965151	BZW2	6248	4908	4751	5493
BZW2_+_16685811.23-P1P2	4367.04	0.0511345	0.0922702	0.0909609	0.729547	BZW2	3771	3157	4839	5825
BZW2_+_16686141.23-P1P2	1941.37	-0.00462722	0.0711687	0.831905	0.989656	BZW2	2215	1866	1723	2044
C14orf39_-_60952536.23-P1P2	2104.9	-0.0216111	0.0752631	0.31925	0.901503	C14orf39	2585	2305	1752	1854
C14orf39_-_60952727.23-P1P2	507.41	0.00847072	0.0742766	0.488159	0.954536	C14orf39	458	555	341	708
C14orf39_-_60952739.23-P1P2	6856.46	-0.0213108	0.0718813	0.304425	0.901503	C14orf39	7164	7874	6723	5653
C14orf39_+_60952719.23-P1P2	5578.16	-0.0323504	0.0799918	0.120488	0.778482	C14orf39	5883	5664	6799	3799
C14orf39_+_60952731.23-P1P2	1156.33	-0.0163144	0.074899	0.361445	0.924532	C14orf39	1571	1195	878	1051
C16orf80_-_58163081.23-P1P2	1525.84	0.00551306	0.0728614	0.738508	0.977228	C16orf80	1499	977	1931	1712
C16orf80_-_58163187.23-P1P2	3922.66	0.0210174	0.0724023	0.405413	0.934548	C16orf80	3599	4165	3653	4344
C16orf80_+_58163199.23-P1P2	1378.1	-0.0100149	0.0728477	0.600509	0.97119	C16orf80	1697	1253	1254	1372
C16orf80_+_58163240.23-P1P2	4137.38	0.0629685	0.106309	0.029278	0.525835	C16orf80	3001	3728	4618	5208
C16orf80_+_58163261.23-P1P2	1721.22	0.0138422	0.073412	0.507683	0.956452	C16orf80	1826	1182	1665	2320
C17orf49_-_6915942.23-P1	3368.53	0.0232016	0.0736802	0.342613	0.914037	C17orf49	3135	3592	2905	3946
C17orf49_-_6918142.23-P2	5357.48	0.00255576	0.0664225	0.931217	0.99732	C17orf49	5657	5054	5183	5688
C17orf49_-_6918161.23-P2	5853.69	-0.0187244	0.0687579	0.545874	0.964666	C17orf49	6600	6218	5012	5789
C17orf49_-_6918164.23-P2	5516.03	0.0161549	0.0683327	0.492184	0.954973	C17orf49	5430	5750	4893	6156
C17orf49_+_6915965.23-P1	2747.65	0.0111465	0.0706614	0.661095	0.97119	C17orf49	2903	2482	2495	3235
C17orf49_+_6915975.23-P1	2238.63	0.0285297	0.0777885	0.236966	0.874752	C17orf49	2018	2273	1895	2859
C17orf49_+_6915985.23-P1	1958.18	-0.00169714	0.0717999	0.93515	0.99732	C17orf49	2515	2032	1074	2407
C17orf49_+_6915993.23-P1	2579.44	0.00170829	0.0703926	0.955252	0.997808	C17orf49	3136	1927	2287	3154
C17orf49_+_6918114.23-P2	5960.95	0.00258484	0.0663432	0.906164	0.996134	C17orf49	6091	5790	5918	6160
C17orf49_+_6918154.23-P2	3784.61	-0.0622547	0.104995	0.0507962	0.618422	C17orf49	5044	4370	2904	2980
C20orf194_-_3388222.23-P1P2	4114.97	-0.00669167	0.0697651	0.682268	0.972045	C20orf194	5140	4428	2661	4540
C20orf194_-_3388270.23-P1P2	1895.72	0.0112492	0.0730326	0.566018	0.967278	C20orf194	1753	2346	1407	2136
C20orf194_+_3387952.23-P1P2	4584.48	-0.0003087	0.068504	0.990705	0.998719	C20orf194	4924	5196	3551	4853
C20orf194_+_3388024.23-P1P2	5522.19	0.00447766	0.0662295	0.921691	0.99732	C20orf194	6017	4887	5326	6064
C20orf194_+_3388259.23-P1P2	3175.88	0.00453093	0.0704628	0.850796	0.990983	C20orf194	3899	2063	2907	4088
C5orf51_-_41904493.23-P1P2	1091.11	-0.00868553	0.0732137	0.610354	0.97119	C5orf51	1338	941	1068	1060
C5orf51_-_41904505.23-P1P2	1475.25	0.00570665	0.0731968	0.707801	0.972045	C5orf51	1453	767	1980	1718
C5orf51_+_41904454.23-P1P2	5768.9	-0.0215548	0.0711122	0.489833	0.954629	C5orf51	6156	6395	5352	5254
C5orf51_+_41904476.23-P1P2	572.965	0.00536879	0.0741516	0.548675	0.965151	C5orf51	406	379	876	604
C5orf51_+_41904531.23-P1P2	1989.68	-0.0152485	0.0740453	0.471995	0.948573	C5orf51	3368	1148	1299	2434
C6orf201_-_4079496.23-P2	4041.82	-0.0594712	0.0963018	0.0958081	0.740005	C6orf201	5444	3931	3343	3672
C6orf201_-_4079541.23-P2	3630.26	-0.029345	0.0771213	0.101315	0.747622	C6orf201	4323	3814	3629	2789
C6orf201_-_4087687.23-P1	523.751	0.0116308	0.0750282	0.272805	0.888563	C6orf201	345	600	472	683
C6orf201_-_4087979.23-P1	2740.53	-0.00304529	0.070603	0.894133	0.994143	C6orf201	2962	2245	2998	2814
C6orf201_+_4079871.23-P2	2450.78	0.015222	0.0722483	0.652563	0.97119	C6orf201	2520	2156	2375	2841
C6orf201_+_4079907.23-P2	1644.32	0.0286913	0.0812651	0.0247339	0.494818	C6orf201	743	1874	1911	1979
C6orf201_+_4079911.23-P2	2150.9	-0.000311495	0.0710447	0.964275	0.998563	C6orf201	2566	2172	1457	2575
C6orf201_+_4087713.23-P1	898.658	0.00844849	0.0736513	0.559107	0.965363	C6orf201	795	879	896	1039
C6orf201_+_4087886.23-P1	1251.48	-0.00577052	0.0727391	0.733042	0.976215	C6orf201	1446	1435	942	1238
C6orf201_+_4088026.23-P1	983.378	-0.0100408	0.073885	0.527583	0.962656	C6orf201	1358	585	1070	975
C9orf43_-_116173046.23-P1P2	2845.53	0.0104781	0.0703576	0.672156	0.971873	C9orf43	3043	2578	2529	3371
C9orf43_-_116173429.23-P1P2	1145.25	-0.0117886	0.0745069	0.359995	0.924532	C9orf43	1259	1580	939	802
C9orf43_+_116173049.23-P1P2	2400	0.0170518	0.0737402	0.430705	0.944344	C9orf43	2262	1792	2704	2896
C9orf43_+_116173052.23-P1P2	3222.29	0.0230921	0.0755896	0.270366	0.887159	C9orf43	2520	3373	3518	3437
C9orf43_+_116173058.23-P1P2	2421.98	0.0087031	0.0717315	0.694106	0.972045	C9orf43	2465	1811	2704	2769
CACTIN_-_3626555.23-P1P2	2344.31	0.000169403	0.0719909	0.991947	0.998719	CACTIN	2063	2712	2505	2046
CACTIN_-_3626762.23-P1P2	1511.57	0.0565123	0.105744	0.016414	0.422388	CACTIN	1016	1001	1500	2615
CACTIN_+_3626422.23-P1P2	4285.09	0.0337769	0.0760338	0.321389	0.902275	CACTIN	4371	3984	3625	5389
CACTIN_+_3626529.23-P1P2	7093.16	-0.01817	0.0682668	0.572178	0.968586	CACTIN	9067	6723	5152	7978
CACTIN_+_3626755.23-P1P2	4037.8	0.0142138	0.0695491	0.57341	0.968586	CACTIN	4034	3804	3895	4533
CAMTA2_-_4890543.23-P1P2	2846.33	-0.0294597	0.0772698	0.214234	0.855497	CAMTA2	3626	2463	2852	2543
CAMTA2_-_4890571.23-P1P2	645.764	-0.00530061	0.073537	0.713424	0.972353	CAMTA2	885	635	415	706
CAMTA2_-_4890575.23-P1P2	2812.63	0.0343825	0.0806867	0.16059	0.814618	CAMTA2	2306	2740	2855	3384
CAMTA2_-_4890964.23-P1P2	6736.68	-0.0464167	0.0789656	0.199951	0.850322	CAMTA2	8460	5813	6369	6613
CAMTA2_+_4890704.23-P1P2	4646.56	-0.0669662	0.102968	0.0977318	0.741442	CAMTA2	6092	4790	3756	4183
CARHSP1_-_8962799.23-P1P2	3626.85	-0.0148174	0.0722541	0.50712	0.956452	CARHSP1	3743	3609	4046	3082
CARHSP1_+_8962816.23-P1P2	3672.13	0.0346704	0.0797878	0.239188	0.875637	CARHSP1	3893	3341	2395	5405
CARHSP1_+_8962830.23-P1P2	7589.45	-0.00302363	0.0655008	0.92338	0.99732	CARHSP1	8347	8296	5951	8101
CARHSP1_+_8962840.23-P1P2	3074.12	-0.0328665	0.0806546	0.140072	0.794303	CARHSP1	3594	3704	2738	2290
CARHSP1_+_8962847.23-P1P2	1756.97	0.00971019	0.0731108	0.559993	0.965363	CARHSP1	1468	1689	2040	1806
CASKIN1_-_2246208.23-P1P2	4009.76	-0.121069	0.199249	0.0225247	0.480018	CASKIN1	5472	3730	3778	3214
CASKIN1_-_2246490.23-P1P2	5739.19	0.010266	0.0664027	0.757573	0.978438	CASKIN1	6450	5061	4993	6776
CASKIN1_+_2246229.23-P1P2	2551.4	-0.0199143	0.0742526	0.420372	0.938971	CASKIN1	3708	2356	1606	2794
CASKIN1_+_2246382.23-P1P2	3500.51	-0.0362687	0.0796671	0.203397	0.85149	CASKIN1	4304	3579	3126	3113
CASKIN1_+_2246559.23-P1P2	1563.55	0.0498038	0.0971199	0.0381213	0.566942	CASKIN1	1212	1495	924	2774
CASZ1_-_10856283.23-ENST00000377022.3	6821.61	-0.03004	0.0698222	0.383083	0.929721	CASZ1	8103	6553	6047	6879
CASZ1_-_10856303.23-ENST00000377022.3	4277.75	-0.0242863	0.072082	0.410475	0.935503	CASZ1	5002	4129	3997	4125
CASZ1_-_10856661.23-ENST00000377022.3	1264.3	-0.0116308	0.0735832	0.51332	0.959225	CASZ1	1677	1355	859	1255
CASZ1_+_10856271.23-ENST00000377022.3	314.283	-0.00387232	0.0744974	0.298295	0.899759	CASZ1	262	242	616	92
CASZ1_+_10856607.23-ENST00000377022.3	5839.82	0.0505911	0.0836236	0.166275	0.82405	CASZ1	5643	5860	4830	7298
CBFA2T2_-_32077899.23-P1P2	3454.04	-0.0390624	0.0821865	0.16887	0.826769	CBFA2T2	4478	3740	2679	3091
CBFA2T2_-_32077954.23-P1P2	585.224	0.00592408	0.0738968	0.609565	0.97119	CBFA2T2	510	719	442	687
CBFA2T2_-_32078318.23-P1P2	5754.7	0.163727	0.176939	0.0180779	0.441625	CBFA2T2	5036	5242	5191	7799
CBFA2T2_+_32078300.23-P1P2	2321.88	0.0278686	0.0773841	0.23953	0.875883	CBFA2T2	2056	2148	2259	2889
CBFA2T2_+_32078352.23-P1P2	5442.53	-0.0725798	0.104465	0.0853052	0.724787	CBFA2T2	7374	4603	4965	5131
CC2D1A_-_14017093.23-P1P2	5822.14	0.00951745	0.0662741	0.760388	0.978615	CC2D1A	6457	5024	5324	6775
CC2D1A_-_14017097.23-P1P2	3055.65	0.000662116	0.070856	0.975625	0.998719	CC2D1A	2857	3151	3338	2849
CC2D1A_-_14017107.23-P1P2	2141.79	0.0388237	0.087123	0.0364359	0.562288	CC2D1A	1318	1546	2770	2911
CC2D1A_+_14017438.23-P1P2	3415.91	-0.0406607	0.0830069	0.144885	0.797629	CC2D1A	4253	3214	3373	2916
CC2D1A_+_14017463.23-P1P2	4239.87	0.0192948	0.0709239	0.506294	0.956452	CC2D1A	4733	3747	3296	5497
CCDC155_-_49891577.23-P1P2	1731.4	-0.0223994	0.0761733	0.271874	0.888563	CCDC155	2199	1529	1768	1479
CCDC155_-_49891601.23-P1P2	6344.38	-0.0232455	0.0701753	0.533224	0.963165	CCDC155	7077	5643	6611	6185
CCDC155_+_49891551.23-P1P2	2694.47	0.00148295	0.071453	0.936892	0.99732	CCDC155	2445	2735	3075	2478
CCDC155_+_49891560.23-P1P2	3219.34	0.00612857	0.0699293	0.668957	0.97119	CCDC155	3555	3285	2297	3959
CCDC155_+_49891596.23-P1P2	6463.98	0.0104302	0.0705834	0.637086	0.97119	CCDC155	5470	8110	6126	6073
CCDC59_-_82752121.23-P1P2	9623.69	0.0371241	0.0686598	0.324053	0.903409	CCDC59	9707	9104	8925	11098
CCDC59_-_82752584.23-P1P2	3145.68	0.0115252	0.0702226	0.673327	0.972045	CCDC59	3515	2684	2694	3887
CCDC59_+_82752125.23-P1P2	2990.29	-0.0704637	0.115918	0.0406463	0.576363	CCDC59	4191	3016	2496	2406
CCDC59_+_82752503.23-P1P2	9557.32	0.00374184	0.0619012	0.912694	0.996134	CCDC59	10097	9644	8646	10146
CCDC59_+_82752506.23-P1P2	7582.62	-0.0151048	0.0673169	0.690487	0.972045	CCDC59	9652	6990	5505	8795
CCDC71_-_49203411.23-P1P2	9764.52	0.0143298	0.0625927	0.675778	0.972045	CCDC71	10793	8615	8770	11374
CCDC71_-_49203701.23-P1P2	5391.1	0.0164783	0.0683094	0.60345	0.97119	CCDC71	5889	5214	4296	6482
CCDC71_+_49203704.23-P1P2	4169.89	0.0530624	0.0916059	0.112663	0.765489	CCDC71	3732	3454	4247	5380
CCDC71_+_49203735.23-P1P2	3448.44	0.00186134	0.0695689	0.945667	0.99732	CCDC71	4205	3286	2356	4237
CCDC71_+_49203738.23-P1P2	4631.55	0.334368	0.19655	0.00469944	0.238653	CCDC71	3906	4001	3540	7431
CCDC81_+_86106290.23-P1P2	3528.22	-0.0120948	0.0699499	0.665879	0.97119	CCDC81	4272	2901	3334	3785
CCDC81_+_86106334.23-P1P2	5178.39	-0.010582	0.067322	0.721193	0.9753	CCDC81	5699	5107	4822	5242
CCDC81_+_86106415.23-P1P2	5450.39	0.00926502	0.0683283	0.737277	0.977228	CCDC81	5421	6176	4587	5763
CCDC81_+_86106478.23-P1P2	1507.67	0.0194842	0.0759194	0.273764	0.888563	CCDC81	1310	984	1736	2045
CCDC81_+_86106669.23-P1P2	1775.74	0.0250155	0.0786875	0.117052	0.771563	CCDC81	1194	1206	2389	2289
CCNL2_-_1334271.23-P1P2	1503.76	-0.00686011	0.0733322	0.639532	0.97119	CCNL2	1650	2195	901	1316
CCNL2_-_1334458.23-P1P2	5525.14	0.0431064	0.0824296	0.138146	0.794303	CCNL2	4945	4485	5981	6810
CCNL2_+_1334193.23-P1P2	7042.28	-0.0295506	0.0719016	0.356088	0.922141	CCNL2	7988	6342	7353	6628
CCNL2_+_1334682.23-P1P2	3298.98	0.0396349	0.0838992	0.121158	0.779638	CCNL2	2622	3095	3546	3950
CCNL2_+_1334701.23-P1P2	1075.11	-0.0198309	0.0762504	0.288025	0.897283	CCNL2	1727	748	888	1040
CCRN4L_-_139936953.23-P1P2	5282.73	0.0121138	0.0720044	0.543927	0.964354	CCRN4L	4274	4945	6733	5004
CCRN4L_-_139936973.23-P1P2	3028.25	0.0564377	0.0971944	0.0588613	0.647753	CCRN4L	2558	2877	2676	4127
CCRN4L_-_139937346.23-P1P2	3790.75	-0.00922402	0.0719579	0.631067	0.97119	CCRN4L	3545	4050	4424	3036
CCRN4L_-_139937349.23-P1P2	3716.54	-0.0124597	0.0708798	0.629453	0.97119	CCRN4L	4687	3949	2458	4048
CCRN4L_-_139937361.23-P1P2	4516.35	0.0377493	0.0815439	0.0983833	0.742251	CCRN4L	3489	5211	4186	5201
CDC40_-_110501684.23-P1P2	2501.82	0.021449	0.0763162	0.315162	0.901503	CDC40	2687	2566	989	4087
CDC40_+_110501678.23-P1P2	145.489	-0.00390466	0.0744745	0.453538	0.946036	CDC40	192	112	197	78
CDC40_+_110501818.23-P1P2	758.284	-0.0204482	0.077179	0.176495	0.831163	CDC40	1205	767	535	584
CDC40_+_110501897.23-P1P2	1005.05	0.0182663	0.0758871	0.284918	0.894491	CDC40	910	1033	661	1492
CDC40_+_110502034.23-P1P2	820.91	-0.00494562	0.0731294	0.750805	0.978438	CDC40	1036	725	699	874
CDCA7_-_174219818.23-P1P2	6132.56	-0.0316784	0.0751129	0.278358	0.892908	CDCA7	7070	7088	5015	5542
CDCA7_+_174219626.23-P1P2	6538.74	0.000143127	0.06473	0.826899	0.988443	CDCA7	6869	6473	5967	7060
CDCA7_+_174219809.23-P1P2	3525.74	0.00423273	0.0696937	0.899814	0.994906	CDCA7	4438	2985	2468	4549
CDCA7_+_174219851.23-P1P2	5435.06	-0.296491	0.185435	0.00318025	0.193814	CDCA7	7476	5098	5272	4070
CDCA7_+_174220067.23-P1P2	3623.35	0.00998365	0.0715683	0.688372	0.972045	CDCA7	4410	1977	3433	4990
CDCA7L_-_21985045.23-P1P2	5024.79	0.00640602	0.0665963	0.833977	0.989656	CDCA7L	5457	4753	4479	5627
CDCA7L_-_21985340.23-P1P2	8137.75	0.00501	0.0631507	0.882719	0.992871	CDCA7L	8828	8153	6976	8938
CDCA7L_+_21985067.23-P1P2	3766.22	0.00800851	0.0685971	0.775444	0.980947	CDCA7L	4062	3431	3443	4292
CDCA7L_+_21985460.23-P1P2	3433.7	-0.000963209	0.0702597	0.970943	0.998719	CDCA7L	4409	3321	2041	4308
CDCA7L_+_21985510.23-P1P2	8299.09	-0.0448702	0.0796647	0.200766	0.850322	CDCA7L	10114	6660	8844	7828
CDH16_-_66952725.23-P1P2	5001.05	-0.101222	0.142677	0.0376109	0.566703	CDH16	6724	4953	4238	4333
CDH16_-_66952734.23-P1P2	6477.58	0.0550866	0.0896323	0.136716	0.794016	CDH16	6604	6259	4502	9049
CDH16_+_66952539.23-P1P2	3380.52	0.0314658	0.0803481	0.117702	0.772292	CDH16	2316	3777	3671	3683
CDH16_+_66952705.23-P1P2	5777.83	0.0114747	0.066449	0.807897	0.986852	CDH16	6245	5188	5441	6467
CDH16_+_66952729.23-P1P2	2859.7	0.0394168	0.0831119	0.198913	0.850322	CDH16	2632	2448	2771	3697
CDKN2AIP_-_184365844.23-P1P2	859.345	0.0020871	0.0730468	0.892297	0.993937	CDKN2AIP	989	552	895	1049
CDKN2AIP_-_184365854.23-P1P2	3090.72	0.0545855	0.0980569	0.0558216	0.635236	CDKN2AIP	2464	2364	3372	4241
CDKN2AIP_-_184366159.23-P1P2	6542.77	-0.0100149	0.0671747	0.734196	0.976698	CDKN2AIP	7123	5675	6932	6579
CDKN2AIP_+_184365872.23-P1P2	4109.29	0.0117936	0.0707839	0.610531	0.97119	CDKN2AIP	3698	4149	4418	4159
CDKN2AIP_+_184366219.23-P1P2	3678.54	0.012504	0.0723501	0.571499	0.968586	CDKN2AIP	3643	2302	4523	4317
CDX1_-_149546383.23-P1P2	1041.4	0.00831627	0.0736866	0.573862	0.968586	CDX1	1000	1339	576	1315
CDX1_-_149546825.23-P1P2	1649	0.00943255	0.0726331	0.611799	0.97119	CDX1	1532	1783	1497	1817
CDX1_-_149546843.23-P1P2	2711.65	-0.0310371	0.0803925	0.143985	0.797364	CDX1	3354	2106	3349	2040
CDX1_+_149546724.23-P1P2	4171.72	0.000628092	0.0674997	0.929607	0.99732	CDX1	4688	3790	3691	4726
CDX1_+_149546832.23-P1P2	6304.95	0.0438647	0.0831096	0.169554	0.827665	CDX1	6045	7093	4241	8220
CDX4_-_72666895.23-P1P2	3513.61	-0.0324537	0.0780365	0.262745	0.886288	CDX4	4858	2610	3275	3543
CDX4_-_72666965.23-P1P2	2226.9	0.0220496	0.0753818	0.351016	0.917251	CDX4	2319	2186	1433	3161
CDX4_-_72667306.23-P1P2	3266.12	0.0050349	0.0699283	0.847111	0.990983	CDX4	4031	2821	2298	4216
CDX4_-_72667369.23-P1P2	2555.18	0.00504546	0.0718233	0.822727	0.988199	CDX4	2719	3239	1501	2912
CDX4_+_72666886.23-P1P2	2098.22	-0.00610991	0.0714973	0.772679	0.980469	CDX4	2391	1687	2229	2148
CEACAM16_-_45202419.23-ENST00000587331.1	887.218	0.752563	0.495662	0.00167311	0.125754	CEACAM16	363	753	815	1656
CEACAM16_-_45202530.23-ENST00000587331.1	2009.27	-0.0195532	0.0745866	0.406056	0.934548	CEACAM16	2925	1788	1366	2151
CEACAM16_-_45202663.23-ENST00000587331.1	3059.45	-0.00696588	0.0700628	0.775318	0.980947	CEACAM16	3431	3291	2500	3140
CEACAM16_-_45204668.23-ENST00000405314.2	3746.1	0.021086	0.0730025	0.454544	0.946036	CEACAM16	4218	2663	3260	5140
CEACAM16_-_45204843.23-ENST00000405314.2	2142.51	-0.00229263	0.0714007	0.915868	0.996396	CEACAM16	2170	2437	1924	2072
CEACAM16_-_45204882.23-ENST00000405314.2	2859.25	-0.001976	0.0700345	0.945303	0.99732	CEACAM16	3365	2177	2786	3260
CEACAM16_+_45202405.23-ENST00000587331.1	2358.84	-0.0286362	0.0776391	0.270745	0.887159	CEACAM16	3432	1920	1886	2393
CEACAM16_+_45202688.23-ENST00000587331.1	748.112	-0.00459256	0.0741106	0.553937	0.965151	CEACAM16	618	992	906	422
CEACAM16_+_45204693.23-ENST00000405314.2	2381.63	0.0247043	0.0759717	0.329148	0.905724	CEACAM16	2524	2104	1677	3430
CEACAM16_+_45205070.23-ENST00000405314.2	3150.18	-0.0135874	0.0721272	0.582057	0.968599	CEACAM16	4321	1944	3008	3574
CEBPD_-_48650494.23-P1P2	2409.16	-0.00559771	0.0713478	0.78264	0.982817	CEBPD	2471	2369	2564	2242
CEBPD_-_48650636.23-P1P2	4292.58	-0.00732674	0.0684656	0.80199	0.98571	CEBPD	4979	3504	4232	4640
CEBPD_-_48650674.23-P1P2	2245.8	-0.0170666	0.0737663	0.406854	0.93462	CEBPD	2524	2245	2316	1919
CEBPD_-_48650686.23-P1P2	5264.59	0.0154594	0.0688116	0.562534	0.966033	CEBPD	5338	4544	5365	5962
CEBPD_+_48650305.23-P1P2	3737.15	-0.0365919	0.0793034	0.208025	0.85149	CEBPD	4858	3129	3602	3532
CEBPE_-_23588029.23-P1P2	3903.32	0.00495009	0.0695653	0.842608	0.990828	CEBPE	3761	3875	4091	3906
CEBPE_-_23588184.23-P1P2	2411.12	0.0210641	0.075617	0.371612	0.926744	CEBPE	2833	1887	1246	4013
CEBPE_-_23588251.23-P1P2	1764.44	-0.0311315	0.0813338	0.0896432	0.725705	CEBPE	2249	1662	1963	1189
CEBPE_+_23588207.23-P1P2	4751.48	0.0012396	0.0667922	0.953381	0.99732	CEBPE	5435	4326	4069	5439
CEBPE_+_23588232.23-P1P2	3333.58	-0.0266335	0.0772934	0.296179	0.899702	CEBPE	5375	3049	1676	3664
CEBPZ_-_37458705.23-P1P2	709.278	-0.013451	0.0750862	0.287743	0.897106	CEBPZ	940	637	752	522
CEBPZ_-_37458714.23-P1P2	4942.69	-0.00846582	0.0707132	0.709342	0.972353	CEBPZ	5107	3902	6171	4562
CEBPZ_+_37458649.23-P1P2	4043.44	0.0476701	0.0893988	0.0818927	0.722359	CEBPZ	3121	3902	4357	4797
CEBPZ_+_37458694.23-P1P2	5242.33	-0.0183225	0.0713067	0.535824	0.964021	CEBPZ	7112	5060	3310	5981
CEBPZ_+_37458741.23-P1P2	2577.29	-0.015099	0.0732204	0.503676	0.956452	CEBPZ	3481	2844	1483	2724
CECR6_-_17601755.23-P1P2	4383.39	-0.0175642	0.071746	0.543289	0.964354	CECR6	6324	3316	3109	5258
CECR6_-_17602171.23-P1P2	3855.01	-0.0251459	0.0741078	0.295082	0.899702	CECR6	4817	4217	2928	3654
CECR6_-_17602235.23-P1P2	1705.37	-0.00667802	0.0721044	0.72992	0.976215	CECR6	2327	1573	1082	2009
CECR6_+_17602163.23-P1P2	4418.16	0.054733	0.0906659	0.121792	0.781959	CECR6	4268	3761	3918	5970
CECR6_+_17602174.23-P1P2	6211.52	0.00491553	0.066064	0.779615	0.981855	CECR6	7247	5171	5265	7584
CELF1_-_47574258.23-P1P2	813.289	-0.0145039	0.0753218	0.25732	0.884324	CELF1	1029	746	916	565
CELF1_-_47574264.23-P1P2	2875.62	-0.00554147	0.0698824	0.915596	0.996396	CELF1	3169	2921	2482	3044
CELF1_-_47574636.23-P1P2	3362.58	-0.0530065	0.0964052	0.0415405	0.577487	CELF1	4169	3528	3425	2350
CELF1_-_47574696.23-P1P2	3119.52	-0.00323198	0.0702407	0.889169	0.993092	CELF1	3324	3618	2480	3159
CELF1_+_47574661.23-P1P2	5451.82	0.0291008	0.0722323	0.367765	0.926744	CELF1	5308	5181	5211	6264
CELF2_-_11207097.23-P1P2	2567.18	0.111328	0.239852	0.0131443	0.403391	CELF2	2004	2454	1793	4212
CELF2_-_11207685.23-P1P2	4083.85	-0.000503858	0.0679754	0.984896	0.998719	CELF2	4340	4039	3805	4271
CELF2_+_11207154.23-P1P2	1105.55	-0.00651038	0.0733542	0.692545	0.972045	CELF2	1602	1204	467	1281
CELF2_+_11207414.23-P1P2	989.747	-0.00398464	0.0728149	0.824709	0.988443	CELF2	1376	826	645	1219
CELF2_+_11207578.23-P1P2	1766.34	0.03969	0.0863989	0.0861018	0.724971	CELF2	1369	1555	1748	2445
CELF3_-_151688806.23-P1P2	3312.56	-0.000690144	0.070472	0.977391	0.998719	CELF3	4414	2035	2807	4322
CELF3_-_151688818.23-P1P2	3516.1	-0.294602	0.266339	0.010294	0.359918	CELF3	5884	2749	2817	2929
CELF3_-_151688828.23-P1P2	2570.47	0.00207467	0.0703318	0.89873	0.994906	CELF3	2686	2305	2603	2754
CELF3_-_151688836.23-P1P2	2609.52	0.0164018	0.0735825	0.418353	0.938629	CELF3	2173	2995	2509	2760
CELF3_-_151688845.23-P1P2	1731.47	0.0166187	0.0740143	0.412946	0.936797	CELF3	1569	1718	1627	2056
CELF4_-_35145477.23-P1P2	999.928	-0.0389888	0.0882472	0.0366322	0.562288	CELF4	1964	933	540	686
CELF4_-_35145487.23-P1P2	4327.69	-0.0336888	0.0760971	0.276355	0.890352	CELF4	5251	4278	3859	4091
CELF4_+_35145329.23-P1P2	1951.44	-0.0126296	0.0735377	0.498711	0.955708	CELF4	2292	2537	1304	1751
CELF4_+_35145714.23-P1P2	2470.75	0.00481693	0.0715687	0.822461	0.988199	CELF4	2713	1576	2789	2900
CELF4_+_35145768.23-P1P2	4240.09	0.0122601	0.0700371	0.668662	0.97119	CELF4	4837	4223	2886	5345
CELF5_-_3224752.23-P1P2	8983.92	-0.0633315	0.0835281	0.139673	0.794303	CELF5	10930	8830	7934	8613
CELF5_-_3224810.23-P1P2	9887.87	-0.0211686	0.0643135	0.533215	0.963165	CELF5	10939	9528	9510	9845
CELF5_+_3224732.23-P1P2	4706.57	0.0293307	0.0733702	0.362738	0.925	CELF5	4957	4302	3874	5977
CELF5_+_3224745.23-P1P2	3517.78	-0.0026329	0.0704372	0.906549	0.996134	CELF5	3788	2611	4112	3618
CELF5_+_3225110.23-P1P2	6326.04	-0.0235331	0.0706476	0.483563	0.951648	CELF5	8384	5717	4616	7112
CELF6_-_72612448.23-P1P2	3934.87	-0.00445005	0.0693325	0.865756	0.991374	CELF6	4557	2942	4095	4309
CELF6_-_72612453.23-P1P2	5480.96	0.037829	0.077763	0.27315	0.888563	CELF6	5927	4394	4519	7497
CELF6_-_72612471.23-P1P2	3288.77	0.00749671	0.0705958	0.769313	0.979896	CELF6	3934	3209	2061	4253
CELF6_-_72612482.23-P1P2	6686.7	-0.0579231	0.0868705	0.142534	0.797364	CELF6	8547	6625	5477	6455
CELF6_+_72612462.23-P1P2	6059.43	0.0138046	0.0673868	0.666718	0.97119	CELF6	6288	6424	5005	6763
CENPBD1_-_90038481.23-P1P2	2555.56	0.0028231	0.070609	0.884714	0.992871	CENPBD1	2584	2347	2668	2665
CENPBD1_-_90038847.23-P1P2	5398.63	0.0190931	0.0695289	0.541674	0.964254	CENPBD1	6130	4501	4424	6932
CENPBD1_-_90038885.23-P1P2	726.131	0.00704143	0.0737269	0.617259	0.97119	CENPBD1	740	823	426	971
CENPBD1_-_90038890.23-P1P2	2235.39	0.0118733	0.0727445	0.537039	0.964021	CENPBD1	1938	2195	2454	2345
CENPBD1_+_90038491.23-P1P2	4148	-0.0626665	0.100723	0.0670844	0.669659	CENPBD1	5273	3979	4025	3432
CENPH_-_68485438.23-P1P2	3356.09	0.0412822	0.0833821	0.169595	0.827665	CENPH	3265	2658	3058	4640
CENPH_-_68485467.23-P1P2	2128.13	0.0129961	0.0725692	0.583225	0.968599	CENPH	2510	1687	1512	3016
CENPH_-_68485514.23-P1P2	8143.37	0.0424279	0.0742388	0.248252	0.879002	CENPH	7902	8290	7214	9438
CENPH_-_68485796.23-P1P2	1266.24	0.0111974	0.0748184	0.243349	0.878154	CENPH	660	1281	1825	1199
CENPH_+_68485447.23-P1P2	1050.37	-0.0236066	0.0779572	0.173284	0.830485	CENPH	1561	1091	780	837
CENPK_-_64858956.23-P1P2	6325.83	0.0548686	0.0847461	0.160092	0.814618	CENPK	6041	5906	5881	7702
CENPK_+_64858891.23-P1P2	1500.04	-0.0220599	0.0763778	0.285305	0.894491	CENPK	2195	1079	1404	1426
CENPK_+_64858912.23-P1P2	794.451	-0.015105	0.0760742	0.106533	0.755226	CENPK	1095	1338	385	381
CENPK_+_64858943.23-P1P2	4301.92	0.0322464	0.0764587	0.266116	0.886494	CENPK	4075	3622	4413	5224
CENPK_+_64858981.23-P1P2	7428.03	-0.0416559	0.0745526	0.245226	0.878475	CENPK	9234	6509	6861	7465
CENPT_-_67867364.23-P1P2	4174.39	0.0264678	0.0731454	0.382207	0.929721	CENPT	4315	3528	3847	5217
CENPT_-_67867381.23-P1P2	2367.68	-0.0290098	0.077671	0.261393	0.885801	CENPT	3326	2150	1841	2329
CENPT_-_67867747.23-P1P2	4661.22	0.0792996	0.119491	0.0513101	0.620942	CENPT	4116	3801	4600	6313
CENPT_-_67867769.23-P1P2	1068.61	-0.00381674	0.0738884	0.673331	0.972045	CENPT	927	712	1833	715
CENPT_-_67867775.23-P1P2	2860.93	0.019357	0.0727336	0.45902	0.946036	CENPT	3083	2416	2384	3755
CENPW_-_126661477.23-P1P2	4471.1	0.00403429	0.0677216	0.873167	0.992546	CENPW	5237	4047	3538	5371
CENPW_-_126661684.23-P1P2	1749.96	0.0131893	0.0735514	0.466691	0.946036	CENPW	1520	2078	1474	1959
CENPW_+_126661305.23-P1P2	465.765	-0.00500473	0.0744131	0.39328	0.930437	CENPW	426	852	349	213
CENPW_+_126661326.23-P1P2	1607.26	0.0242078	0.0777071	0.181296	0.831214	CENPW	1233	1316	1849	2041
CENPW_+_126661693.23-P1P2	2830.08	0.00490241	0.0702101	0.805253	0.985843	CENPW	3422	2370	2129	3643
CEP104_-_3773295.23-P1P2	5622.77	-0.015361	0.0672132	0.631517	0.97119	CEP104	6533	5445	4882	5887
CEP104_-_3773361.23-P1P2	1882.09	-0.0189731	0.0753311	0.3841	0.929721	CEP104	3178	1526	945	2150
CEP104_+_3773332.23-P1P2	3754.86	0.0118539	0.0692117	0.667795	0.97119	CEP104	3930	3545	3402	4293
CEP104_+_3773724.23-P1P2	7060.15	-0.000603099	0.0663332	0.983541	0.998719	CEP104	7223	7942	6128	7110
CEP104_+_3773746.23-P1P2	1764.38	0.00677585	0.0719557	0.758761	0.978464	CEP104	2138	1532	1184	2376
CGGBP1_-_88107785.23-P1	3071.77	-0.000917939	0.0694375	0.99185	0.998719	CGGBP1	3726	2688	2410	3693
CGGBP1_-_88108052.23-P1	3150.49	0.00443327	0.0697244	0.865966	0.991374	CGGBP1	3727	2405	2821	3863
CGGBP1_-_88108111.23-P1	6470.52	-0.142662	0.209238	0.0192506	0.455053	CGGBP1	8854	7262	4793	5310
CGGBP1_-_88108169.23-P1	6924.66	0.0152597	0.0665976	0.652594	0.97119	CGGBP1	7918	5962	5749	8534
CGGBP1_-_88198564.23-P2	1802.16	0.00546999	0.0723995	0.759965	0.978615	CGGBP1	1928	1097	2093	2155
CGGBP1_-_88198580.23-P2	2102.46	0.694762	0.268882	0.000785333	0.074678	CGGBP1	1327	1336	1677	4275
CGGBP1_-_88199023.23-P2	4100.69	0.0373018	0.0787757	0.24332	0.878154	CGGBP1	4215	3617	3346	5494
CGGBP1_+_88108091.23-P1	3531.74	-0.0192734	0.0721623	0.474589	0.948573	CGGBP1	4823	2763	2907	3922
CGGBP1_+_88198599.23-P2	3431.86	-0.016847	0.0709788	0.531872	0.963064	CGGBP1	4001	3251	3204	3394
CGGBP1_+_88198924.23-P2	1339.85	-0.0112008	0.0741613	0.480303	0.949168	CGGBP1	1946	1692	525	1333
CHAMP1_-_115080021.23-P1P2	7153.1	0.0264021	0.0719215	0.416609	0.93856	CHAMP1	8157	5148	6207	9663
CHAMP1_+_115079819.23-P1P2	5700.01	0.0142705	0.0676488	0.622504	0.97119	CHAMP1	5745	5303	5641	6255
CHAMP1_+_115080003.23-P1P2	5339.31	0.026671	0.0729965	0.326325	0.9046	CHAMP1	4827	5243	5463	5881
CHAMP1_+_115080070.23-P1P2	3777.7	0.041448	0.0827876	0.187246	0.836548	CHAMP1	3369	3988	3294	4573
CHAMP1_+_115080172.23-P1P2	4464.09	0.0150181	0.0688736	0.607372	0.97119	CHAMP1	4645	4399	3871	5129
CHD1L_-_146714409.23-P1P2	3317.35	0.000115208	0.0693944	0.948612	0.99732	CHD1L	3893	3292	2402	3916
CHD1L_-_146714437.23-P1P2	3176.35	-0.0301152	0.077445	0.232612	0.868723	CHD1L	3741	3241	3085	2698
CHD1L_-_146714755.23-P1P2	1014.92	-0.00460334	0.0735458	0.749056	0.978438	CHD1L	1463	1244	295	1186
CHD1L_+_146714781.23-P1P2	1326.3	-0.00688378	0.0734054	0.610083	0.97119	CHD1L	1312	1255	1666	1034
CHD1L_+_146714837.23-P1P2	5033.98	-0.0714067	0.104908	0.0961419	0.740005	CHD1L	6732	4303	4664	4696
CHRAC1_-_141521411.23-P1P2	7877.47	-0.00490235	0.0639928	0.883072	0.992871	CHRAC1	8924	7986	6396	8598
CHRAC1_-_141521629.23-P1P2	355.364	0.00182737	0.0742718	0.721779	0.975408	CHRAC1	191	588	357	257
CHRAC1_+_141521476.23-P1P2	2441.03	0.00195458	0.0720971	0.905677	0.996134	CHRAC1	2092	2485	2956	2155
CHRAC1_+_141521655.23-P1P2	1553.89	0.0156632	0.0743393	0.445726	0.945866	CHRAC1	1720	1431	881	2354
CHRAC1_+_141521774.23-P1P2	2967.23	-0.0189522	0.0726275	0.456227	0.946036	CHRAC1	3689	3058	2314	2972
CHURC1_-_65381231.23-P1P2	3301.34	0.0235787	0.0774548	0.14471	0.797364	CHURC1	2019	3594	4115	3311
CHURC1_-_65381264.23-P1P2	5413.25	-0.0329646	0.0735833	0.340658	0.91392	CHURC1	6529	4941	5053	5351
CHURC1_+_65381194.23-P1P2	7653.32	0.00596339	0.0648876	0.854078	0.990983	CHURC1	9026	6851	6043	9235
CHURC1_+_65381421.23-P1P2	5267.44	-0.0170674	0.0683971	0.584846	0.968599	CHURC1	6299	4550	4905	5567
CHURC1_+_65381596.23-P1P2	2887.15	0.00212477	0.0698494	0.934271	0.99732	CHURC1	3442	2240	2576	3484
CIAO1_-_96932005.23-P1P2	5773.88	-0.0182957	0.068126	0.559896	0.965363	CIAO1	6527	5849	5151	5768
CIAO1_-_96932450.23-P1P2	2750.26	-0.0656742	0.110908	0.0366945	0.562288	CIAO1	3849	2815	2329	2132
CIAO1_+_96932066.23-P1P2	2385.85	0.0440289	0.0895933	0.0678245	0.672459	CIAO1	1855	1730	2659	3361
CIAO1_+_96932070.23-P1P2	4204.04	-0.00552465	0.0677648	0.861547	0.991374	CIAO1	4838	3726	3852	4598
CIAO1_+_96932129.23-P1P2	2973.64	-0.0139377	0.0709203	0.620568	0.97119	CIAO1	3599	2870	2468	3118
CIR1_-_175260004.23-P1P2	2008.55	0.010423	0.0720807	0.632764	0.97119	CIR1	2159	1515	1956	2510
CIR1_-_175260188.23-P1P2	3762	-0.0492311	0.0896047	0.0917545	0.731288	CIR1	4660	3975	3458	3048
CIR1_-_175260377.23-P1P2	895.205	0.0270957	0.0806079	0.0391841	0.569884	CIR1	467	706	1068	1339
CIR1_+_175260255.23-P1P2	1487.62	-0.00177109	0.0721692	0.927847	0.99732	CIR1	1525	1666	1331	1456
CIR1_+_175260410.23-P1P2	1683.62	0.0101706	0.0726629	0.63936	0.97119	CIR1	2036	1191	1255	2429
CIRBP_-_1269355.23-P1P2	2864.82	0.0350194	0.08078	0.124577	0.786733	CIRBP	2334	2945	2710	3523
CIRBP_-_1269364.23-P1P2	1485.04	0.000538683	0.0729211	0.967691	0.998719	CIRBP	1246	1872	1527	1253
CIRBP_-_1269409.23-P1P2	7355.29	-0.00177296	0.0673372	0.954812	0.997808	CIRBP	8686	5079	7562	8476
CIRBP_+_1269323.23-P1P2	3935.29	-0.00409231	0.0694109	0.878153	0.992678	CIRBP	4711	4174	2666	4468
CIRBP_+_1269397.23-P1P2	2611.33	-0.00294151	0.0713366	0.893465	0.994143	CIRBP	2662	3277	2044	2520
CIRH1A_-_69166513.23-P1P2	6962.89	-0.00336151	0.0643496	0.851435	0.990983	CIRH1A	7567	6741	6523	7239
CIRH1A_-_69166574.23-P1P2	4934.62	0.00579392	0.0678972	0.84677	0.990983	CIRH1A	4940	4819	4967	5090
CIRH1A_-_69166585.23-P1P2	5789.51	-0.0175948	0.0689695	0.590774	0.968799	CIRH1A	7535	4967	4499	6618
CIRH1A_+_69166252.23-P1P2	2118.97	0.0477342	0.0927579	0.107331	0.757719	CIRH1A	1952	1469	1847	3375
CIRH1A_+_69166586.23-P1P2	2041.93	-0.004193	0.0713504	0.866148	0.991374	CIRH1A	2290	2259	1572	2140
CITED1_-_71526614.23-P2	2413.91	0.0114094	0.071449	0.735866	0.977228	CITED1	2541	2470	1981	2775
CITED1_-_71526957.23-P2	1892.3	0.0106048	0.0726035	0.609123	0.97119	CITED1	1966	2119	1263	2340
CITED1_-_71526985.23-P2	3569.22	-0.0190966	0.071824	0.466271	0.946036	CITED1	4149	3771	3059	3426
CITED1_+_71525305.23-P1	2434.54	-0.0220081	0.0746154	0.383928	0.929721	CITED1	3390	1868	2114	2549
CITED1_+_71525320.23-P1	5268.32	-0.00284801	0.0670193	0.920155	0.99732	CITED1	6303	5035	4003	6094
CITED1_+_71525704.23-P1	1934.93	-0.0120707	0.0741326	0.370869	0.926744	CITED1	1876	2451	2052	1295
CITED1_+_71525733.23-P1	7882.72	0.0123995	0.0665144	0.691617	0.972045	CITED1	9013	5988	7371	9634
CITED1_+_71525739.23-P1	7572.4	-0.0915251	0.128606	0.0451964	0.599689	CITED1	10094	5798	8048	6629
CITED1_+_71526554.23-P2	7267.37	0.00914225	0.0642864	0.714463	0.972421	CITED1	7603	6935	6780	7995
CITED1_+_71527000.23-P2	3301.93	0.0192825	0.0720677	0.491761	0.954973	CITED1	3625	2800	2711	4303
CITED4_-_41327617.23-P1P2	6332.39	-0.0144256	0.0695775	0.601964	0.97119	CITED4	6973	5108	7206	6132
CITED4_-_41327994.23-P1P2	7628.42	-0.0417365	0.0742584	0.277847	0.891953	CITED4	8919	7395	7095	7360
CITED4_+_41327960.23-P1P2	5200.35	-0.0472402	0.0845162	0.158435	0.813025	CITED4	6603	5602	4056	4797
CITED4_+_41328011.23-P1P2	2652.26	-0.040523	0.0839987	0.15166	0.805911	CITED4	3658	2448	2239	2420
CITED4_+_41328028.23-P1P2	6751.63	0.0154901	0.0692997	0.638965	0.97119	CITED4	6527	8001	5515	7127
CIZ1_-_130953537.23-P1P2	2274.65	-0.0107924	0.0714183	0.652908	0.97119	CIZ1	2752	1990	2093	2374
CIZ1_+_130953404.23-P1P2	4191.28	0.0173446	0.0724603	0.459989	0.946036	CIZ1	3730	5181	3435	4486
CIZ1_+_130953412.23-P1P2	2765.24	-0.0114936	0.0713488	0.619631	0.97119	CIZ1	3499	2842	1938	2979
CIZ1_+_130953464.23-P1P2	2854.83	-0.00989023	0.0705161	0.684927	0.972045	CIZ1	3219	2683	2752	2852
CIZ1_+_130953818.23-P1P2	4185.01	-0.025875	0.0727981	0.382634	0.929721	CIZ1	4996	3856	3976	4064
CLIP2_-_73704009.23-P1P2	5724.99	1.03122	0.184779	7.74e-10	6.93e-07	CLIP2	2515	3642	5748	11311
CLIP2_-_73704117.23-P1P2	2484.27	-0.00797155	0.072326	0.657427	0.97119	CLIP2	2435	3105	2308	2074
CLIP2_-_73704425.23-P1P2	5392.8	-0.0128106	0.069692	0.767381	0.979896	CLIP2	5381	5613	5605	4976
CLIP2_-_73704464.23-P1P2	3399.48	0.0231863	0.0752444	0.27578	0.889957	CLIP2	2767	4099	3023	3728
CLIP2_+_73704351.23-P1P2	719.945	-0.00998134	0.0746936	0.344134	0.914389	CLIP2	945	1134	328	506
CLOCK_-_56412950.23-P1P2	1687.19	-0.00722662	0.0723093	0.700061	0.972045	CLOCK	1866	1477	1828	1604
CLOCK_-_56412965.23-P1P2	3080.62	-0.0664294	0.118367	0.00715484	0.306481	CLOCK	4035	3656	2922	1717
CLOCK_+_56412548.23-P1P2	1829.31	0.0145709	0.073672	0.463147	0.946036	CLOCK	1749	2129	1270	2262
CLOCK_+_56412972.23-P1P2	2772.45	0.0167792	0.0730373	0.487741	0.954249	CLOCK	2956	2931	1773	3643
CLOCK_+_56412980.23-P1P2	4202.85	0.0195167	0.0703265	0.508538	0.956853	CLOCK	4345	3854	3821	4972
CMTM7_-_32433441.23-P1P2	9683.07	0.0203784	0.0640632	0.560157	0.965363	CMTM7	10067	8781	9340	10870
CMTM7_-_32433499.23-P1P2	7964.26	0.0172332	0.0655771	0.608538	0.97119	CMTM7	8166	7282	7840	8797
CMTM7_-_32433595.23-P1P2	4107.82	0.0129182	0.0690681	0.551364	0.965151	CMTM7	4407	3908	3352	4998
CMTM7_+_32433411.23-P1P2	6788.33	0.0444259	0.0807356	0.179201	0.831163	CMTM7	6244	5777	7212	8061
CMTM7_+_32433421.23-P1P2	3994.65	0.00203932	0.0699408	0.928614	0.99732	CMTM7	3767	4633	3777	3811
CNGA1_-_48018247.23-P1P2	2094.14	0.0915245	0.171057	0.0150631	0.415441	CNGA1	1590	1802	1727	3391
CNGA1_-_48018590.23-P1P2	6502.5	0.157118	0.174493	0.0171188	0.430611	CNGA1	5473	5913	6383	8421
CNGA1_-_48018649.23-P1P2	6605.6	-0.0134178	0.0679571	0.652902	0.97119	CNGA1	7408	5453	7051	6679
CNGA1_+_48018606.23-P1P2	1072.39	0.0319807	0.082481	0.100788	0.746369	CNGA1	890	904	726	1872
CNGA1_+_48018650.23-P1P2	2581.02	0.0125297	0.0715822	0.614355	0.97119	CNGA1	2558	2731	2202	2922
CNOT3_-_54641691.23-P1P2	1944.13	-0.0369388	0.0838152	0.111241	0.764455	CNOT3	2689	1658	1936	1569
CNOT3_+_54641532.23-P1P2	1658.15	-0.048567	0.0952514	0.0261266	0.502852	CNOT3	2456	1752	1402	1092
CNOT3_+_54641889.23-P1P2	4356.92	-0.0146374	0.0692927	0.617194	0.97119	CNOT3	5073	4479	3594	4482
CNOT3_+_54641913.23-P1P2	2210.35	0.0425009	0.0886973	0.056258	0.636624	CNOT3	1592	2630	1698	2988
CNOT3_+_54642106.23-P1P2	3375.97	-0.0919984	0.151412	0.0327738	0.543635	CNOT3	5174	2685	2964	2921
CNOT6_-_179921386.23-P1P2	2989.06	-0.00235715	0.0698522	0.922121	0.99732	CNOT6	3158	2786	3034	3040
CNOT6_-_179921389.23-P1P2	4140.64	-0.0412721	0.0825848	0.154955	0.810127	CNOT6	5479	4444	3068	3812
CNOT6_-_179921630.23-P1P2	3239.27	-0.0010003	0.0693232	0.969549	0.998719	CNOT6	3771	3253	2447	3689
CNOT6_-_179921641.23-P1P2	1610.74	0.0190149	0.0756108	0.271463	0.888501	CNOT6	1254	1927	1393	1887
CNOT6_+_179921827.23-P1P2	2178.43	-0.559584	0.268236	0.000962892	0.0895276	CNOT6	3639	2109	1798	1298
CNOT7_+_17103952.23-P1P2	3759.96	-0.00972848	0.0693837	0.704538	0.972045	CNOT7	4109	3633	3677	3710
CNOT7_+_17103977.23-P1P2	1540.14	-0.0082467	0.073066	0.646007	0.97119	CNOT7	2048	831	1719	1650
CNOT7_+_17104120.23-P1P2	1556.3	0.00515824	0.0722451	0.80201	0.98571	CNOT7	1958	976	1294	2152
CNOT7_+_17104149.23-P1P2	4683.49	-0.0237855	0.0762333	0.223665	0.862765	CNOT7	4677	5797	4893	3242
CNOT7_+_17104350.23-P1P2	5323.7	-0.0237317	0.0723721	0.403941	0.934548	CNOT7	6008	4631	5809	4927
COIL_-_55038419.23-P1P2	1316.52	-0.0203281	0.0765056	0.203874	0.85149	COIL	1615	1292	1420	944
COIL_-_55038430.23-P1P2	4478.36	0.00158202	0.0676165	0.969507	0.998719	COIL	4694	4321	4334	4678
COIL_+_55037952.23-P1P2	1111.16	0.0217693	0.0776435	0.112065	0.765257	COIL	677	1150	1213	1390
COIL_+_55038350.23-P1P2	1181.99	-0.00521828	0.0726816	0.764142	0.978888	COIL	1406	1286	878	1222
COIL_+_55038356.23-P1P2	3046.64	-0.0089236	0.0716298	0.695276	0.972045	COIL	3242	2463	3645	2843
COPS3_-_17184095.23-P1P2	3894.28	0.0462739	0.0873224	0.117225	0.771734	COPS3	3245	4344	3349	4731
COPS3_-_17184590.23-P1P2	5695.43	-0.137067	0.190209	0.0221839	0.478052	COPS3	7787	4719	5709	4798
COPS3_+_17184496.23-P1P2	2744.16	-0.0342716	0.0803695	0.217112	0.856694	COPS3	4130	2120	2179	2795
COPS3_+_17184553.23-P1P2	2534.46	-0.0416461	0.0887069	0.0716338	0.683243	COPS3	4305	2865	1155	2092
COPS3_+_17184581.23-P1P2	6250.28	0.0789362	0.104983	0.0708306	0.681848	COPS3	5874	5694	5630	8080
COPS4_-_83956404.23-P1P2	4958.81	-0.0232935	0.0733208	0.432207	0.944344	COPS4	7101	4466	3118	5667
COPS4_-_83956484.23-P1P2	8595.5	-0.262849	0.157513	0.00434542	0.233129	COPS4	12374	8970	6348	7239
COPS4_+_83956748.23-P1P2	1284.25	-0.00528806	0.0729913	0.731729	0.976215	COPS4	1410	1674	898	1197
COPS4_+_83956775.23-P1P2	3512.65	-0.00632932	0.070346	0.821164	0.988199	COPS4	4461	3578	2196	4122
COPS4_+_83956781.23-P1P2	4246.08	-0.0338501	0.0792376	0.182523	0.831214	COPS4	4756	4500	4370	3365
CPEB1_-_83296774.23-ENST00000562019.1	2868.93	0.00526185	0.0701128	0.867642	0.991374	CPEB1	3489	2307	2291	3623
CPEB1_-_83296862.23-ENST00000562019.1	804.093	-0.00244507	0.0735193	0.847253	0.990983	CPEB1	960	367	1066	844
CPEB1_-_83297119.23-ENST00000562019.1	2959.67	0.0234562	0.0740236	0.362164	0.924532	CPEB1	2812	2830	2760	3532
CPEB1_-_83316412.23-ENST00000568128.1	2486.13	-0.0292273	0.0779014	0.22843	0.865032	CPEB1	3134	2204	2508	2174
CPEB1_-_83316694.23-ENST00000568128.1	2747.85	-0.0125081	0.0718673	0.573173	0.968586	CPEB1	2993	3079	2459	2513
CPEB1_+_83296760.23-ENST00000562019.1	1987.32	-0.0188698	0.0740704	0.403983	0.934548	CPEB1	2601	1651	1848	1956
CPEB1_+_83297166.23-ENST00000562019.1	3097.38	-0.0289772	0.0761863	0.291837	0.899702	CPEB1	3931	2699	2945	2950
CPEB1_+_83316438.23-ENST00000568128.1	2853.46	0.0361225	0.0814496	0.155329	0.810127	CPEB1	2380	2768	2834	3481
CPEB1_+_83316750.23-ENST00000568128.1	1944	-0.0271002	0.0781207	0.198145	0.849716	CPEB1	2407	2035	1826	1551
CPEB1_+_83316774.23-ENST00000568128.1	3586.6	-0.00031313	0.069407	0.94662	0.99732	CPEB1	4153	2635	3566	4180
CPEB2_-_15004098.23-P1	3605.3	0.0165724	0.0706266	0.587398	0.968599	CPEB2	3944	3287	2954	4459
CPEB2_-_15004110.23-P1	4305.35	0.0453687	0.0865008	0.117697	0.772292	CPEB2	3593	4993	3520	5227
CPEB2_-_15004508.23-P1	4908.5	-0.0477774	0.0844741	0.164199	0.820797	CPEB2	6435	4046	4698	4697
CPEB2_-_15005449.23-P2	3733.35	-0.102303	0.175882	0.0271501	0.510927	CPEB2	5641	3785	2648	3137
CPEB2_-_15005871.23-P2	6303.44	-0.0199065	0.0679941	0.535545	0.964021	CPEB2	7259	6476	5350	6389
CPEB2_+_15004129.23-P1	3122.41	-0.0245314	0.0748901	0.365748	0.92593	CPEB2	4377	2268	2766	3320
CPEB2_+_15004161.23-P1	3605.3	0.0297045	0.0753964	0.31152	0.901503	CPEB2	3554	3514	3042	4482
CPEB2_+_15005439.23-P2	5160.83	-0.0287296	0.0757023	0.27077	0.887159	CPEB2	5695	4798	5818	4331
CPEB2_+_15005682.23-P2	5235.11	0.0589038	0.093789	0.0920113	0.731288	CPEB2	4478	5315	4974	6277
CPEB2_+_15005766.23-P2	6318.94	-0.0203645	0.0697729	0.569367	0.967992	CPEB2	7962	6321	4495	6958
CPEB3_-_94050452.23-P1P2	9051.97	-0.0357111	0.0763707	0.254567	0.881867	CPEB3	10899	10832	6405	8494
CPEB3_-_94050650.23-P1P2	2470.51	-0.0242668	0.0772474	0.192835	0.840867	CPEB3	2850	3216	2037	1802
CPEB3_-_94050776.23-P1P2	1827.4	0.0274254	0.0793825	0.126171	0.787644	CPEB3	1229	1901	2008	2145
CPEB3_-_94050793.23-P1P2	2403.85	-0.000651073	0.0714262	0.978924	0.998719	CPEB3	2532	1749	2846	2525
CPEB3_+_94050830.23-P1P2	2171.61	0.0294961	0.0786145	0.202649	0.85149	CPEB3	1852	2198	1982	2714
CPEB4_-_173315369.23-P1P2	4677.06	-0.0320527	0.0770991	0.368738	0.926744	CPEB4	5106	5270	4309	4085
CPEB4_-_173315572.23-P1P2	7094.1	0.022219	0.0688242	0.477271	0.949168	CPEB4	6773	7166	6930	7624
CPEB4_-_173315731.23-P1P2	1777.42	0.0176131	0.0762343	0.137008	0.794016	CPEB4	946	1684	2525	1837
CPEB4_-_173315764.23-P1P2	3904.41	-0.0160993	0.0709104	0.545322	0.964354	CPEB4	4531	3267	4076	3857
CPEB4_+_173315746.23-P1P2	3222.31	-0.0328669	0.077718	0.269235	0.887038	CPEB4	4092	2997	2888	3062
CPSF2_-_92588395.23-P1P2	6213.26	-0.011317	0.0686841	0.707633	0.972045	CPSF2	7473	6802	4213	6775
CPSF2_+_92588296.23-P1P2	2444.72	0.0476585	0.0963408	0.0148902	0.415441	CPSF2	1486	902	3058	4443
CPSF2_+_92588358.23-P1P2	3380.92	0.0718268	0.121611	0.0680293	0.673397	CPSF2	3319	2409	2308	5872
CPSF2_+_92588692.23-P1P2	2599.53	0.00549185	0.0707308	0.808442	0.986852	CPSF2	2651	2243	2746	2814
CPSF2_+_92588708.23-P1P2	3035	0.0619617	0.111411	0.0123822	0.397154	CPSF2	1873	2295	3759	4200
CPSF3_-_9563860.23-P1P2	1090.86	0.0390966	0.0883988	0.014833	0.415441	CPSF3	566	1023	1114	1674
CPSF3_+_9563813.23-P1P2	1733.26	-0.000370978	0.0715968	0.990486	0.998719	CPSF3	1892	1428	1804	1862
CPSF3_+_9563855.23-P1P2	3823.01	0.0683445	0.110134	0.0635747	0.658272	CPSF3	3567	2858	3406	5721
CPSF3_+_9564010.23-P1P2	1949.69	0.0430267	0.0900221	0.0329251	0.543797	CPSF3	1219	2055	1976	2548
CPSF3_+_9564220.23-P1P2	1469.49	-0.0174986	0.074797	0.387649	0.930437	CPSF3	2096	1469	973	1464
CPSF4L_-_71258178.23-P1P2	6905.61	0.0272411	0.0743623	0.278996	0.893493	CPSF4L	5656	7440	7348	7102
CPSF4L_-_71258542.23-P1P2	404.251	0.0106992	0.0748911	0.412686	0.936626	CPSF4L	439	171	225	854
CPSF4L_+_71258148.23-P1P2	3089.25	0.00449508	0.070744	0.863022	0.991374	CPSF4L	4036	2578	1874	4227
CPSF4L_+_71258480.23-P1P2	2587.52	0.456301	0.450766	0.00197046	0.142145	CPSF4L	1275	2293	3077	3670
CPSF4L_+_71258513.23-P1P2	4135.11	0.0380023	0.0810273	0.204514	0.85149	CPSF4L	4141	4217	2768	5726
CPSF6_-_69633388.23-P1P2	7743.82	0.0998071	0.120061	0.0608479	0.655455	CPSF6	7186	7948	6350	9835
CPSF6_+_69633346.23-P1P2	4918.45	0.053458	0.0875821	0.132017	0.790288	CPSF6	4771	4550	4158	6458
CPSF6_+_69633482.23-P1P2	4511.61	0.0454007	0.0864622	0.169245	0.827665	CPSF6	4695	3014	3952	6759
CPSF6_+_69633592.23-P1P2	8579.81	0.17791	0.152302	0.0160528	0.422099	CPSF6	7877	6935	8074	11862
CPSF6_+_69633766.23-P1P2	2511.59	0.0692841	0.116935	0.0547688	0.631529	CPSF6	2203	2152	2015	3852
CPSF7_-_61196752.23-P1P2	2334.5	0.0133076	0.0731861	0.506584	0.956452	CPSF7	2224	1599	2780	2778
CPSF7_-_61197398.23-P1P2	3184.58	0.00658844	0.0703905	0.781499	0.982601	CPSF7	3962	2691	2141	4266
CPSF7_+_61197021.23-P1P2	3301.99	-0.006173	0.0691917	0.814107	0.987311	CPSF7	3697	3249	2943	3446
CPSF7_+_61197025.23-P1P2	2254.56	-0.0279685	0.0781965	0.208503	0.851893	CPSF7	2905	2590	1714	1908
CPSF7_+_61197424.23-P1P2	3174.05	-0.0278457	0.0766033	0.27986	0.893792	CPSF7	4036	2448	3382	2941
CPXCR1_-_88002241.23-P1P2	1072.35	-0.0132517	0.0748624	0.342535	0.914037	CPXCR1	1386	1500	612	842
CPXCR1_-_88002248.23-P1P2	807.647	0.00126677	0.0733577	0.920404	0.99732	CPXCR1	825	1090	489	862
CPXCR1_-_88002691.23-P1P2	2188.41	0.0221881	0.0752195	0.361768	0.924532	CPXCR1	2163	2264	1588	2875
CPXCR1_+_88002278.23-P1P2	1402.38	0.0179914	0.0754595	0.295798	0.899702	CPXCR1	1177	1705	989	1795
CPXCR1_+_88002291.23-P1P2	426.239	0.0188311	0.0774308	0.11349	0.765489	CPXCR1	284	359	118	1017
CRAMP1L_-_1662373.23-P1	3774.23	0.00258845	0.0690596	0.928303	0.99732	CRAMP1L	4668	3269	2760	4727
CRAMP1L_-_1662401.23-P1	6326.8	-0.00265527	0.0687009	0.926945	0.99732	CRAMP1L	8066	6351	3718	7783
CRAMP1L_-_1662404.23-P1	3196.82	-0.0788822	0.137202	0.0113826	0.382019	CRAMP1L	4238	3550	3003	2043
CRAMP1L_-_1662423.23-P1	6060.19	0.00444497	0.065661	0.880204	0.992763	CRAMP1L	7009	5262	5202	7136
CRAMP1L_-_1662835.23-P1	2296.02	-0.0196219	0.0747738	0.390133	0.930437	CRAMP1L	2659	1949	2613	1984
CRAMP1L_-_1664656.23-P2	3987.83	-0.022431	0.0746691	0.348207	0.915533	CRAMP1L	4891	2746	4726	3677
CRAMP1L_-_1664665.23-P2	3814.34	-0.01034	0.0703337	0.674617	0.972045	CRAMP1L	4132	3315	4194	3666
CRAMP1L_+_1664225.23-P2	8889.76	0.0668623	0.0885488	0.11507	0.767459	CRAMP1L	8538	9129	7374	10899
CRAMP1L_+_1664580.23-P2	6960.74	0.0330895	0.0717703	0.335738	0.909607	CRAMP1L	6841	6400	6785	8021
CRAMP1L_+_1664606.23-P2	3151.47	-0.0178853	0.07226	0.445198	0.945866	CRAMP1L	3667	3404	2681	2961
CREB5_-_28452134.23-ENST00000357727.2	1609.12	-0.0497424	0.0982269	0.00694146	0.302532	CREB5	2337	1790	1532	799
CREB5_-_28452296.23-ENST00000357727.2	1270.79	-0.0325093	0.0829224	0.0986527	0.742394	CREB5	2317	671	1174	1050
CREB5_-_28452310.23-ENST00000357727.2	747.489	0.0109766	0.0749654	0.230866	0.867096	CREB5	404	602	1107	833
CREB5_-_28452323.23-ENST00000357727.2	1231.52	0.00643395	0.0729984	0.702021	0.972045	CREB5	1283	792	1389	1508
CREB5_-_28475286.23-ENST00000396300.2	171.98	0.00966959	0.0753644	0.00045672	0.0523068	CREB5	3	72	222	395
CREB5_-_28475622.23-ENST00000396300.2	1320.38	-0.0155846	0.0748799	0.397399	0.932017	CREB5	2078	1355	635	1369
CREB5_-_28475637.23-ENST00000396300.2	3448.64	0.0398528	0.0841313	0.108024	0.75877	CREB5	2698	3160	3810	4134
CREB5_-_28475712.23-ENST00000396300.2	1223.05	0.00456187	0.0733829	0.727134	0.976215	CREB5	1082	760	1751	1274
CREB5_+_28452316.23-ENST00000357727.2	2181.53	0.0218312	0.0749179	0.416346	0.93856	CREB5	2223	1719	2051	2851
CREB5_+_28475702.23-ENST00000396300.2	3226.97	-0.00542706	0.0695178	0.851032	0.990983	CREB5	3472	3135	3112	3271
CREBL2_-_12764819.23-P1P2	5873.65	-0.000976334	0.0667328	0.963952	0.99856	CREBL2	6969	5788	4323	6821
CREBL2_-_12764863.23-P1P2	4469.66	0.0600165	0.0964698	0.0933518	0.732502	CREBL2	4165	3637	4250	6039
CREBL2_+_12765011.23-P1P2	3755.46	-0.00299008	0.0681895	0.890968	0.993134	CREBL2	4248	3564	3313	4066
CREBL2_+_12765188.23-P1P2	994.065	0.0186271	0.0772659	0.0359998	0.561329	CREBL2	372	1714	558	1327
CREBL2_+_12765243.23-P1P2	3825.89	0.0201394	0.0717588	0.451713	0.946036	CREBL2	3822	4025	3093	4532
CREBRF_-_172483387.23-P1	1698.22	0.0309471	0.0803573	0.153947	0.809865	CREBRF	1450	1732	1327	2372
CREBRF_-_172483410.23-P1	4467.59	0.0100702	0.0691051	0.609392	0.97119	CREBRF	4408	3940	4705	4903
CREBRF_-_172483425.23-P1	4302.69	0.0200871	0.073811	0.369448	0.926744	CREBRF	3626	3690	5253	4591
CREBRF_-_172483780.23-P1	5067.78	0.00999498	0.0673066	0.746541	0.978438	CREBRF	5741	4516	4248	6077
CREBRF_-_172484432.23-P2	1943.56	0.00379985	0.0718166	0.826257	0.988443	CREBRF	1858	2279	1687	1981
CREBRF_-_172484477.23-P2	3209.17	-0.00306139	0.0706387	0.890952	0.993134	CREBRF	3210	3881	2741	3050
CREBRF_-_172484494.23-P2	3099.78	-0.0340252	0.0806466	0.168884	0.826769	CREBRF	3954	2420	3481	2614
CREBRF_+_172483467.23-P1	5157.82	0.0123833	0.0687595	0.69841	0.972045	CREBRF	5221	4479	5427	5615
CREBRF_+_172484436.23-P2	3795.36	0.0303187	0.0757962	0.293007	0.899702	CREBRF	3630	3317	3744	4615
CREBRF_+_172484451.23-P2	801.854	0.0154152	0.075506	0.258446	0.884324	CREBRF	601	656	893	1068
CREBZF_-_85375923.23-P1P2	1752.5	0.00923282	0.0736075	0.539905	0.964254	CREBZF	1314	1630	2317	1675
CREBZF_-_85376089.23-P1P2	6942.42	-0.0145564	0.0652561	0.677237	0.972045	CREBZF	7943	6534	6278	7306
CREBZF_-_85376117.23-P1P2	1491.87	-0.0132914	0.0734559	0.489165	0.954601	CREBZF	1808	1498	1332	1384
CREBZF_-_85376158.23-P1P2	3282.62	0.0121006	0.0707528	0.633831	0.97119	CREBZF	3355	2697	3412	3766
CREBZF_+_85376123.23-P1P2	2923.27	0.021617	0.0747107	0.324263	0.903409	CREBZF	2435	3195	2874	3197
CREG1_-_167522937.23-P1P2	5890.5	-0.00538143	0.0661868	0.874298	0.992678	CREG1	6662	6052	4756	6381
CREG1_-_167522963.23-P1P2	5736.08	0.00499198	0.0670862	0.857936	0.991374	CREG1	5879	6295	4909	6028
CREG1_-_167523003.23-P1P2	1320.98	-0.00779489	0.0733421	0.618858	0.97119	CREG1	1585	1747	776	1246
CREG1_+_167522958.23-P1P2	5470.36	0.0317849	0.0752387	0.343536	0.914189	CREG1	6139	4318	4296	7594
CREG1_+_167522974.23-P1P2	5133.51	-0.0114302	0.0679036	0.693779	0.972045	CREG1	5873	5379	4174	5341
CREM_-_35416252.23-ENST00000395895.2	3664.87	0.0379522	0.0798496	0.216295	0.856037	CREM	3541	3554	3039	4711
CREM_-_35416286.23-ENST00000395895.2	4499	-0.0625876	0.0992688	0.0868837	0.724971	CREM	5782	4728	3770	3904
CREM_-_35416657.23-ENST00000395895.2	2468.17	-0.0360533	0.0821014	0.138721	0.794303	CREM	3127	2425	2382	2003
CREM_+_35416295.23-ENST00000395895.2	6430.07	-0.00086663	0.0673916	0.976111	0.998719	CREM	7158	4856	6896	7028
CREM_+_35416699.23-ENST00000395895.2	195.074	0.00534406	0.0747487	0.000616109	0.0623661	CREM	1	29	401	332
CSDC2_-_41957156.23-P1P2	6783.86	0.0227951	0.070701	0.42678	0.943334	CSDC2	6153	7284	6624	7125
CSDC2_-_41957193.23-P1P2	5882.83	-0.0352096	0.0746032	0.301762	0.901503	CSDC2	7069	5184	5775	5713
CSDC2_-_41957257.23-P1P2	3237.67	0.0357716	0.0808226	0.19607	0.84555	CSDC2	2955	2518	3405	4178
CSDC2_-_41957276.23-P1P2	1721.83	0.0239167	0.0770694	0.268488	0.886649	CSDC2	1715	1678	1036	2621
CSDC2_+_41957538.23-P1P2	7742.29	-0.00293994	0.0632881	0.930285	0.99732	CSDC2	8415	7409	7210	8198
CSDE1_-_115300604.23-P1P2	9128.3	-0.195569	0.167038	0.0140148	0.408152	CSDE1	13177	9277	6499	8224
CSDE1_+_115300163.23-P1P2	4298.78	-0.0107019	0.0682921	0.711328	0.972353	CSDE1	4910	3948	4029	4474
CSDE1_+_115300561.23-P1P2	4026.52	-0.0536881	0.0951887	0.121259	0.779638	CSDE1	5244	4717	2906	3434
CSDE1_+_115300574.23-P1P2	6061.86	-0.0495063	0.0902258	0.118207	0.773241	CSDE1	8852	6742	3443	5744
CSDE1_+_115300577.23-P1P2	5935.43	-0.51345	0.146246	2.24e-05	0.00574328	CSDE1	9458	5069	5394	4165
CST1_-_23730960.23-P1P2	2250.79	0.00329185	0.0706468	0.877147	0.992678	CST1	2645	1802	1962	2746
CST1_-_23731304.23-P1P2	248.345	-0.00520682	0.0744307	0.446582	0.946036	CST1	306	241	292	151
CST1_-_23731413.23-P1P2	2206.27	-0.0131988	0.0727536	0.530757	0.962723	CST1	2557	2561	1728	2059
CST1_+_23731405.23-P1P2	2844.32	-0.00418051	0.0707063	0.85555	0.991207	CST1	3580	2920	1783	3338
CST1_+_23731419.23-P1P2	1262.16	-0.00663864	0.0725725	0.726695	0.976215	CST1	1684	1143	896	1435
CST2_-_23807157.23-P1P2	1201.1	0.0201623	0.0760397	0.292754	0.899702	CST2	1125	1119	913	1730
CST2_-_23807362.23-P1P2	3741.37	0.03522	0.0798434	0.233943	0.871582	CST2	3999	3246	2533	5543
CST2_+_23806869.23-P1P2	1334.97	-0.0031272	0.0728643	0.845345	0.990983	CST2	1357	1786	991	1231
CST2_+_23806896.23-P1P2	6530.06	0.0194578	0.0682133	0.549896	0.965151	CST2	6774	5538	6526	7509
CST2_+_23807351.23-P1P2	1947.82	0.0276433	0.0782941	0.244127	0.878475	CST2	2010	1624	1300	3054
CSTF1_-_54967698.23-P1P2	1641.74	0.0363694	0.0840968	0.101782	0.747708	CSTF1	1341	1313	1591	2395
CSTF1_-_54967707.23-P1P2	2201.39	0.0400554	0.0860174	0.084973	0.724205	CSTF1	1671	2038	2277	2851
CSTF1_-_54968015.23-P1P2	4346.54	-0.0071856	0.0680044	0.774337	0.980947	CSTF1	4769	4362	3966	4426
CSTF1_+_54967480.23-P1P2	2398.44	0.0196826	0.0743716	0.424665	0.942208	CSTF1	2704	1600	1983	3531
CSTF1_+_54967503.23-P1P2	1228.1	0.019433	0.076024	0.314408	0.901503	CSTF1	1274	734	1012	2018
CSTF2_-_100075364.23-P1P2	4275.74	-0.00707719	0.0685449	0.834856	0.989656	CSTF2	5124	3355	4045	4816
CSTF2_-_100075408.23-P1P2	3539.06	0.107393	0.220285	0.00708126	0.304397	CSTF2	2271	3420	3783	4685
CSTF2_-_100075438.23-P1P2	2906.91	0.894638	0.213271	1.11e-06	0.000449474	CSTF2	1431	2151	2674	5541
CSTF2_+_100075568.23-P1P2	972.363	0.0314295	0.0824569	0.102286	0.748626	CSTF2	819	711	643	1827
CSTF2_+_100075786.23-P1P2	3153.36	0.0554877	0.0997562	0.0459172	0.60307	CSTF2	2452	3728	2179	4402
CSTF2T_-_53458969.23-P1P2	413.539	-0.015829	0.0763352	0.136283	0.794016	CSTF2T	754	479	213	248
CSTF2T_-_53459338.23-P1P2	2525.09	0.043881	0.0888009	0.0974883	0.741442	CSTF2T	2268	2592	1558	3893
CSTF2T_+_53459136.23-P1P2	2430.71	0.0114884	0.0720272	0.575681	0.968586	CSTF2T	2346	2019	2645	2759
CSTF2T_+_53459281.23-P1P2	3921.13	-0.00353817	0.069653	0.88382	0.992871	CSTF2T	4105	4632	3152	3906
CSTF2T_+_53459329.23-P1P2	759.559	0.0148536	0.07513	0.346164	0.915389	CSTF2T	706	658	588	1143
CTCFL_-_56100074.23-P1P2	3750.32	-0.00768694	0.0725786	0.658327	0.97119	CTCFL	3398	3276	5258	2888
CTCFL_-_56100204.23-P1P2	4594.26	0.0220342	0.0710788	0.465876	0.946036	CTCFL	4765	4653	3660	5538
CTCFL_+_56099910.23-P1P2	1544.07	-0.0187942	0.0752942	0.381006	0.929344	CTCFL	2541	1078	1032	1720
CTCFL_+_56100110.23-P1P2	2442.12	-0.019031	0.0746547	0.330489	0.907326	CTCFL	2662	2599	2570	1928
CTCFL_+_56100139.23-P1P2	7007.36	-0.00892992	0.0672612	0.7581	0.978438	CTCFL	7322	7997	6057	6806
CTIF_-_46065591.23-P1P2	3048.66	0.0495826	0.0920866	0.0956778	0.740005	CTIF	2754	2201	2986	4418
CTIF_-_46065771.23-P1P2	1716.3	-0.00479898	0.0723117	0.786916	0.983997	CTIF	1726	1999	1604	1544
CTIF_+_46065406.23-P1P2	2290.88	0.00667664	0.0725307	0.699528	0.972045	CTIF	2068	1678	3026	2360
CTIF_+_46065872.23-P1P2	2158.17	-0.00619992	0.0708915	0.83562	0.989656	CTIF	2583	1939	1843	2393
CTIF_+_46065880.23-P1P2	2894.82	0.007768	0.0699485	0.766791	0.979896	CTIF	3209	2494	2594	3438
CTNNBIP1_-_9969900.23-P1P2	5852.93	-0.00557992	0.0687042	0.780101	0.982163	CTNNBIP1	5769	6703	5600	5355
CTNNBIP1_-_9969904.23-P1P2	1293.93	0.0256449	0.0786925	0.205845	0.85149	CTNNBIP1	1287	1026	724	2303
CTNNBIP1_-_9969925.23-P1P2	4369.94	-0.00333283	0.0676451	0.903791	0.995383	CTNNBIP1	5061	3691	4077	4867
CTNNBIP1_-_9969949.23-P1P2	3897.99	-0.014134	0.0713607	0.531724	0.963064	CTNNBIP1	4058	4205	3922	3417
CTNNBIP1_-_9969952.23-P1P2	6095.69	0.0351434	0.0742967	0.309583	0.901503	CTNNBIP1	5814	5868	5891	6961
CTPS1_-_41445413.23-P1P2	5940.03	-0.0290797	0.0708668	0.380816	0.929344	CTPS1	7062	5614	5399	5929
CTPS1_-_41445430.23-P1P2	2106.05	0.0232135	0.0768017	0.208462	0.851893	CTPS1	1559	2207	2263	2374
CTPS1_+_41445384.23-P1P2	4286.59	0.275712	0.20694	0.0072082	0.306481	CTPS1	3535	3892	3615	6338
CTPS1_+_41445387.23-P1P2	4202.06	-0.00257776	0.0692075	0.934311	0.99732	CTPS1	4567	3305	4618	4420
CTPS1_+_41445849.23-P1P2	6735.66	0.0251541	0.0715993	0.38918	0.930437	CTPS1	6117	7531	6190	7190
CTR9_-_10772816.23-P1P2	922.293	0.0359407	0.0857756	0.0487205	0.612765	CTR9	660	815	573	1733
CTR9_-_10773004.23-P1P2	2873.99	0.0199652	0.0731155	0.462766	0.946036	CTR9	3154	2529	2179	3858
CTR9_+_10772822.23-P1P2	5854.19	0.0784031	0.125661	0.0588845	0.647753	CTR9	5905	3636	4639	9851
CTR9_+_10772865.23-P1P2	2537.5	0.0339076	0.0817685	0.159341	0.814618	CTR9	2380	1512	2566	3857
CTR9_+_10772881.23-P1P2	1282.01	0.00742542	0.0726234	0.701435	0.972045	CTR9	1443	981	1122	1673
CUX2_-_111471562.23-P1P2	6104.08	0.00834298	0.0655909	0.751313	0.978438	CUX2	6663	5427	5614	6989
CUX2_-_111472034.23-P1P2	810.616	0.0054449	0.0737296	0.639101	0.97119	CUX2	630	850	941	800
CUX2_-_111472110.23-P1P2	4532.86	0.0111372	0.0682322	0.724398	0.975499	CUX2	5088	3852	4011	5442
CUX2_+_111471973.23-P1P2	4628.27	-0.0180013	0.0711739	0.551828	0.965151	CUX2	6291	4184	3144	5325
CUX2_+_111472095.23-P1P2	5897.94	-0.00772384	0.0677029	0.850073	0.990983	CUX2	6083	5545	6247	5780
CWC15_-_94706555.23-P1P2	6833.46	0.0260874	0.0736591	0.372382	0.927062	CWC15	7653	4272	6451	9479
CWC15_+_94706513.23-P1P2	3578.05	0.0395437	0.0828041	0.126214	0.787644	CWC15	3333	2599	3562	4999
CWC15_+_94706641.23-P1P2	1081.07	-0.0035095	0.0728335	0.830011	0.989656	CWC15	1246	1262	756	1116
CWC15_+_94706653.23-P1P2	3600.47	0.0478064	0.0885689	0.115547	0.768123	CWC15	3327	3715	2617	4965
CWC15_+_94706712.23-P1P2	2417.93	-0.00789382	0.0709206	0.745974	0.978438	CWC15	2965	2391	1821	2654
CWC22_-_180871421.23-P1P2	1410.09	0.00217956	0.0727197	0.870596	0.991927	CWC22	1349	1878	1016	1430
CWC22_-_180871781.23-P1P2	875.776	0.022744	0.0783847	0.146899	0.801673	CWC22	729	328	813	1729
CWC22_+_180871619.23-P1P2	2422.39	0.0811743	0.141467	0.024169	0.493802	CWC22	1950	1824	2199	3868
CWC22_+_180871721.23-P1P2	1710.65	0.0192595	0.0765836	0.138428	0.794303	CWC22	978	1762	2189	1829
CWC22_+_180871776.23-P1P2	1672.82	0.0101869	0.0729252	0.628617	0.97119	CWC22	2049	1413	944	2489
CWF19L1_-_102026984.23-P1P2	7580.22	0.0319459	0.0721656	0.371506	0.926744	CWF19L1	8415	6828	5736	9915
CWF19L1_-_102027337.23-P1P2	5807.46	-0.0119378	0.0688326	0.648038	0.97119	CWF19L1	5978	5911	6010	5360
CWF19L1_-_102027366.23-P1P2	3659.21	0.005184	0.0713882	0.804868	0.98571	CWF19L1	3318	4937	2873	3537
CWF19L1_+_102026928.23-P1P2	3782.39	0.0251355	0.0760409	0.259146	0.884324	CWF19L1	2987	3706	4338	4044
CWF19L1_+_102027346.23-P1P2	1907.34	-0.00111051	0.0716713	0.959826	0.998314	CWF19L1	2636	1215	1443	2553
CXCL6_+_74702409.23-P1P2	2423.13	0.032693	0.079513	0.218907	0.858062	CXCL6	2352	2035	2094	3360
CXCL6_+_74702443.23-P1P2	315.186	0.0121897	0.0753557	0.282967	0.894491	CXCL6	264	189	209	640
CXCL6_+_74702452.23-P1P2	1471.48	0.033226	0.0825362	0.115583	0.768123	CXCL6	1245	1484	961	2311
CXCL6_+_74702822.23-P1P2	3895.17	0.0211023	0.0720927	0.439937	0.944552	CXCL6	3701	4095	3496	4391
CXCL6_+_74702837.23-P1P2	2339.12	0.0030373	0.072082	0.855876	0.991207	CXCL6	2000	2555	2638	2105
CXorf27_-_37850297.23-P1P2	3342.16	-0.00340669	0.0696756	0.888832	0.993092	CXorf27	4127	2437	3106	3921
CXorf27_-_37850318.23-P1P2	2432.12	0.009226	0.0713743	0.705965	0.972045	CXorf27	2561	1894	2518	2846
CXorf27_-_37850482.23-P1P2	813.04	-0.0052038	0.0740563	0.538926	0.964021	CXorf27	742	705	1241	506
CXorf27_+_37850027.23-P1P2	703.188	-0.0133014	0.0752249	0.316689	0.901503	CXorf27	1165	290	802	607
CXorf27_+_37850246.23-P1P2	5274.2	0.011785	0.0707607	0.6216	0.97119	CXorf27	4665	4901	6241	5218
CXXC1_-_47813651.23-P1P2	3789.29	-0.00377951	0.069501	0.935018	0.99732	CXXC1	3912	4328	3222	3787
CXXC1_-_47814029.23-P1P2	5328.98	1.07734	0.152275	6.94e-13	9.68e-10	CXXC1	2497	3767	3951	11618
CXXC1_+_47813822.23-P1P2	2974.22	0.00999877	0.0702276	0.704522	0.972045	CXXC1	3304	2493	2651	3621
CXXC1_+_47813845.23-P1P2	817.614	0.0348972	0.0858513	0.0295315	0.525835	CXXC1	509	711	289	1886
CXXC1_+_47813875.23-P1P2	1896.38	0.0093048	0.0722334	0.679839	0.972045	CXXC1	2330	1434	1328	2697
CXXC5_-_139027980.23-P1P2	4245.29	0.22415	0.248209	0.0141229	0.4094	CXXC5	3707	3724	3299	6557
CXXC5_-_139028001.23-P1P2	6734.98	0.0302221	0.0706202	0.369911	0.926744	CXXC5	6761	6812	5787	7847
CXXC5_-_139028036.23-P1P2	2844.94	-0.0214679	0.0757427	0.262498	0.886288	CXXC5	3169	2451	3549	2170
CXXC5_-_139028434.23-P1P2	4545.44	-0.0513675	0.0889408	0.10843	0.759403	CXXC5	5631	4838	3969	3892
CXXC5_+_139028427.23-P1P2	5055.07	-0.00621297	0.0673489	0.83269	0.989656	CXXC5	5698	5295	4079	5383
CYTL1_-_5021099.23-P1P2	4611.3	-0.0354319	0.0775163	0.249093	0.879367	CYTL1	5832	4847	3579	4434
CYTL1_-_5021102.23-P1P2	5194.75	0.040525	0.0780782	0.228066	0.864476	CYTL1	4955	4984	4789	6227
CYTL1_-_5021156.23-P1P2	5881.69	-0.0127418	0.0677703	0.666428	0.97119	CYTL1	6309	6267	5364	5722
CYTL1_-_5021173.23-P1P2	8005.72	0.0341022	0.0724352	0.311475	0.901503	CYTL1	7808	6919	8252	9250
CYTL1_+_5021157.23-P1P2	5135.8	0.0467224	0.0839405	0.224762	0.863613	CYTL1	5354	4778	3820	6968
DACH1_-_72440935.23-P1P2	3680.19	0.00744571	0.069485	0.770449	0.98033	DACH1	3681	3405	3791	3910
DACH1_-_72440975.23-P1P2	3809.68	-0.0270549	0.0745269	0.327388	0.904687	DACH1	5112	2975	3461	3938
DACH1_-_72441040.23-P1P2	1189.5	0.00208018	0.0730648	0.887092	0.993087	DACH1	1263	1625	602	1341
DACH1_-_72441101.23-P1P2	5498.38	0.0768624	0.112562	0.0711276	0.681848	DACH1	5024	4431	5467	7291
DACH1_-_72441127.23-P1P2	5744.56	0.0131357	0.0673256	0.706239	0.972045	DACH1	6275	5762	4562	6692
DACH2_-_85403508.23-ENST00000373125.4-ENST00000373131.1	2219.67	0.0147335	0.0740009	0.446603	0.946036	DACH2	1802	1932	2766	2337
DACH2_-_85403858.23-ENST00000373125.4-ENST00000373131.1	1426.76	-0.0154409	0.0740584	0.427588	0.943437	DACH2	1824	1402	1214	1336
DACH2_-_85403877.23-ENST00000373125.4-ENST00000373131.1	2342.53	0.0355364	0.0846672	0.0340282	0.549709	DACH2	1290	2520	2711	2774
DACH2_+_85403702.23-ENST00000373125.4-ENST00000373131.1	942.367	-0.00922443	0.0737821	0.578062	0.968586	DACH2	1467	476	855	1070
DACH2_+_85403726.23-ENST00000373125.4-ENST00000373131.1	3214.59	0.00545454	0.0693786	0.823935	0.988376	DACH2	3334	3110	3025	3486
DBR1_+_137893304.23-P1P2	2589.16	0.00101745	0.0707761	0.962684	0.998315	DBR1	2709	2115	2864	2716
DBR1_+_137893562.23-P1P2	4774.34	0.0458002	0.0853772	0.132456	0.790954	DBR1	3963	5033	4642	5507
DBR1_+_137893673.23-P1P2	3470.2	0.0461068	0.089711	0.0861288	0.724971	DBR1	2829	2530	3976	4614
DBR1_+_137893686.23-P1P2	5910.2	0.00504024	0.0670468	0.859851	0.991374	DBR1	5879	5833	5985	6021
DBR1_+_137893738.23-P1P2	4365.34	-0.00568806	0.0682118	0.88855	0.993092	DBR1	5388	3526	3711	5148
DBX1_-_20181646.23-P1P2	4059.96	-0.0237555	0.0725358	0.432214	0.944344	DBX1	5380	3450	3318	4389
DBX1_-_20181809.23-P1P2	4317.92	0.0266297	0.0738155	0.347294	0.915533	DBX1	3998	4060	4391	4899
DBX1_+_20181595.23-P1P2	1352.93	-0.00215063	0.0732031	0.860104	0.991374	DBX1	1154	1805	1356	1052
DBX1_+_20181995.23-P1P2	2695.8	-0.00711884	0.0704628	0.780824	0.982449	DBX1	3480	2250	2110	3163
DBX1_+_20182016.23-P1P2	2346.18	-0.00192938	0.070364	0.924971	0.99732	DBX1	2630	2300	2030	2528
DBX2_-_45444444.23-P1P2	1952.24	0.0143677	0.0727735	0.529715	0.962656	DBX2	2058	1619	1740	2506
DBX2_-_45444866.23-P1P2	3171.24	-0.00244789	0.0710865	0.923224	0.99732	DBX2	4555	1766	2414	4345
DBX2_+_45444400.23-P1P2	4318.97	0.0240742	0.0736753	0.355776	0.922141	DBX2	3867	4921	3787	4778
DBX2_+_45444806.23-P1P2	7927.45	-0.0310277	0.0708695	0.312175	0.901503	DBX2	9262	8520	6581	7654
DBX2_+_45444851.23-P1P2	5720.36	0.0239856	0.0703436	0.43704	0.944512	DBX2	5531	5545	5570	6365
DCAF6_-_167905955.23-P1P2	880.226	-0.00755538	0.0734688	0.652505	0.97119	DCAF6	1322	783	495	1026
DCAF6_-_167906297.23-P1P2	5575.69	0.0468078	0.0832897	0.16401	0.820797	DCAF6	5007	5115	5704	6584
DCAF6_+_167906008.23-P1P2	6096.72	-0.00583771	0.0659362	0.797698	0.98523	DCAF6	7091	6117	4850	6664
DCAF6_+_167906169.23-P1P2	4051.01	-0.0344984	0.0776919	0.251137	0.879851	DCAF6	5202	4163	3157	3910
DCAF6_+_167906311.23-P1P2	1383.33	0.016218	0.0747182	0.429397	0.943437	DCAF6	1586	1044	828	2250
DCDC2_-_24358107.23-P1P2	2023.23	-0.0349422	0.0820393	0.165731	0.82405	DCDC2	3107	1700	1543	1920
DCDC2_-_24358151.23-P1P2	6264.05	-0.0044782	0.0677182	0.877131	0.992678	DCDC2	6914	4856	6851	6604
DCDC2_+_24357727.23-P1P2	2402.52	0.0118238	0.0716394	0.628846	0.97119	DCDC2	2675	2264	1774	3074
DCDC2_+_24357817.23-P1P2	3065.28	-0.0408176	0.0849921	0.117514	0.772292	DCDC2	3957	2529	3337	2510
DCDC2_+_24357970.23-P1P2	2945.19	0.0232524	0.0745729	0.384013	0.929721	DCDC2	3212	2643	2059	4123
DCP1A_-_53381419.23-P1P2	6089.41	0.0259013	0.0728962	0.386896	0.930437	DCP1A	6154	4497	6516	7406
DCP1A_+_53381516.23-P1P2	3300.39	-0.0332436	0.0791969	0.214257	0.855497	DCP1A	4285	3659	2428	3008
DCP1A_+_53381520.23-P1P2	5519.69	0.0356304	0.0751043	0.296388	0.899702	DCP1A	5693	5289	4458	6954
DCP1A_+_53381537.23-P1P2	601.472	-0.00334334	0.0741689	0.610489	0.97119	DCP1A	470	953	615	325
DCP1A_+_53381540.23-P1P2	766.208	0.00424184	0.0731537	0.788981	0.984682	DCP1A	865	648	624	983
DCP2_+_112312488.23-P1P2	1088.09	-0.00805427	0.0736536	0.543074	0.964354	DCP2	1132	1187	1174	845
DCP2_+_112312501.23-P1P2	2932.68	0.0454319	0.0878223	0.104045	0.751942	DCP2	2458	2701	2885	3762
DCP2_+_112312560.23-P1P2	5002.77	0.0113947	0.0689524	0.672816	0.972045	DCP2	4789	4961	5118	5193
DCP2_+_112312567.23-P1P2	3063.68	0.0282843	0.0760013	0.293431	0.899702	DCP2	2921	3118	2544	3806
DCP2_+_112312862.23-P1P2	2698.05	-0.0137025	0.0717952	0.555427	0.965151	DCP2	3063	2892	2357	2562
DCTN1_+_74618911.23-P1P2	4016.94	-0.0517968	0.0890401	0.120546	0.778482	DCTN1	5367	3832	3372	3718
DCTN1_+_74618949.23-P1P2	3071.72	-0.00322172	0.0706464	0.862735	0.991374	DCTN1	3040	3516	2889	2860
DCTN1_+_74618953.23-P1P2	3549.46	0.0117035	0.0696648	0.658314	0.97119	DCTN1	3705	3160	3389	4078
DCTN1_+_74618958.23-P1P2	2544.21	0.00905456	0.0726878	0.609831	0.97119	DCTN1	2208	3515	1870	2616
DCTN1_+_74618971.23-P1P2	4281.73	0.0173328	0.0716615	0.43875	0.944552	DCTN1	3782	4374	4462	4515
DDX17_-_38902117.23-P1P2	4454.48	0.029957	0.0740144	0.345666	0.915389	DDX17	4661	3934	3798	5686
DDX17_-_38902317.23-P1P2	4903.06	0.0214295	0.0703014	0.480593	0.949387	DDX17	5015	4276	4750	5754
DDX17_+_38902269.23-P1P2	584.967	1.42884	0.82123	9.18e-05	0.0166921	DDX17	73	526	574	1179
DDX17_+_38902286.23-P1P2	1983.12	0.0524225	0.098388	0.0565007	0.637752	DDX17	1765	1492	1360	3527
DDX17_+_38902321.23-P1P2	2207.34	0.0187486	0.0753162	0.276338	0.890352	DDX17	1615	2239	2577	2346
DDX21_-_70715959.23-P1P2	4056.7	-0.0165688	0.0714582	0.542861	0.964354	DDX21	5263	4185	2685	4413
DDX21_-_70715965.23-P1P2	3282.92	-0.0113379	0.0710918	0.606867	0.97119	DDX21	3493	3685	2998	3005
DDX21_+_70715930.23-P1P2	1104.95	-0.024985	0.0786422	0.133937	0.791935	DDX21	1552	971	1132	798
DDX21_+_70715952.23-P1P2	5640.81	0.00974655	0.0700879	0.712946	0.972353	DDX21	4961	6077	6094	5355
DDX21_+_70716338.23-P1P2	2909.87	-0.0366741	0.0811292	0.187712	0.837003	DDX21	3647	2878	2676	2537
DDX24_-_94547137.23-P1P2	4158.39	0.0128749	0.0699088	0.6374	0.97119	DDX24	4143	3624	4372	4582
DDX24_-_94547559.23-P1P2	8232.46	-0.0102127	0.0655982	0.466237	0.946036	DDX24	9464	6934	8572	8196
DDX24_+_94547463.23-P1P2	2807.61	-0.0369816	0.0821593	0.182495	0.831214	DDX24	4175	2027	2497	2751
DDX24_+_94547508.23-P1P2	1676.11	-1.02646	0.302181	6.93e-05	0.0131759	DDX24	3886	1506	801	753
DDX24_+_94547517.23-P1P2	1991.58	-0.984606	0.248096	3.96e-06	0.00141853	DDX24	4142	1770	1361	898
DDX25_-_125773251.23-P2	6003.18	0.0475412	0.0818411	0.171037	0.830185	DDX25	5535	5607	5907	7113
DDX25_-_125773290.23-P2	2024.8	0.00789284	0.0713451	0.730405	0.976215	DDX25	2255	1739	1737	2493
DDX25_-_125773526.23-P2	2186.87	-0.00404208	0.0709161	0.865438	0.991374	DDX25	2818	1753	1729	2632
DDX25_-_125774415.23-P1	7000.32	-0.00265576	0.0645846	0.936038	0.99732	DDX25	8246	6419	5740	8030
DDX25_-_125774431.23-P1	4205.71	-0.0339913	0.0762938	0.28115	0.894491	DDX25	5430	3769	3653	4209
DDX25_-_125774434.23-P1	2165.24	0.0243711	0.0757822	0.305324	0.901503	DDX25	2038	2021	1937	2757
DDX25_-_125774445.23-P1	3251.49	-0.0203192	0.0729926	0.464974	0.946036	DDX25	4546	2677	2437	3641
DDX25_+_125773209.23-P2	4132.9	0.0384944	0.0813717	0.198918	0.850322	DDX25	3523	3879	4399	4763
DDX25_+_125773243.23-P2	4169.78	-0.0326784	0.0786265	0.207807	0.85149	DDX25	4660	4669	4024	3351
DDX25_+_125774827.23-P1	2550.39	0.00157043	0.0712839	0.93808	0.99732	DDX25	2572	2014	3024	2607
DDX27_-_47836019.23-P1P2	1427.85	-0.0486279	0.0961368	0.0229199	0.482149	DDX27	2275	1527	1071	924
DDX27_-_47836351.23-P1P2	1444.24	-0.0021466	0.0725983	0.888278	0.993092	DDX27	1375	1529	1572	1284
DDX27_+_47836013.23-P1P2	1561.89	-0.0312999	0.0815968	0.12963	0.788348	DDX27	2572	891	1571	1335
DDX27_+_47836124.23-P1P2	1247.84	-0.0153393	0.0748458	0.36888	0.926744	DDX27	1698	803	1420	1119
DDX27_+_47836365.23-P1P2	2831.84	0.0158634	0.0746868	0.302875	0.901503	DDX27	1909	2886	3659	2734
DDX41_-_176943482.23-P1P2	3529.5	0.0144445	0.0704418	0.595022	0.97119	DDX41	3572	3164	3469	4023
DDX41_+_176943887.23-P1P2	3152.75	0.0315662	0.0801662	0.164005	0.820797	DDX41	2654	4004	1982	4122
DDX41_+_176943914.23-P1P2	1273.64	0.475044	0.50343	0.0102721	0.359918	DDX41	865	862	869	2645
DDX41_+_176943918.23-P1P2	901.82	0.00199353	0.073123	0.884852	0.992871	DDX41	846	935	931	897
DDX41_+_176943922.23-P1P2	1557.36	0.79514	0.299486	0.000242605	0.0327438	DDX41	772	1228	1392	2926
DDX43_-_74104607.23-P1P2	7263.37	-0.0254462	0.0685526	0.462615	0.946036	DDX43	8962	6139	6600	7752
DDX43_+_74104633.23-P1P2	4141.87	0.268149	0.223344	0.00740273	0.310434	DDX43	3322	3553	3843	6034
DDX43_+_74104636.23-P1P2	2033.97	-0.0032971	0.0725059	0.838952	0.989656	DDX43	1817	2491	2113	1664
DDX43_+_74104962.23-P1P2	2955.62	0.00051372	0.0696834	0.984571	0.998719	DDX43	3536	2788	2201	3514
DDX43_+_74104976.23-P1P2	2571.71	-0.0123146	0.0736572	0.435989	0.944512	DDX43	2455	2824	3073	1838
DDX46_-_134094510.23-P1	3626.03	0.450753	0.296933	0.00353097	0.207046	DDX46	2433	2153	4041	6030
DDX46_-_134094602.23-P1	2769.5	0.00188632	0.0705541	0.958042	0.998202	DDX46	2798	2487	3014	2808
DDX46_-_134109469.23-P2	1960.75	0.00477185	0.0717215	0.817609	0.988034	DDX46	2173	2180	1287	2334
DDX46_-_134109475.23-P2	634.378	-0.00681757	0.0738751	0.658088	0.97119	DDX46	1177	326	304	851
DDX46_-_134109485.23-P2	3175.25	-0.023977	0.0742116	0.391424	0.930437	DDX46	4399	2539	2600	3418
DDX46_+_134094561.23-P1	1939.84	0.0196347	0.0746805	0.358126	0.924178	DDX46	1771	1699	1968	2373
DDX46_+_134094743.23-P1	8993.86	0.301881	0.160811	0.00239203	0.16512	DDX46	7132	7144	9518	12430
DDX46_+_134094862.23-P1	2529.74	-0.01285	0.0719619	0.592346	0.97001	DDX46	3258	1839	2452	2721
DDX46_+_134109377.23-P2	3209.2	0.00994941	0.0697024	0.713649	0.972353	DDX46	3510	2880	2806	3811
DDX46_+_134109807.23-P2	1642.48	-0.032147	0.082667	0.0675565	0.671393	DDX46	2469	2159	932	1111
DDX47_-_12966304.23-P1P2	2561.51	-0.00369865	0.0708066	0.868716	0.991374	DDX47	2853	2915	1915	2680
DDX47_-_12966307.23-P1P2	1162.82	-0.00408468	0.0729689	0.810154	0.986852	DDX47	1564	580	1225	1369
DDX47_-_12966316.23-P1P2	8410.99	-0.028275	0.0707925	0.375572	0.928819	DDX47	9294	9439	7298	7818
DDX47_+_12966328.23-P1P2	1004.46	-0.0241258	0.0781774	0.175024	0.831163	DDX47	1552	942	770	828
DDX47_+_12966332.23-P1P2	1968.02	0.00785256	0.0714988	0.734943	0.977228	DDX47	2245	1612	1665	2487
DDX50_-_70660615.23-P1P2	3143.46	-0.00854938	0.0698562	0.756713	0.978438	DDX50	3913	2868	2459	3556
DDX50_-_70661489.23-P1P2	1951.34	0.00826793	0.0728634	0.615568	0.97119	DDX50	1631	2518	1708	1943
DDX50_+_70661061.23-P1P2	1647.68	-0.0631524	0.115235	0.0178467	0.439411	DDX50	3135	1516	939	1196
DDX50_+_70661070.23-P1P2	5557.45	-0.0441173	0.0812697	0.174132	0.831163	DDX50	6665	5965	4795	4988
DDX50_+_70661089.23-P1P2	5359.8	-0.0730359	0.104147	0.0884784	0.725178	DDX50	7240	4912	4526	5079
DDX51_-_132628476.23-P1P2	4210.76	0.00841239	0.068284	0.753813	0.978438	DDX51	4574	4206	3423	4856
DDX51_-_132628859.23-P1P2	7175.36	0.0421592	0.075471	0.253911	0.880608	DDX51	7164	6350	6820	8646
DDX51_+_132628439.23-P1P2	1780.21	-0.0282986	0.079914	0.105565	0.753402	DDX51	2180	1717	2041	1170
DDX51_+_132628672.23-P1P2	3120.22	-0.00714186	0.0697252	0.786262	0.983376	DDX51	3445	2964	2990	3175
DDX51_+_132628798.23-P1P2	5912.85	-0.379098	0.179167	0.00122124	0.102276	DDX51	8773	6383	4463	4366
DDX53_+_23018074.23-P1P2	3713.56	-0.030179	0.0757131	0.307451	0.901503	DDX53	4853	3590	2917	3730
DDX53_+_23018124.23-P1P2	2322.82	0.0189516	0.0753929	0.287057	0.896222	DDX53	1828	1737	3024	2671
DDX53_+_23018128.23-P1P2	2707.23	0.00868193	0.0707991	0.732389	0.976215	DDX53	3139	2031	2408	3442
DDX53_+_23018146.23-P1P2	1322.95	0.0156884	0.0752803	0.273348	0.888563	DDX53	960	1823	967	1558
DDX53_+_23018152.23-P1P2	2183.67	-0.00997233	0.0725143	0.826014	0.988443	DDX53	2113	2721	1700	2252
DDX55_-_124086680.23-P1P2	5105.56	-0.00206088	0.0692682	0.952395	0.99732	DDX55	5977	3347	5520	5814
DDX55_-_124086714.23-P1P2	1344.1	-0.0189369	0.0756927	0.340681	0.91392	DDX55	2224	1141	759	1422
DDX55_-_124086722.23-P1P2	3836.05	0.0105765	0.0713878	0.671597	0.971856	DDX55	4503	4032	2088	5095
DDX55_-_124086776.23-P1P2	3552.5	-0.0228262	0.0726195	0.410388	0.935503	DDX55	4326	3502	3042	3504
DDX55_-_124086832.23-P1P2	1744.07	0.0288026	0.0796429	0.15288	0.807979	DDX55	1383	1376	1937	2312
DDX56_-_44613084.23-P1P2	6518.85	-0.0605816	0.0970593	0.0628609	0.658272	DDX56	7709	7496	5842	5133
DDX56_-_44613335.23-P1P2	3445.69	-0.0391705	0.083215	0.14367	0.797364	DDX56	4277	3986	2785	2848
DDX56_+_44613282.23-P1P2	3882.6	-0.350768	0.228056	0.00532684	0.253697	DDX56	6187	3849	2772	3023
DDX56_+_44613443.23-P1P2	4403.5	-0.0569972	0.0966199	0.0883026	0.725178	DDX56	6201	3179	4490	3973
DDX56_+_44613471.23-P1P2	805.098	-0.706982	0.654229	0.00446723	0.233129	DDX56	1715	880	378	342
DDX58_-_32526159.23-P1P2	6119.01	-0.0175906	0.0675001	0.564096	0.966213	DDX58	7169	5358	5850	6350
DDX58_+_32526041.23-P1P2	2759.83	-0.00610473	0.0700609	0.431073	0.944344	DDX58	3362	2765	2357	2678
DDX58_+_32526165.23-P1P2	5840.35	-0.0702533	0.0994674	0.102778	0.749069	DDX58	7853	5297	4920	5647
DDX58_+_32526169.23-P1P2	9749.57	1.01e-05	0.0643048	0.998093	0.999734	DDX58	10340	8290	10370	10215
DDX58_+_32526193.23-P1P2	3598.06	0.00247218	0.0686457	0.920927	0.99732	DDX58	3954	3653	2953	4004
DDX59_-_200638659.23-P1P2	5219.81	0.0377508	0.0829398	0.0962328	0.740005	DDX59	3650	6158	5372	5598
DDX59_-_200638803.23-P1P2	2788.3	0.0175938	0.0733105	0.444044	0.945866	DDX59	2777	3166	1892	3480
DDX59_+_200638629.23-P1P2	7136.33	0.0161059	0.0690109	0.580022	0.968586	DDX59	7037	5853	7959	7806
DDX59_+_200638989.23-P1P2	2970.95	0.0249494	0.0759138	0.281547	0.894491	DDX59	2600	2471	3329	3518
DDX59_+_200639063.23-P1P2	3235.83	0.0341604	0.0799451	0.186308	0.835676	DDX59	2787	2782	3481	3946
DDX60_-_169239864.23-P1P2	5444.76	-0.0165305	0.0679619	0.597664	0.97119	DDX60	6172	5136	5152	5501
DDX60_+_169239508.23-P1P2	5559.32	0.0236037	0.0729123	0.429127	0.943437	DDX60	5765	3859	5926	6923
DDX60_+_169239880.23-P1P2	3238.44	-0.00718156	0.0695793	0.771647	0.980469	DDX60	3925	3139	2506	3592
DDX60_+_169239890.23-P1P2	5094.56	-0.0131105	0.0691685	0.663578	0.97119	DDX60	6618	4698	3603	5890
DDX60_+_169239920.23-P1P2	1169.02	-0.74879	0.366987	0.00102093	0.0921918	DDX60	2239	1070	901	560
DEAF1_-_695188.23-P1P2	1605.61	0.00337863	0.0716089	0.871788	0.992457	DEAF1	1782	1412	1444	1866
DEAF1_-_695252.23-P1P2	4012.19	-0.011999	0.0707535	0.755592	0.978438	DEAF1	4570	4699	2826	4154
DEAF1_+_695034.23-P1P2	2194.27	0.00265325	0.0707928	0.913941	0.996299	DEAF1	2679	1870	1666	2744
DEAF1_+_695040.23-P1P2	4354.33	-0.0449487	0.0850505	0.179366	0.831163	DEAF1	6467	3333	3488	4519
DEAF1_+_695054.23-P1P2	4740.2	0.00990797	0.0699989	0.617685	0.97119	DEAF1	4556	5743	3694	5100
DENR_-_123237405.23-P1P2	9900.81	0.01117	0.0743664	0.467725	0.947069	DENR	11089	5656	7222	16875
DENR_-_123237441.23-P1P2	3530.36	1.91901	0.21336	1.43e-22	1.79e-18	DENR	601	2064	2728	9095
DENR_+_123237630.23-P1P2	6012.33	1.79755	0.193426	2.26e-19	5.67e-16	DENR	1377	2245	3995	17357
DENR_+_123237750.23-P1P2	1264.03	0.0168632	0.075458	0.20817	0.851528	DENR	883	1337	1333	1493
DENR_+_123237831.23-P1P2	1411.8	0.0567418	0.106059	0.0213082	0.475292	DENR	1030	928	1180	2634
DEPDC1_-_68962684.23-P1P2	1775.73	-0.00174736	0.0713247	0.933547	0.99732	DEPDC1	1986	1593	1685	1908
DEPDC1_-_68962702.23-P1P2	6228.08	0.0128836	0.0664082	0.681889	0.972045	DEPDC1	6484	6357	5389	6917
DEPDC1_-_68962711.23-P1P2	8778.15	-0.0111278	0.0662511	0.708196	0.972045	DEPDC1	8946	9291	8682	8267
DEPDC1_-_68962714.23-P1P2	3708.63	0.0230365	0.0739059	0.407772	0.93462	DEPDC1	4071	2563	3386	5086
DEPDC1_+_68962668.23-P1P2	2207.98	0.00102753	0.0716811	0.939474	0.99732	DEPDC1	2038	2503	2213	2066
DEPDC1B_-_59995566.23-P1P2	2301.23	-0.00048104	0.0711595	0.983216	0.998719	DEPDC1B	2940	2215	1393	2884
DEPDC1B_-_59995825.23-P1P2	5226.46	-0.093801	0.137361	0.0344151	0.549709	DEPDC1B	6758	5578	4479	4279
DEPDC1B_-_59995929.23-P1P2	3912.8	0.00579122	0.0708413	0.806016	0.98617	DEPDC1B	4410	2321	4393	4707
DEPDC1B_-_59995938.23-P1P2	8045.06	0.0471521	0.081587	0.187497	0.836933	DEPDC1B	7989	8656	5747	10263
DEPDC1B_+_59995528.23-P1P2	2217	-0.0208745	0.0742717	0.386492	0.930437	DEPDC1B	2850	2122	1855	2162
DEPDC4_-_100660794.23-P1P2	1845.05	0.00219402	0.0722047	0.901295	0.994966	DEPDC4	1848	2408	1270	1916
DEPDC4_-_100660802.23-P1P2	1309.53	0.00285671	0.0723071	0.867712	0.991374	DEPDC4	1327	1366	1180	1401
DEPDC4_+_100660814.23-P1P2	5776.09	-0.0368729	0.0775976	0.252331	0.879851	DEPDC4	6567	6382	5170	5111
DEPDC4_+_100660817.23-P1P2	2852.42	-0.00140053	0.072146	0.933952	0.99732	DEPDC4	2419	3725	2859	2323
DEPDC4_+_100660841.23-P1P2	3313.76	-0.0416598	0.0878518	0.0688914	0.676094	DEPDC4	4511	4426	2046	2429
DEPDC5_-_32150002.23-P1P2	1850.5	0.000187488	0.0726789	0.989919	0.998719	DEPDC5	1696	1396	2570	1685
DEPDC5_-_32150032.23-P1P2	2619.91	-0.0418888	0.0879478	0.0550531	0.633284	DEPDC5	3286	2448	2979	1764
DEPDC5_-_32150076.23-P1P2	3913.83	-0.0384832	0.0817047	0.174129	0.831163	DEPDC5	4938	4454	2992	3444
DEPDC5_-_32150425.23-P1P2	2358.53	-0.0536144	0.0993671	0.0298763	0.528745	DEPDC5	3389	2736	1762	1657
DEPDC5_+_32150370.23-P1P2	3093.25	0.00100831	0.0718548	0.952171	0.99732	DEPDC5	2606	3944	3115	2627
DEPDC7_-_33037490.23-P1P2	3838.07	-0.0537387	0.0926977	0.0736891	0.686836	DEPDC7	4873	3758	3674	3155
DEPDC7_-_33037498.23-P1P2	3404.32	-0.0167466	0.0714499	0.521157	0.961529	DEPDC7	4011	3632	2760	3363
DEPDC7_-_33037929.23-P1P2	1614.93	-0.0176067	0.0749887	0.320351	0.901503	DEPDC7	1904	1488	1782	1296
DEPDC7_+_33037821.23-P1P2	1678.46	-0.0343709	0.0826463	0.112329	0.765479	DEPDC7	2333	1487	1639	1319
DEPDC7_+_33037881.23-P1P2	5785.58	0.340639	0.235689	0.00335355	0.201405	DEPDC7	4089	4335	6588	8229
DEPTOR_-_120885995.23-P1P2	968.078	0.0268233	0.0798512	0.099101	0.743354	DEPTOR	684	1044	727	1464
DEPTOR_-_120886016.23-P1P2	3979.7	-0.00339056	0.0697074	0.91619	0.996396	DEPTOR	5189	3646	2509	4974
DEPTOR_-_120886048.23-P1P2	8130.65	-0.0255543	0.0696162	0.433351	0.944512	DEPTOR	9337	9018	6504	7987
DEPTOR_-_120886064.23-P1P2	6559.56	0.0604435	0.0908642	0.0839384	0.724065	DEPTOR	5767	6781	5993	7859
DEPTOR_+_120886451.23-P1P2	2417.29	-0.0182342	0.0737743	0.438485	0.944552	DEPTOR	3094	1762	2537	2382
DGCR14_-_19131982.23-P1P2	4505.36	0.00116307	0.069763	0.990894	0.998719	DGCR14	6075	3791	2664	6025
DGCR14_-_19132197.23-P1P2	3935.35	0.0133651	0.0702363	0.629633	0.97119	DGCR14	4623	3089	3163	5192
DGCR14_-_19132200.23-P1P2	8439	-0.0191873	0.0691873	0.530359	0.9627	DGCR14	9741	9816	6123	8473
DGCR14_-_19132205.23-P1P2	3555.32	0.000378283	0.0687492	0.997291	0.999734	DGCR14	3762	3575	3273	3715
DGCR14_+_19132139.23-P1P2	3121.12	0.00586061	0.0709907	0.801211	0.98571	DGCR14	3602	1933	3267	3862
DGCR8_-_20068158.23-P1P2	4812.35	0.0146677	0.068976	0.606404	0.97119	DGCR8	4736	4937	4469	5223
DGCR8_-_20068213.23-P1P2	2488.88	-0.0260145	0.0769659	0.234386	0.872481	DGCR8	2919	2440	2610	2009
DGCR8_+_20067792.23-P1P2	1347.05	0.0026096	0.0722129	0.883456	0.992871	DGCR8	1377	1283	1320	1441
DGCR8_+_20068125.23-P1P2	4719.51	0.00311724	0.0682265	0.909559	0.996134	DGCR8	4857	4165	5014	4926
DGCR8_+_20068161.23-P1P2	3454.38	-0.0316928	0.0768814	0.264157	0.886288	DGCR8	4369	3022	3299	3274
DHX33_-_5372196.23-P1P2	5756.75	-0.0104603	0.0668956	0.734935	0.977228	DHX33	6417	6013	4886	5933
DHX33_+_5371889.23-P1P2	1909.57	0.00646602	0.0716698	0.77219	0.980469	DHX33	2326	1410	1520	2556
DHX33_+_5372261.23-P1P2	4536.73	0.00164169	0.0675449	0.953146	0.99732	DHX33	4790	4218	4466	4795
DHX33_+_5372273.23-P1P2	6950.75	0.00352152	0.0666738	0.928911	0.99732	DHX33	8340	6775	4832	8403
DHX33_+_5372297.23-P1P2	2466.17	-0.0267129	0.0764496	0.302909	0.901503	DHX33	3451	1958	2143	2489
DHX34_-_47852618.23-P1P2	2867.42	0.0108919	0.0728521	0.536736	0.964021	DHX34	2239	3458	2991	2711
DHX34_-_47852622.23-P1P2	2342.05	-0.0269143	0.0775287	0.215312	0.855522	DHX34	2805	2260	2445	1887
DHX34_-_47852802.23-P1P2	4040.69	0.00711689	0.0692746	0.911438	0.996134	DHX34	4576	3043	4079	4653
DHX34_-_47852832.23-P1P2	3071.19	-0.00207312	0.0703666	0.928914	0.99732	DHX34	3036	3193	3141	2927
DHX34_-_47852969.23-P1P2	4474.06	0.0314463	0.0770422	0.28428	0.894491	DHX34	4378	4997	3093	5687
DHX35_-_37591055.23-P1P2	3913.67	0.0593523	0.102907	0.0255465	0.50025	DHX35	2779	3446	4435	4997
DHX35_-_37591083.23-P1P2	3351.17	0.0182858	0.071433	0.529756	0.962656	DHX35	3508	3251	2760	4062
DHX35_+_37591047.23-P1P2	53.032	0.00158325	0.0745419	0.0269006	0.510221	DHX35	0	55	89	61
DHX35_+_37591056.23-P1P2	6409.13	-0.00431208	0.0666626	0.82988	0.989656	DHX35	6579	6735	6180	6234
DHX35_+_37591357.23-P1P2	1442.57	0.00946049	0.0732658	0.630537	0.97119	DHX35	1888	977	761	2364
DHX38_-_72127714.23-P1P2	2883.63	0.00439382	0.070716	0.845297	0.990983	DHX38	3007	3387	2113	3151
DHX38_-_72127811.23-P1P2	3959.34	-0.0137089	0.0723044	0.530258	0.962656	DHX38	4354	5214	2809	3575
DHX38_-_72128184.23-P1P2	2569.6	0.00329453	0.0723699	0.825929	0.988443	DHX38	2074	3390	2525	2218
DHX38_+_72128236.23-P1P2	4992.7	0.034876	0.0769236	0.285053	0.894491	DHX38	5365	4502	3683	6814
DHX38_+_72128278.23-P1P2	2253.16	0.011417	0.0717878	0.631603	0.97119	DHX38	2546	1741	1948	2940
DHX40_-_57643001.23-P1P2	3707.38	0.00430636	0.0693815	0.875331	0.992678	DHX40	4338	2705	3539	4473
DHX40_-_57643022.23-P1P2	2917.92	0.00124821	0.070304	0.960086	0.998314	DHX40	2948	3301	2532	2955
DHX40_+_57643011.23-P1P2	4968.64	0.0122351	0.0707773	0.62357	0.97119	DHX40	4891	3664	5886	5498
DHX40_+_57643014.23-P1P2	3326.46	0.043359	0.0862444	0.104598	0.751942	DHX40	2657	3610	3059	4032
DHX40_+_57643450.23-P1P2	4019.55	0.0196054	0.0723857	0.470421	0.947936	DHX40	4150	4425	2783	4963
DHX57_-_39102611.23-P1P2	4266.24	-0.0130843	0.0697813	0.666914	0.97119	DHX57	4662	4671	3686	4168
DHX57_-_39102715.23-P1P2	1606.12	0.0161238	0.0748069	0.325017	0.903617	DHX57	1240	1503	1865	1798
DHX57_-_39102980.23-P1P2	2295.05	-0.0045555	0.0707045	0.844217	0.990983	DHX57	2656	2340	1832	2472
DHX57_-_39103055.23-P1P2	3276.8	-0.0273026	0.0758974	0.332284	0.90758	DHX57	4735	2820	2327	3533
DHX57_+_39103007.23-P1P2	533.857	-0.0138365	0.0754284	0.249533	0.879367	DHX57	791	460	522	385
DHX58_-_40264157.23-P1P2	2223.57	0.0136926	0.0724837	0.53275	0.963102	DHX58	2086	2208	2149	2497
DHX58_-_40264665.23-P1P2	7446.55	-0.00422907	0.0653084	0.892849	0.99406	DHX58	8514	7778	5701	8203
DHX58_-_40264676.23-P1P2	8440.44	-0.0337451	0.0733576	0.304603	0.901503	DHX58	9712	7187	9106	7927
DHX58_+_40264245.23-P1P2	1808.27	0.0149139	0.0742283	0.414778	0.937564	DHX58	1638	2307	1140	2234
DHX58_+_40264657.23-P1P2	6678.79	-0.104011	0.142047	0.0423437	0.584064	DHX58	9419	6757	4860	6146
DIAPH1_-_140998142.23-P1P2	2003.75	0.0100912	0.0727901	0.585703	0.968599	DIAPH1	1836	1574	2402	2209
DIAPH1_-_140998487.23-P1P2	3374.34	0.00823618	0.0708844	0.708588	0.972353	DIAPH1	3114	3198	3764	3413
DIAPH1_+_140998483.23-P1P2	2676.6	0.0174481	0.0728558	0.492523	0.954973	DIAPH1	2966	2457	1884	3623
DIAPH1_+_140998549.23-P1P2	1084.11	-0.0208721	0.07701	0.190219	0.839826	DIAPH1	1535	775	1234	825
DIAPH1_+_140998552.23-P1P2	1718.88	0.00199961	0.0720835	0.915282	0.9963	DIAPH1	1912	2043	1060	1971
DIDO1_-_61557804.23-P1	7780.15	0.0238573	0.0675353	0.464929	0.946036	DIDO1	8495	6594	6916	9558
DIDO1_-_61557858.23-P1	2412.22	0.0359181	0.081827	0.165717	0.82405	DIDO1	2353	1978	1921	3583
DIDO1_-_61568854.23-P2	4700.07	0.0193368	0.0715363	0.509637	0.957365	DIDO1	5348	4449	3146	6265
DIDO1_+_61557643.23-P1	3094.58	-0.00438342	0.0693007	0.89388	0.994143	DIDO1	3450	2976	2781	3295
DIDO1_+_61557796.23-P1	4016.71	-0.0220943	0.0725987	0.343176	0.914037	DIDO1	4869	4395	3165	3818
DIDO1_+_61557847.23-P1	4734.78	0.00572781	0.0677012	0.838399	0.989656	DIDO1	4829	4893	4351	4986
DIDO1_+_61568844.23-P2	8432.11	-0.0452729	0.07669	0.175792	0.831163	DIDO1	9770	8112	8337	7703
DIDO1_+_61568871.23-P2	3898.66	-0.0228439	0.0728884	0.398933	0.933574	DIDO1	4770	3176	3968	3828
DIDO1_+_61568977.23-P2	3559.8	0.0405959	0.0820999	0.193818	0.84151	DIDO1	3548	3243	2811	4874
DIDO1_+_61569257.23-P2	3657.99	0.0337237	0.0772439	0.264787	0.886288	DIDO1	3557	3484	3177	4580
DIEXF_-_210001741.23-P1P2	3720.48	0.0273534	0.074503	0.332066	0.90758	DIEXF	3950	3227	2979	4990
DIEXF_+_210001369.23-P1P2	2585.46	-0.0011988	0.0722277	0.969829	0.998719	DIEXF	2176	2944	3002	2122
DIEXF_+_210001539.23-P1P2	1632.75	0.0160022	0.0739565	0.42008	0.938971	DIEXF	1499	1656	1457	1971
DIEXF_+_210001559.23-P1P2	433.512	0.0132416	0.0754495	0.243465	0.878154	DIEXF	316	454	294	699
DIEXF_+_210001572.23-P1P2	2046.21	0.0641066	0.112753	0.0246641	0.494818	DIEXF	1508	2065	1646	3063
DIP2B_-_50899145.23-P1P2	1398.92	0.0118739	0.0737169	0.471085	0.947936	DIP2B	1178	1345	1521	1552
DIP2B_-_50899240.23-P1P2	3296.23	0.00963752	0.0695436	0.724402	0.975499	DIP2B	3631	2920	2888	3925
DIP2B_+_50898832.23-P1P2	7693.03	0.0146895	0.0679239	0.652825	0.97119	DIP2B	9113	5585	6741	9923
DIP2B_+_50898882.23-P1P2	1754.97	-0.0269375	0.0789759	0.177213	0.831163	DIP2B	2701	999	1896	1533
DIP2B_+_50899181.23-P1P2	2322.99	-0.0240349	0.077541	0.191655	0.840548	DIP2B	2509	2731	2445	1563
DIS3L_-_66586429.23-P1P2	5819.1	-0.00025166	0.066191	0.944611	0.99732	DIS3L	6061	6065	5241	6072
DIS3L_+_66585914.23-P1P2	2785.94	-0.00628929	0.0699311	0.804153	0.98571	DIS3L	3245	2698	2345	2997
DIS3L_+_66586032.23-P1P2	6142.43	-0.0128515	0.0677773	0.681803	0.972045	DIS3L	7533	4730	5833	6824
DIS3L_+_66586273.23-P1P2	3072.45	-0.0167362	0.0717681	0.514151	0.959225	DIS3L	3691	2618	3033	3066
DIS3L_+_66586293.23-P1P2	1291.36	-0.0101773	0.0738913	0.524819	0.962656	DIS3L	2317	1032	446	1599
DKC1_-_153991124.23-P1P2	7213.1	-0.086305	0.110418	0.0657894	0.663817	DKC1	9564	6084	6784	6782
DKC1_-_153991140.23-P1P2	6806.62	-0.0212131	0.0678139	0.50184	0.955708	DKC1	8285	5748	6315	7227
DKC1_-_153991174.23-P1P2	4524.29	-0.00431371	0.0684447	0.970771	0.998719	DKC1	4622	4319	4686	4530
DKC1_-_153991177.23-P1P2	3481.13	0.00550061	0.0718129	0.767192	0.979896	DKC1	2936	4705	3056	3188
DKC1_-_153991180.23-P1P2	5440.39	0.000552345	0.066009	0.98612	0.998719	DKC1	6058	5376	4578	6008
DLX4_-_48045961.23-P1P2	8433.92	0.0232264	0.0698167	0.43522	0.944512	DLX4	7782	7962	9124	8906
DLX4_-_48045986.23-P1P2	3789.96	0.00547659	0.0694024	0.839826	0.989998	DLX4	4335	3920	2647	4521
DLX4_-_48046631.23-P1P2	1718.05	0.0255978	0.0777879	0.257923	0.884324	DLX4	1772	1468	1069	2747
DLX4_+_48046005.23-P1P2	5095.23	0.0303416	0.0753946	0.316159	0.901503	DLX4	5071	5608	3634	6353
DLX4_+_48046167.23-P1P2	5984.09	-0.000402662	0.0673738	0.998497	0.999734	DLX4	5964	5840	6284	5892
DLX6_-_96635236.23-P1P2	9343.85	-0.0379506	0.0720862	0.284619	0.894491	DLX6	10560	9895	8396	8778
DLX6_-_96635595.23-P1P2	7371.36	-0.0396193	0.074825	0.259659	0.884324	DLX6	8447	7479	6895	6857
DLX6_+_96635629.23-P1P2	1212.24	0.0398518	0.0891968	0.00900918	0.335558	DLX6	566	1117	1351	1810
DLX6_+_96635632.23-P1P2	690.295	0.0145204	0.0756745	0.182416	0.831214	DLX6	415	935	519	899
DLX6_+_96635636.23-P1P2	3315.59	0.0144734	0.0714005	0.543764	0.964354	DLX6	3133	3063	3480	3632
DMAP1_-_44679165.23-P1P2	4704.04	0.0568057	0.0939483	0.0927019	0.73136	DMAP1	4402	4823	3435	6448
DMAP1_-_44679204.23-P1P2	3567.74	0.029881	0.0770332	0.266318	0.886494	DMAP1	3365	3986	2614	4482
DMAP1_-_44679539.23-P1P2	3172.31	0.0202744	0.0741437	0.417847	0.938629	DMAP1	3416	1951	3154	4382
DMAP1_+_44679189.23-P1P2	4713.09	0.041608	0.0799009	0.214931	0.855497	DMAP1	4640	4596	3875	5984
DMAP1_+_44679387.23-P1P2	1889.86	0.00151155	0.0712999	0.944247	0.99732	DMAP1	2193	1922	1353	2221
DMBX1_-_46972351.23-P1P2	1622.83	0.018935	0.0761751	0.204441	0.85149	DMBX1	1121	1275	2156	1899
DMBX1_-_46972704.23-P1P2	4073.25	-0.0226139	0.0734016	0.408772	0.934833	DMBX1	5134	2972	4280	4083
DMBX1_-_46972848.23-P1P2	3848.97	0.197925	0.285926	0.0111987	0.380758	DMBX1	2986	3750	3469	5321
DMBX1_+_46972648.23-P1P2	1481.84	0.0031121	0.0729233	0.861737	0.991374	DMBX1	1315	2081	1135	1402
DMBX1_+_46972677.23-P1P2	5942.82	0.021269	0.0703188	0.504218	0.956452	DMBX1	6757	5449	4289	7755
DMRT1_-_842170.23-P1P2	2047.49	-0.471571	0.305353	0.00366053	0.210709	DMRT1	3560	1977	1467	1354
DMRT1_+_841741.23-P1P2	2636.13	-0.00260683	0.0712623	0.906879	0.996134	DMRT1	3182	1615	2863	3020
DMRT1_+_841744.23-P1P2	2721.21	-0.0140125	0.0732118	0.539084	0.964021	DMRT1	4056	1387	2539	3170
DMRT1_+_841762.23-P1P2	2354.47	-0.019078	0.0741276	0.396092	0.930437	DMRT1	2937	1825	2520	2214
DMRT1_+_842096.23-P1P2	6936.22	0.00210751	0.064384	0.93283	0.99732	DMRT1	7363	6625	6583	7385
DMRT2_-_1050332.23-P1P2	3679.61	-0.00403995	0.0702912	0.856433	0.991207	DMRT2	4118	4422	2500	3864
DMRT2_-_1050811.23-P1P2	1964.85	0.0300277	0.0792085	0.187013	0.836548	DMRT2	1735	2006	1570	2644
DMRT2_+_1050388.23-P1P2	5518.89	0.0177552	0.0702528	0.494544	0.955205	DMRT2	5041	5731	5565	5772
DMRT2_+_1050400.23-P1P2	7677.8	-0.0145182	0.0680019	0.675471	0.972045	DMRT2	8851	5866	8222	8029
DMRT2_+_1050427.23-P1P2	2736.4	0.00388151	0.0705456	0.862713	0.991374	DMRT2	2734	3059	2377	2840
DMRT3_-_976730.23-P1P2	8077.54	-0.0874191	0.106059	0.0603033	0.652847	DMRT3	10015	7526	7770	7267
DMRT3_+_976716.23-P1P2	4614.75	-0.268479	0.220004	0.00818234	0.321958	DMRT3	7137	3590	4210	3831
DMRT3_+_976719.23-P1P2	2630.13	0.0101139	0.0718901	0.653134	0.97119	DMRT3	2838	2974	1637	3257
DMRT3_+_976736.23-P1P2	6192.8	-0.00402738	0.0678893	0.863283	0.991374	DMRT3	6108	6773	6096	5820
DMRT3_+_977102.23-P1P2	3043.92	0.0109525	0.0720914	0.590248	0.968599	DMRT3	2602	3079	3430	3022
DMRTA1_-_22446970.23-P1P2	1786.21	0.0155673	0.0743252	0.371614	0.926744	DMRTA1	1425	1781	1972	1952
DMRTA1_-_22447083.23-P1P2	2436.1	-0.0227071	0.0750013	0.372782	0.927062	DMRTA1	3499	2124	1747	2596
DMRTA1_-_22447537.23-P1P2	6254.43	0.00206462	0.0678515	0.951646	0.99732	DMRTA1	6505	7408	4805	6516
DMRTA1_+_22446832.23-P1P2	4253.84	0.0257607	0.0756477	0.27495	0.888563	DMRTA1	3477	4043	4874	4579
DMRTA1_+_22447798.23-P1P2	4367.58	-0.0260846	0.072443	0.408114	0.93462	DMRTA1	5503	3836	3853	4523
DMRTA2_-_50888733.23-P1P2	3121.54	0.0356848	0.0824589	0.103286	0.750536	DMRTA2	2249	3327	3295	3587
DMRTA2_+_50888651.23-P1P2	897.458	0.0129994	0.0750816	0.311804	0.901503	DMRTA2	711	1275	390	1272
DMRTA2_+_50889084.23-P1P2	5322.4	0.0855918	0.127763	0.0365812	0.562288	DMRTA2	4253	5141	5405	6560
DMRTA2_+_50889102.23-P1P2	1444.42	0.00206853	0.0726751	0.899394	0.994906	DMRTA2	1278	1600	1547	1330
DMRTA2_+_50889125.23-P1P2	1023.68	-0.00930725	0.0744743	0.370999	0.926744	DMRTA2	1170	1749	511	683
DMRTB1_+_53925551.23-P1P2	2775.39	0.0583758	0.102687	0.0374765	0.566703	DMRTB1	2047	2610	2830	3656
DMRTB1_+_53925574.23-P1P2	6315.66	0.0285431	0.0706272	0.390798	0.930437	DMRTB1	6321	6413	5450	7321
DMRTB1_+_53925577.23-P1P2	8104.93	0.000128241	0.0667402	0.998337	0.999734	DMRTB1	8268	9633	6560	8168
DMRTB1_+_53925603.23-P1P2	6983.22	0.00431594	0.0676752	0.911469	0.996134	DMRTB1	6831	8276	6023	6911
DMRTB1_+_53926022.23-P1P2	1532.54	-0.00708662	0.07379	0.513107	0.959225	DMRTB1	1359	2256	1463	988
DMRTC1B_-_71996739.23-P1P2	5838.58	-0.0171073	0.0697897	0.551094	0.965151	DMRTC1B	6688	4694	6324	5798
DMRTC1B_-_71997105.23-P1P2	3207.39	-0.000218627	0.0704239	0.94557	0.99732	DMRTC1B	4184	3027	1906	4045
DMRTC1B_-_71997170.23-P1P2	2925.16	0.0355025	0.0839398	0.0685017	0.674908	DMRTC1B	2028	4091	1815	3856
DMRTC1B_+_71996707.23-P1P2	3329.97	-0.0104688	0.0714852	0.639462	0.97119	DMRTC1B	3701	4124	2428	3186
DMRTC1B_+_71997161.23-P1P2	6383.93	-0.114724	0.168929	0.0220594	0.478052	DMRTC1B	8158	7204	5348	5026
DMRTC2_-_42349497.23-P1P2	1459.06	-0.0245539	0.0773477	0.248663	0.879367	DMRTC2	2177	1188	1207	1378
DMRTC2_-_42349539.23-P1P2	6174.82	0.0224405	0.071567	0.413879	0.93713	DMRTC2	5513	6918	5832	6481
DMRTC2_+_42349214.23-P1P2	2133.64	0.0133852	0.0723403	0.561001	0.965385	DMRTC2	2240	2125	1631	2668
DMRTC2_+_42349294.23-P1P2	4080.07	0.0100601	0.0710547	0.672004	0.971873	DMRTC2	4244	4979	2582	4744
DMRTC2_+_42349335.23-P1P2	6033.94	0.00263553	0.066621	0.929783	0.99732	DMRTC2	6382	5210	6274	6421
DNASE1L2_-_2286694.23-P1P2	3610.49	-0.00568859	0.0689821	0.849474	0.990983	DNASE1L2	4430	2938	3144	4170
DNASE1L2_-_2286890.23-P1P2	5769.45	-0.00215534	0.0659331	0.91599	0.996396	DNASE1L2	6229	5919	5094	6032
DNASE1L2_+_2286474.23-P1P2	4676.77	0.00209799	0.0680009	0.940939	0.99732	DNASE1L2	5170	3746	4770	5198
DNASE1L2_+_2286503.23-P1P2	2039.22	-0.0332346	0.0812938	0.154781	0.810127	DNASE1L2	2910	2160	1447	1777
DNASE1L2_+_2286517.23-P1P2	2876.19	-0.0698741	0.115775	0.0412557	0.576484	DNASE1L2	4109	2459	2741	2332
DNASE1L3_-_58196486.23-P1P2	1391.27	-0.0257473	0.0782155	0.207414	0.85149	DNASE1L3	2095	1028	1289	1249
DNASE1L3_-_58196637.23-P1P2	7542.17	-0.0412694	0.0768852	0.252097	0.879851	DNASE1L3	9496	7877	5692	7545
DNASE1L3_+_58196267.23-P1P2	2274.4	0.0230529	0.0767955	0.201838	0.85149	DNASE1L3	1653	2799	2097	2537
DNASE1L3_+_58196281.23-P1P2	3715.28	-0.0181327	0.0717946	0.515568	0.959403	DNASE1L3	4983	2747	3282	4129
DNASE1L3_+_58196623.23-P1P2	6056.55	-0.0111273	0.0665796	0.711066	0.972353	DNASE1L3	6938	6236	4955	6381
DND1_-_140052658.23-P1P2	1823.78	-0.0107076	0.0724623	0.615471	0.97119	DND1	2226	1963	1362	1845
DND1_+_140053095.23-P1P2	4051.34	-0.0174948	0.0703213	0.535543	0.964021	DND1	4659	4098	3594	4000
DND1_+_140053102.23-P1P2	4309.61	0.0301262	0.0771508	0.284426	0.894491	DND1	4427	2795	4367	5902
DND1_+_140053141.23-P1P2	2484.04	-0.033817	0.0818676	0.147363	0.801673	DND1	3641	2850	1469	2172
DND1_+_140053170.23-P1P2	2453.99	-0.00303401	0.0709381	0.8974	0.994782	DND1	3101	2434	1563	2935
DNMT3L_-_45681311.23-P1P2	888.694	0.00995388	0.0737468	0.539099	0.964021	DNMT3L	883	721	824	1174
DNMT3L_-_45681731.23-P1P2	3669.62	0.0291519	0.0761101	0.273054	0.888563	DNMT3L	3260	3511	3735	4227
DNMT3L_-_45681735.23-P1P2	1259.22	0.0275726	0.0795704	0.163775	0.820797	DNMT3L	1089	849	1214	1964
DNMT3L_-_45681756.23-P1P2	2886.05	0.0148412	0.0726241	0.531909	0.963064	DNMT3L	3047	3222	1804	3678
DNMT3L_+_45681336.23-P1P2	893.183	-0.0147651	0.0752048	0.280381	0.893792	DNMT3L	1152	756	1009	667
DNTTIP1_-_44420631.23-P1P2	860.418	-0.0179025	0.0762162	0.214061	0.855497	DNTTIP1	1221	1017	607	641
DNTTIP1_+_44420641.23-P1P2	4793.3	0.304482	0.18794	0.00380372	0.215033	DNTTIP1	3814	4155	4461	6948
DNTTIP1_+_44420670.23-P1P2	9349.45	0.00128528	0.0630404	0.970825	0.998719	DNTTIP1	9979	8329	9427	9921
DNTTIP1_+_44420899.23-P1P2	2748.72	-0.0204309	0.0736139	0.388248	0.930437	DNTTIP1	3216	2630	2714	2501
DNTTIP1_+_44421083.23-P1P2	3051.79	0.000239121	0.0700902	0.991964	0.998719	DNTTIP1	3138	2718	3284	3110
DNTTIP2_-_94344536.23-P1P2	1441.41	0.00369226	0.0722022	0.826259	0.988443	DNTTIP2	1500	1607	1107	1615
DNTTIP2_+_94344547.23-P1P2	1868.99	0.504422	0.46093	0.00446186	0.233129	DNTTIP2	1060	2238	1003	3310
DNTTIP2_+_94344652.23-P1P2	8201.87	-0.0619583	0.101165	0.0629712	0.658272	DNTTIP2	9076	8364	9307	5948
DNTTIP2_+_94344679.23-P1P2	284.168	0.000310656	0.0742329	0.95587	0.997808	DNTTIP2	201	256	446	209
DNTTIP2_+_94344714.23-P1P2	1487.04	-0.0013807	0.0725501	0.927808	0.99732	DNTTIP2	1404	1490	1695	1338
DOHH_-_3500257.23-P1P2	2095.74	0.0158144	0.0742143	0.429013	0.943437	DOHH	2068	2536	1151	2781
DOHH_+_3500464.23-P1P2	1286.34	0.011039	0.0736117	0.552226	0.965151	DOHH	1434	1285	694	1867
DOHH_+_3500631.23-P1P2	2734.18	0.748745	0.26787	0.0010011	0.0917209	DOHH	1849	1531	1612	6351
DOHH_+_3500662.23-P1P2	1706.73	0.0123694	0.0738332	0.441223	0.945091	DOHH	1364	1524	2088	1821
DOHH_+_3500673.23-P1P2	4307.91	5.23e-05	0.0690742	0.997833	0.999734	DOHH	5204	2973	4181	5147
DPH2_-_44435690.23-P1P2	360.843	0.00334884	0.0739195	0.793122	0.984738	DPH2	505	249	129	627
DPH2_-_44435714.23-P1P2	676.795	-0.00876984	0.0741057	0.525622	0.962656	DPH2	994	368	721	670
DPH2_-_44435877.23-P1P2	4623.06	-0.00429111	0.0678505	0.884254	0.992871	DPH2	5574	3657	4219	5325
DPH2_+_44435722.23-P1P2	1680.69	-0.0308714	0.0801698	0.176569	0.831163	DPH2	2421	1579	1347	1486
DPH2_+_44435896.23-P1P2	4324.45	-0.0354155	0.0772969	0.263837	0.886288	DPH2	5308	3860	4197	4091
DPPA5_+_74063539.23-P1P2	2115.44	0.0087863	0.0732704	0.573503	0.968586	DPPA5	1772	1461	2974	2201
DPPA5_+_74063567.23-P1P2	4979.82	0.0165423	0.070133	0.539316	0.964021	DPPA5	4986	5591	3874	5670
DPPA5_+_74063943.23-P1P2	1391.2	-0.00293126	0.073079	0.836679	0.989656	DPPA5	1472	2047	779	1318
DPPA5_+_74063955.23-P1P2	3445.73	0.0304855	0.0784068	0.189819	0.839536	DPPA5	2950	2669	3965	4244
DPPA5_+_74063970.23-P1P2	3300.63	-0.00596483	0.0702645	0.785319	0.982909	DPPA5	3615	2704	3634	3314
DPRX_-_54135340.23-ENST00000376650.1	4318.19	0.011192	0.069473	0.564251	0.966232	DPRX	4101	4172	4424	4632
DPRX_-_54135351.23-ENST00000376650.1	6750.01	-0.0247794	0.0685587	0.493936	0.955205	DPRX	7954	5973	6402	6950
DPRX_-_54135502.23-ENST00000376650.1	5381.72	-0.0356741	0.076643	0.28214	0.894491	DPRX	6912	4234	5252	5400
DPRX_-_54135505.23-ENST00000376650.1	2506.29	-0.00662128	0.0723544	0.712816	0.972353	DPRX	2588	1868	3296	2241
DPRX_+_54135322.23-ENST00000376650.1	3147.58	0.0799997	0.128937	0.037892	0.566703	DPRX	2652	3006	2622	4469
DRAP1_-_65686753.23-P1P2	4390.67	-0.0179059	0.0700886	0.480196	0.949168	DRAP1	5076	4538	3817	4292
DRAP1_-_65686955.23-P1P2	2404.42	0.00303864	0.0709029	0.886901	0.993087	DRAP1	2368	2414	2421	2443
DRAP1_-_65686964.23-P1P2	2837.66	0.00685292	0.0699407	0.771618	0.980469	DRAP1	3105	2455	2607	3322
DRAP1_-_65687291.23-P1P2	3295.33	0.0320305	0.0781933	0.228065	0.864476	DRAP1	2924	2938	3421	3963
DRAP1_+_65687310.23-P1P2	3430.36	-0.0227681	0.0754892	0.319899	0.901503	DRAP1	4334	2235	4113	3125
DRGX_-_50603631.23-P1P2	6395.69	0.0202634	0.0703046	0.492091	0.954973	DRGX	6083	7379	5339	6940
DRGX_-_50603737.23-P1P2	7353.83	0.0113584	0.0658228	0.745011	0.978438	DRGX	7484	7864	6438	7842
DRGX_-_50604101.23-P1P2	1158.88	-0.0122664	0.0751611	0.208416	0.851893	DRGX	1295	2055	660	620
DRGX_+_50603624.23-P1P2	2746.82	0.0110135	0.0737108	0.435586	0.944512	DRGX	1847	3113	3431	2442
DRGX_+_50604108.23-P1P2	4226.01	-0.0407246	0.0824737	0.15061	0.805911	DRGX	5119	4741	3587	3581
DROSHA_-_31531811.23-P1P2	5773.43	-0.0377954	0.0790001	0.251421	0.879851	DROSHA	8288	5298	3854	6199
DROSHA_-_31531982.23-P1P2	2124.68	-0.0529983	0.0988192	0.0333606	0.547375	DROSHA	2984	2340	1776	1477
DROSHA_-_31532156.23-P1P2	3092.63	-0.0455871	0.0883707	0.131922	0.790288	DROSHA	4891	2577	2151	3067
DROSHA_-_31532170.23-P1P2	4488.88	0.0234986	0.0725585	0.430039	0.944175	DROSHA	4831	3377	4223	5791
DROSHA_-_31532204.23-P1P2	650.443	-0.0100684	0.0746454	0.376743	0.928826	DROSHA	921	923	292	511
DSCAM_-_42218833.23-P1P2	4911.14	-0.0084443	0.068655	0.755807	0.978438	DSCAM	5066	5180	4784	4673
DSCAM_-_42218923.23-P1P2	4990.88	-0.0380204	0.0779449	0.227337	0.864073	DSCAM	5934	5193	4442	4554
DSCAM_-_42219100.23-P1P2	5664.57	-0.00572979	0.0697059	0.83019	0.989656	DSCAM	7224	6093	3147	6722
DSCAM_+_42218720.23-P1P2	5084.16	-0.0157362	0.0690397	0.626464	0.97119	DSCAM	6541	4230	4158	5789
DSCAM_+_42219046.23-P1P2	4087.73	0.0124546	0.0692528	0.668531	0.97119	DSCAM	4566	3871	3181	5000
DTD1_-_18568728.23-P1P2	6826.55	-0.0137687	0.0670381	0.741899	0.977989	DTD1	8613	5929	5330	7960
DTD1_-_18568768.23-P1P2	3989.27	-0.0198604	0.0737838	0.372647	0.927062	DTD1	4267	4991	3435	3296
DTD1_-_18568920.23-P1P2	5574.1	-0.0367068	0.0748897	0.283948	0.894491	DTD1	6846	5200	4999	5505
DTD1_+_18568984.23-P1P2	6506.51	0.0418909	0.0785091	0.194871	0.84328	DTD1	5833	6659	6263	7380
DTD1_+_18569041.23-P1P2	7039.16	-0.0245338	0.0700338	0.450645	0.946036	DTD1	8581	5551	7035	7305
DUPD1_-_76818159.23-P1P2	2029.08	-0.0142819	0.0728064	0.530843	0.962723	DUPD1	2702	1949	1462	2160
DUPD1_-_76818167.23-P1P2	609.776	0.00406067	0.0738364	0.69981	0.972045	DUPD1	517	870	412	651
DUPD1_+_76817815.23-P1P2	2600.02	0.0122936	0.0712942	0.644088	0.97119	DUPD1	2881	2418	2016	3262
DUPD1_+_76818193.23-P1P2	2417.98	0.00259713	0.0729645	0.847782	0.990983	DUPD1	1828	3746	2061	1955
DUPD1_+_76818199.23-P1P2	2290.91	0.0145049	0.0729804	0.489802	0.954629	DUPD1	2106	2653	1872	2595
DUSP28_-_241499797.23-P1P2	4679.98	0.00619697	0.0684772	0.814689	0.98745	DUSP28	4585	4970	4457	4776
DUSP28_-_241499806.23-P1P2	6945.3	-0.0314665	0.0714087	0.375769	0.928819	DUSP28	8930	6194	5662	7464
DUSP28_+_241500140.23-P1P2	2293.15	0.00625966	0.0720906	0.729534	0.976215	DUSP28	1984	2450	2503	2202
DUSP28_+_241500146.23-P1P2	4109.84	0.00023892	0.0681611	0.986133	0.998719	DUSP28	4970	3615	3226	4933
DUSP28_+_241500171.23-P1P2	1613.96	-0.00538983	0.0719825	0.78315	0.982817	DUSP28	1851	1355	1648	1655
DUSP5_-_112257674.23-P1P2	2186.46	0.00465522	0.0714138	0.836225	0.989656	DUSP5	2638	2151	1352	2807
DUSP5_-_112258089.23-P1P2	399.882	0.00204208	0.0740913	0.795869	0.984917	DUSP5	330	685	189	403
DUSP5_-_112258153.23-P1P2	2633.48	0.0316265	0.0800836	0.150814	0.805911	DUSP5	2052	2366	2960	3158
DUSP5_+_112257777.23-P1P2	3659.39	-0.0330828	0.079897	0.16526	0.82348	DUSP5	4187	4339	3316	2828
DUSP5_+_112258077.23-P1P2	4001.2	0.00949041	0.0699392	0.705205	0.972045	DUSP5	3788	3943	4189	4109
DUXA_-_57678399.23-ENST00000554048.2	2624.81	-0.0432708	0.0870522	0.130565	0.788348	DUXA	4069	1975	2168	2516
DUXA_-_57678778.23-ENST00000554048.2	2683.7	-0.0162598	0.0750402	0.259475	0.884324	DUXA	2615	2798	3492	1694
DUXA_+_57678320.23-ENST00000554048.2	1114.95	0.00520064	0.073097	0.757865	0.978438	DUXA	1331	1188	522	1542
DUXA_+_57678410.23-ENST00000554048.2	356.967	0.0242621	0.0798933	0.0245346	0.494818	DUXA	151	293	197	829
DUXA_+_57678718.23-ENST00000554048.2	2500.01	-0.0102133	0.0720372	0.612697	0.97119	DUXA	2593	2699	2521	2192
DVL2_-_7137787.23-P1P2	3936.37	-0.102227	0.173654	0.0317809	0.541585	DVL2	6475	3068	2987	3600
DVL2_+_7137643.23-P1P2	1849.91	-0.00283884	0.0715474	0.894485	0.994143	DVL2	2315	1281	1751	2179
DVL2_+_7137801.23-P1P2	3621.56	-0.0136762	0.0710338	0.587607	0.968599	DVL2	4382	2717	3793	3741
DVL2_+_7137804.23-P1P2	7288.9	0.00945237	0.0668199	0.742889	0.978329	DVL2	7012	7497	7332	7376
DVL2_+_7137813.23-P1P2	2748.27	-0.0231336	0.0757536	0.363786	0.925114	DVL2	4459	1766	1942	3172
DVL3_-_183873225.23-P1P2	3427.19	0.014221	0.0715282	0.569688	0.967992	DVL3	3507	3879	2441	4061
DVL3_-_183873277.23-P1P2	5547.74	-0.00518486	0.0664309	0.868698	0.991374	DVL3	6564	5296	4405	6270
DVL3_-_183873291.23-P1P2	1324.59	-0.00932406	0.0740148	0.450307	0.946036	DVL3	1328	1906	1123	921
DVL3_+_183873310.23-P1P2	5995.7	-0.00103644	0.0674577	0.971717	0.998719	DVL3	6830	6552	4259	6697
DVL3_+_183873833.23-P1P2	3167.74	0.0116772	0.0728114	0.486047	0.953534	DVL3	2650	2507	4153	3296
DXO_-_31939317.23-P1P2	2053.35	0.0197932	0.0756952	0.238132	0.874752	DXO	1530	1864	2471	2315
DXO_-_31939336.23-P1P2	1221.92	0.0115242	0.074073	0.433012	0.944512	DXO	965	1508	1074	1345
DXO_-_31939385.23-P1P2	3845.02	-0.0151181	0.0712615	0.586685	0.968599	DXO	5327	2734	3161	4510
DXO_-_31939765.23-P1P2	4578.96	-0.0377474	0.078741	0.236956	0.874752	DXO	5931	3694	4442	4473
DXO_+_31939726.23-P1P2	1094.4	0.0384403	0.0873941	0.0344078	0.549709	DXO	703	866	1088	1763
DZIP1_-_96296449.23-P1P2	4781.14	0.0214186	0.0731326	0.366301	0.92593	DZIP1	4087	5636	4380	5043
DZIP1_-_96296524.23-P1P2	3469	0.00852064	0.0706381	0.690533	0.972045	DZIP1	3188	3559	3627	3504
DZIP1_-_96296969.23-P1P2	7109.39	-0.0790048	0.105052	0.0831766	0.724065	DZIP1	9775	6581	5598	6977
DZIP1_+_96295295.23-P1P2	1899.1	0.028339	0.0782863	0.229198	0.866012	DZIP1	1805	1553	1677	2676
DZIP1_+_96296915.23-P1P2	3393.92	0.0317535	0.0779077	0.234005	0.871582	DZIP1	3018	3722	2875	4060
DZIP1L_-_137834216.23-P1P2	4144.03	-0.0133631	0.0713991	0.458312	0.946036	DZIP1L	4491	3606	4832	3647
DZIP1L_-_137834403.23-P1P2	3449.03	0.00224362	0.0701447	0.919385	0.99732	DZIP1L	3383	4069	2965	3437
DZIP1L_+_137834053.23-P1P2	3192.99	0.0128658	0.0730698	0.555257	0.965151	DZIP1L	3452	3874	1482	4252
DZIP1L_+_137834087.23-P1P2	2754.64	-0.00222044	0.0701327	0.93637	0.99732	DZIP1L	2880	2817	2599	2784
DZIP1L_+_137834244.23-P1P2	3710.47	-0.0155812	0.0706332	0.559894	0.965363	DZIP1L	4150	3589	3626	3566
E2F6_-_11605813.23-P1P2	754.779	0.0254151	0.0798933	0.044414	0.594333	E2F6	399	507	902	1222
E2F6_-_11606226.23-P1P2	2206	0.0251018	0.0772726	0.203234	0.85149	E2F6	1710	2578	1979	2576
E2F6_-_11606229.23-P1P2	1584.75	-0.023234	0.076889	0.217835	0.857273	E2F6	2040	1414	1642	1282
E2F6_+_11605881.23-P1P2	3590.39	0.0045588	0.0689921	0.846978	0.990983	E2F6	3664	3529	3458	3795
E2F6_+_11606288.23-P1P2	4307.72	-0.00516024	0.0684767	0.858378	0.991374	E2F6	5266	4163	3138	4981
EAF1_-_15469153.23-P1P2	4875.13	-0.0289504	0.0745445	0.330875	0.90758	EAF1	6109	3778	5005	4812
EAF1_+_15469112.23-P1P2	1348.89	-0.012834	0.0740571	0.461188	0.946036	EAF1	1781	1621	812	1273
EAF1_+_15469156.23-P1P2	1775.32	0.039056	0.0856735	0.0917032	0.731288	EAF1	1431	1788	1446	2519
EAF1_+_15469455.23-P1P2	1831.58	-0.0351474	0.0832174	0.0850445	0.724205	EAF1	2456	1685	1886	1341
EAF1_+_15469591.23-P1P2	2971.48	-0.00704835	0.0704321	0.772689	0.980469	EAF1	3379	2399	3123	3078
EBF1_-_158526138.23-P1P2	2521.99	0.00260674	0.0704904	0.885681	0.992871	EBF1	2562	2418	2518	2640
EBF1_-_158526183.23-P1P2	3184.33	-0.207653	0.342636	0.0124106	0.397154	EBF1	4809	2880	2726	2515
EBF1_-_158526868.23-P1P2	4901.71	0.041041	0.0795813	0.226651	0.864073	EBF1	4934	4070	4517	6340
EBF1_+_158526347.23-P1P2	7207.53	-0.0883825	0.111587	0.0621194	0.658272	EBF1	9662	6114	6614	6830
EBF1_+_158526451.23-P1P2	1566.34	0.0209992	0.0769326	0.17162	0.830485	EBF1	1078	2143	1160	1902
EBF2_-_25902854.23-P1P2	2963.97	-0.0160882	0.073203	0.465728	0.946036	EBF2	3563	2092	3472	2795
EBF2_-_25902878.23-P1P2	4292.97	0.000350007	0.0715261	0.984095	0.998719	EBF2	3557	5603	4341	3537
EBF2_-_25902915.23-P1P2	4857.95	-0.0255569	0.0715227	0.392977	0.930437	EBF2	5970	4758	4030	4928
EBF2_+_25902232.23-P1P2	4611.07	0.00648797	0.0676136	0.822931	0.988199	EBF2	4916	4736	3884	5100
EBF2_+_25902530.23-P1P2	4068.27	-0.0161272	0.0722019	0.563132	0.966213	EBF2	5988	3448	2387	4938
EBF3_-_131762204.23-P1P2	9339.51	0.00882396	0.0664449	0.801916	0.98571	EBF3	10443	7143	10211	9828
EBF3_-_131762454.23-P1P2	5917.82	0.0378203	0.0778889	0.215199	0.855522	EBF3	5262	6538	5271	6717
EBF3_-_131762497.23-P1P2	5090.31	0.0341459	0.0768214	0.247236	0.878475	EBF3	4496	5414	4814	5711
EBF3_+_131762130.23-P1P2	4342.97	-0.0253096	0.0724267	0.368211	0.926744	EBF3	5116	4359	3899	4151
EBF3_+_131762519.23-P1P2	3215.65	-0.018544	0.0727487	0.472374	0.948573	EBF3	4542	2811	2199	3622
EBF4_-_2673432.23-P1P2	9181.48	-0.00145036	0.0663996	0.962603	0.998314	EBF4	10601	10194	6151	10376
EBF4_+_2673421.23-P1P2	2963.39	0.0667791	0.110243	0.0553383	0.634706	EBF4	2590	2792	2356	4293
EBF4_+_2673425.23-P1P2	6081.71	0.0307072	0.0714516	0.376558	0.928826	EBF4	6401	5516	5254	7480
EBF4_+_2673783.23-P1P2	2839.04	-0.00342766	0.0702986	0.888413	0.993092	EBF4	3389	2970	1980	3212
EBF4_+_2673883.23-P1P2	5137.04	-0.0103053	0.0672844	0.692089	0.972045	EBF4	5848	5203	4383	5331
EBNA1BP2_-_43637779.23-P1P2	1911.1	0.0151455	0.073053	0.49434	0.955205	EBNA1BP2	1911	1869	1594	2364
EBNA1BP2_-_43637848.23-P1P2	1212.6	0.0202999	0.0763787	0.389122	0.930437	EBNA1BP2	1266	1153	691	1867
EBNA1BP2_+_43637545.23-P1P2	3120.28	-0.00679521	0.0698539	0.795316	0.984917	EBNA1BP2	3800	2454	2911	3497
EBNA1BP2_+_43637890.23-P1P2	4774.73	-0.00254181	0.0670438	0.936929	0.99732	EBNA1BP2	5544	4594	3853	5386
EBNA1BP2_+_43637904.23-P1P2	3175.89	-0.00679224	0.0704832	0.772283	0.980469	EBNA1BP2	3289	3059	3374	3004
ECD_-_74927712.23-P1P2	4984.55	-0.0247432	0.0741018	0.347342	0.915533	ECD	5716	6066	3835	4477
ECD_-_74927732.23-P1P2	5291.6	0.0183062	0.0682855	0.540737	0.964254	ECD	5561	4887	4750	6204
ECD_-_74927754.23-P1P2	3279.41	0.00214564	0.0704118	0.938554	0.99732	ECD	3847	2146	3410	3893
ECD_+_74927570.23-P1P2	4464.74	-0.0178563	0.070762	0.629083	0.97119	ECD	5047	4920	3607	4459
ECD_+_74927746.23-P1P2	3982.94	0.0141599	0.0693751	0.543847	0.964354	ECD	4140	3871	3404	4701
EEF1B2_-_207025115.23-P1P2	3191.73	0.0103402	0.0708178	0.649793	0.97119	EEF1B2	3044	3563	2824	3400
EEF1B2_+_207024362.23-P1P2	1128.75	0.00932934	0.0733928	0.540745	0.964254	EEF1B2	1017	1159	1058	1305
EEF1B2_+_207024383.23-P1P2	5083.09	0.00340265	0.0670667	0.924682	0.99732	EEF1B2	6055	4414	4112	6111
EEF1B2_+_207024400.23-P1P2	375.129	-0.00182081	0.0740112	0.867209	0.991374	EEF1B2	612	53	373	514
EEF1B2_+_207025024.23-P1P2	8644.52	0.00382403	0.0620579	0.910991	0.996134	EEF1B2	9450	8238	7745	9503
EEF1D_-_144679138.23-P1P2	1857.19	-0.0244154	0.0782969	0.110607	0.763895	EEF1D	2112	2154	2005	1118
EEF1D_-_144679195.23-P1P2	4765.92	0.0373269	0.0782448	0.226996	0.864073	EEF1D	4491	5081	3891	5791
EEF1D_-_144679201.23-P1P2	446.739	0.0120812	0.07542	0.14035	0.794303	EEF1D	210	624	347	605
EEF1D_-_144679214.23-P1P2	3381.57	-0.0244499	0.0758818	0.264215	0.886288	EEF1D	3713	3307	3814	2669
EEF1D_+_144679483.23-P1P2	5874.22	-0.0195092	0.0679561	0.543091	0.964354	EEF1D	7144	5389	5013	6279
EEPD1_-_36192902.23-P1P2	4263.25	-0.0319899	0.0762591	0.275063	0.888696	EEPD1	5208	4576	3460	3993
EEPD1_-_36192950.23-P1P2	8776.73	0.0326383	0.0694931	0.353651	0.920579	EEPD1	8677	8036	8670	9964
EEPD1_-_36193135.23-P1P2	3194.28	-0.0188908	0.0723208	0.483785	0.951648	EEPD1	4123	3131	2378	3367
EEPD1_-_36193287.23-P1P2	5503.16	0.0176546	0.0687178	0.469255	0.947721	EEPD1	5392	5150	5445	6159
EEPD1_-_36193316.23-P1P2	1626.27	0.0190436	0.075363	0.312306	0.901503	EEPD1	1408	1272	1814	2042
EFCAB6_-_44207963.23-P1P2	7935.67	0.000833069	0.0647457	0.978522	0.998719	EFCAB6	9528	6399	6888	9465
EFCAB6_-_44208124.23-P1P2	3926.98	-0.0588285	0.0997254	0.083892	0.724065	EFCAB6	5942	3842	2598	3673
EFCAB6_-_44208172.23-P1P2	2681.29	-0.0392617	0.0842163	0.126917	0.787644	EFCAB6	3682	2933	1961	2304
EFCAB6_+_44207919.23-P1P2	6257.67	0.011005	0.0656616	0.732417	0.976215	EFCAB6	6890	5874	5335	7256
EFCAB6_+_44208058.23-P1P2	2852.13	-0.027422	0.0774379	0.238757	0.875637	EFCAB6	3614	2138	3241	2484
EFTUD2_-_42976380.23-P1P2	2330.79	0.00537806	0.0709342	0.810505	0.986852	EFTUD2	2441	2521	1863	2597
EFTUD2_-_42976391.23-P1P2	320.291	0.0116729	0.0754472	0.118043	0.772914	EFTUD2	137	260	390	491
EFTUD2_+_42976704.23-P1P2	1982.43	0.0271518	0.0782539	0.259923	0.884324	EFTUD2	2126	1518	1266	3250
EFTUD2_+_42976714.23-P1P2	1457.23	0.00806533	0.0728216	0.685282	0.972045	EFTUD2	1680	1481	831	1978
EFTUD2_+_42976772.23-P1P2	507.793	0.0162606	0.0766444	0.0319633	0.541585	EFTUD2	161	499	628	724
EGR1_-_137801193.23-P1	6381.75	-0.0589588	0.0955998	0.0821031	0.723217	EGR1	7328	6712	6506	5012
EGR1_-_137804619.23-P2	547.6	-0.0229216	0.0792772	0.00472112	0.238653	EGR1	935	466	658	133
EGR1_+_137801203.23-P1	1937.01	-0.0212565	0.0758271	0.279975	0.893792	EGR1	2376	2304	1524	1607
EGR1_+_137801528.23-P1	1169.17	-0.000130247	0.072403	0.979295	0.998719	EGR1	1328	1238	878	1298
EGR1_+_137801586.23-P1	5187.71	0.028938	0.0724589	0.393279	0.930437	EGR1	5487	4860	4229	6480
EGR1_+_137801610.23-P1	5957.95	0.00387453	0.0688176	0.876094	0.992678	EGR1	5546	6996	5615	5680
EGR1_+_137804541.23-P2	2178.13	0.00103951	0.0722687	0.954388	0.997747	EGR1	2466	1107	2716	2496
EGR1_+_137804557.23-P2	2591.28	-0.0209285	0.0763995	0.189244	0.839501	EGR1	2709	3394	2534	1669
EGR1_+_137804601.23-P2	2262.65	-0.0140105	0.0721081	0.557512	0.965151	EGR1	2778	2011	2070	2300
EGR1_+_137804938.23-P2	3789.82	-0.0201635	0.072217	0.393514	0.930437	EGR1	4373	4136	3260	3506
EGR2_-_64575614.23-P1P2	3920.12	-0.00976157	0.0695958	0.731186	0.976215	EGR2	5103	3464	2846	4605
EGR2_-_64575694.23-P1P2	1977.3	0.0158755	0.0752501	0.239325	0.875637	EGR2	1231	2651	1986	1968
EGR2_-_64575710.23-P1P2	4454.47	-0.0309277	0.07657	0.307419	0.901503	EGR2	5984	3148	4404	4546
EGR2_+_64575704.23-P1P2	1998.69	0.0354295	0.0826826	0.156152	0.810594	EGR2	1939	1672	1403	3167
EGR2_+_64576017.23-P1P2	12032.5	-0.020149	0.0636032	0.574928	0.968586	EGR2	14455	11936	9357	13109
EGR3_-_22550546.23-P1P2	9135.88	0.000192655	0.0645251	0.996935	0.999734	EGR3	9247	9989	8332	9145
EGR3_-_22550556.23-P1P2	2992.94	-0.00898017	0.0714304	0.65853	0.97119	EGR3	3028	3251	3055	2633
EGR3_-_22550594.23-P1P2	1409.71	0.0259102	0.0783336	0.211854	0.854314	EGR3	1326	1323	925	2189
EGR3_+_22550502.23-P1P2	1346.4	-0.0193149	0.0760592	0.240002	0.87598	EGR3	1688	1631	1079	1024
EGR3_+_22550955.23-P1P2	3308.39	-0.0129683	0.072502	0.577557	0.968586	EGR3	4304	3891	1788	3525
EGR4_-_73520601.23-P1P2	1454.65	-0.00385192	0.0728374	0.804952	0.98571	EGR4	1501	1974	1041	1334
EGR4_+_73520227.23-P1P2	998.355	0.00388605	0.0733545	0.783901	0.982817	EGR4	1050	490	1276	1206
EGR4_+_73520272.23-P1P2	2498.78	-0.0896783	0.164664	0.0113544	0.382019	EGR4	3724	2087	2556	1721
EGR4_+_73520289.23-P1P2	2673.9	0.0137595	0.0722142	0.543188	0.964354	EGR4	2635	3051	1997	3130
EGR4_+_73520652.23-P1P2	4804.06	0.00714813	0.0671438	0.829646	0.989656	EGR4	5113	4742	4261	5284
EHF_+_34642668.23-P1P2	4488.79	0.0167166	0.0704784	0.572927	0.968586	EHF	5161	3393	3864	5875
EHF_+_34642677.23-P1P2	1531.01	0.00333883	0.0729427	0.74918	0.978438	EHF	1227	1928	1544	1387
EHF_+_34642716.23-P1P2	4517.78	-0.0178306	0.0706053	0.518107	0.960035	EHF	4941	4449	4532	4223
EHF_+_34643032.23-P1P2	2436.68	-0.0622483	0.107095	0.0425041	0.585633	EHF	3519	2323	2098	1934
EHF_+_34643069.23-P1P2	1922.36	0.00873823	0.072638	0.675711	0.972045	EHF	2540	1357	1056	3014
EID2_-_40030307.23-P1P2	2027.02	-0.00436879	0.0711656	0.850933	0.990983	EID2	2620	1596	1634	2427
EID2_-_40030731.23-P1P2	3029.74	0.00695449	0.072595	0.672849	0.972045	EID2	2381	4291	2656	2729
EID2_-_40030741.23-P1P2	1907.76	0.010057	0.0733975	0.523074	0.962656	EID2	1543	2629	1504	1959
EID2_-_40030788.23-P1P2	5161.88	-0.0124025	0.069565	0.638609	0.97119	EID2	5465	4699	5669	4853
EID2_+_40030351.23-P1P2	1134.68	0.0126866	0.074222	0.41513	0.937683	EID2	948	1021	1240	1338
EID3_-_104697697.23-P1P2	5889.54	-0.0426819	0.0782778	0.207108	0.85149	EID3	7530	5049	5458	5818
EID3_-_104697772.23-P1P2	1513.03	-4.6e-05	0.0717878	0.992578	0.998771	EID3	1702	1560	1183	1688
EID3_+_104697546.23-P1P2	2936.44	0.0192007	0.0727505	0.471299	0.947936	EID3	3227	2583	2241	3921
EID3_+_104697575.23-P1P2	4626.54	-0.0335586	0.0783819	0.207551	0.85149	EID3	5251	5352	4144	3827
EID3_+_104697586.23-P1P2	11347.5	0.0329125	0.0719237	0.32486	0.903617	EID3	10333	10559	12433	12105
ELAVL2_-_23821357.23-P2	5902.92	0.0212932	0.0685563	0.35623	0.922317	ELAVL2	5837	5869	5254	6863
ELAVL2_-_23821557.23-P2	1349.9	-0.00660395	0.0724149	0.733178	0.976215	ELAVL2	1704	1318	1003	1469
ELAVL2_+_23821378.23-P2	3533.28	-0.0179377	0.0724502	0.453419	0.946036	ELAVL2	3838	3489	3711	3119
ELAVL2_+_23821784.23-P2	3125.15	-0.018859	0.074314	0.345942	0.915389	ELAVL2	3296	3819	2929	2447
ELAVL2_+_23821788.23-P2	3769.35	0.0332686	0.078215	0.219848	0.860203	ELAVL2	3283	3591	3866	4389
ELAVL2_+_23826273.23-P1	3221.61	0.0235094	0.07343	0.387444	0.930437	ELAVL2	3169	3140	2816	3895
ELAVL2_+_23826296.23-P1	5736.21	-0.1904	0.204159	0.0117155	0.387928	ELAVL2	7535	5431	5623	4519
ELAVL2_+_23826299.23-P1	7838.4	0.0352985	0.0824192	0.0826219	0.723271	ELAVL2	4926	7586	10502	7931
ELAVL2_+_23826307.23-P1	7433.11	-0.00538143	0.067515	0.860449	0.991374	ELAVL2	7232	8052	7547	6897
ELAVL2_+_23826334.23-P1	5701.78	-0.0111499	0.067611	0.712207	0.972353	ELAVL2	6303	6178	4755	5777
ELAVL3_-_11564160.23-P2	2438.39	-0.00121745	0.071567	0.923576	0.99732	ELAVL3	2594	3125	1651	2480
ELAVL3_+_11564371.23-P2	4557.28	-0.025041	0.074137	0.323808	0.903121	ELAVL3	5079	5296	3982	3954
ELAVL3_+_11564510.23-P2	3585.03	0.0867126	0.14254	0.0239592	0.492976	ELAVL3	2762	3869	2998	4827
ELAVL3_+_11564519.23-P2	4150.18	-0.0192928	0.0723522	0.487305	0.953873	ELAVL3	4696	3445	4634	3890
ELAVL3_+_11564575.23-P2	4891.29	0.0664924	0.0994502	0.0883188	0.725178	ELAVL3	4633	4380	4269	6537
ELAVL3_+_11591409.23-P1	2360.97	-0.00305724	0.0721769	0.857672	0.991207	ELAVL3	2114	2681	2623	1962
ELAVL3_+_11591419.23-P1	6660.94	0.00930707	0.0676293	0.763999	0.978888	ELAVL3	7847	6493	4549	8293
ELAVL3_+_11591760.23-P1	907.591	-0.0234475	0.0781583	0.172775	0.830485	ELAVL3	1521	612	813	762
ELAVL3_+_11591763.23-P1	2851.64	0.00513236	0.0704814	0.837109	0.989656	ELAVL3	3278	2039	2804	3448
ELAVL3_+_11591852.23-P1	3095.99	-0.0182844	0.0718212	0.498485	0.955708	ELAVL3	3860	2722	2770	3197
ELAVL4_-_50574648.23-P1P2	1656.84	-0.0137881	0.0731288	0.524922	0.962656	ELAVL4	2229	1433	1337	1750
ELAVL4_-_50575026.23-P1P2	1292.16	-0.0130742	0.0743445	0.399476	0.933574	ELAVL4	1539	996	1586	1051
ELAVL4_+_50574986.23-P1P2	4915.73	0.0439251	0.0806981	0.195427	0.844406	ELAVL4	4672	4777	4383	6018
ELAVL4_+_50575954.23-P1P2	1261.77	-0.0369505	0.0859747	0.048787	0.612988	ELAVL4	2015	894	1342	856
ELAVL4_+_50575957.23-P1P2	1816.27	0.032788	0.0814334	0.1707	0.829436	ELAVL4	1774	1294	1433	2933
ELF2_-_140098334.23-P1P2	11695.2	-0.0212565	0.0627396	0.564091	0.966213	ELF2	14056	10081	10510	12769
ELF2_-_140098340.23-P1P2	7513.56	0.0476159	0.0834473	0.167604	0.824459	ELF2	6971	5921	8199	9141
ELF2_-_140098343.23-P1P2	4708.44	0.00851948	0.0684224	0.757347	0.978438	ELF2	4769	5143	4015	5049
ELF2_-_140098358.23-P1P2	3063.85	0.0261619	0.0747859	0.316211	0.901503	ELF2	2957	2852	2785	3785
ELF2_+_140097910.23-P1P2	4010.22	0.0301298	0.075257	0.316431	0.901503	ELF2	4042	3322	3798	5068
ELF3_-_201980204.23-P1P2	3368.15	-0.170466	0.411775	0.017412	0.434665	ELF3	5513	2536	2861	2844
ELF3_-_201980209.23-P1P2	2371.03	0.0324149	0.0800937	0.178231	0.831163	ELF3	2083	1905	2448	3125
ELF3_+_201979810.23-P1P2	2480.23	0.0208562	0.0751496	0.306951	0.901503	ELF3	2060	3000	2077	2822
ELF3_+_201979826.23-P1P2	1960.38	-0.00397602	0.0715894	0.852197	0.990983	ELF3	2702	1612	1259	2487
ELF3_+_201980147.23-P1P2	2533.73	-0.00140968	0.0701153	0.950843	0.99732	ELF3	2773	2526	2239	2693
ELF5_-_34535238.23-P1P2	2546.89	0.0497645	0.0936078	0.0604488	0.652972	ELF5	2020	2078	2652	3509
ELF5_-_34535253.23-P1P2	2594.79	-0.00789402	0.0709042	0.750936	0.978438	ELF5	3396	1918	2234	3037
ELF5_-_34535256.23-P1P2	1326.91	0.00187802	0.0723066	0.939832	0.99732	ELF5	1393	1230	1372	1336
ELF5_-_34535265.23-P1P2	2539.07	0.000668743	0.0720434	0.962166	0.998314	ELF5	2167	3060	2685	2177
ELF5_-_34535275.23-P1P2	3293.78	-0.00507424	0.0705777	0.847424	0.990983	ELF5	4635	2384	2243	4300
ELL2_-_95296998.23-P1P2	4881.89	-0.0667174	0.107286	0.0513494	0.620942	ELL2	7029	5300	3275	4272
ELL2_-_95297020.23-P1P2	5191.79	0.0109009	0.0689579	0.689156	0.972045	ELL2	5025	4776	5587	5428
ELL2_+_95297096.23-P1P2	5953.34	-0.0109445	0.0677396	0.690558	0.972045	ELL2	6835	4814	6157	6213
ELL2_+_95297113.23-P1P2	2724.18	-0.040033	0.0835748	0.144121	0.797364	ELL2	3706	2369	2515	2444
ELL2_+_95297223.23-P1P2	7877.36	0.0239276	0.0670668	0.504673	0.956452	ELL2	8659	7016	6691	9607
ELL3_-_44068934.23-P1P2	2333.94	0.0108369	0.0719746	0.634106	0.97119	ELL3	2477	2547	1598	2862
ELL3_-_44069080.23-P1P2	4591.17	-0.0165087	0.0703122	0.540573	0.964254	ELL3	4957	4620	4584	4269
ELL3_-_44069130.23-P1P2	3636.98	0.00490787	0.0714289	0.730995	0.976215	ELL3	3310	4989	2660	3644
ELL3_+_44068812.23-P1P2	3555.68	-0.0101736	0.0720075	0.617941	0.97119	ELL3	3915	2486	4526	3304
ELL3_+_44069153.23-P1P2	2399.45	0.00723187	0.0713472	0.756063	0.978438	ELL3	2792	1625	2282	3063
ELMSAN1_-_74226877.23-P1	6146.41	-0.00374121	0.0679862	0.866775	0.991374	ELMSAN1	6571	4960	6901	6256
ELMSAN1_-_74226893.23-P1	6559.67	0.0638998	0.0911563	0.114461	0.766189	ELMSAN1	6469	5802	5770	8542
ELMSAN1_-_74253412.23-P2	2806.26	-0.0126049	0.0715529	0.581859	0.968599	ELMSAN1	3280	3108	2193	2767
ELMSAN1_-_74253511.23-P2	2585.62	-0.00250268	0.0704998	0.913064	0.996134	ELMSAN1	2725	2382	2674	2609
ELMSAN1_-_74253823.23-P2	4510.36	0.0158858	0.0696494	0.57	0.967992	ELMSAN1	4426	4697	4082	4956
ELMSAN1_-_74253836.23-P2	5562.82	-0.00996883	0.0692272	0.699188	0.972045	ELMSAN1	5664	5312	6145	5129
ELMSAN1_+_74226524.23-P1	4345.06	0.0201004	0.0709326	0.467647	0.947064	ELMSAN1	4360	4552	3571	5080
ELMSAN1_+_74226540.23-P1	2556.01	-0.0124596	0.0728655	0.499763	0.955708	ELMSAN1	2777	3259	2035	2198
ELMSAN1_+_74226762.23-P1	2034.64	0.0416681	0.0891319	0.048147	0.610028	ELMSAN1	1443	1255	2427	3063
ELMSAN1_+_74253535.23-P2	3243.26	-0.0157283	0.0729555	0.450796	0.946036	ELMSAN1	3360	3334	3579	2669
ELOF1_+_11669989.23-P1P2	1814.5	0.0195065	0.0758098	0.290887	0.899702	ELOF1	1612	1070	2172	2457
ELOF1_+_11670004.23-P1P2	837.238	0.0318686	0.0836544	0.0149701	0.415441	ELOF1	381	1020	604	1371
ELOF1_+_11670025.23-P1P2	1374.24	0.0303595	0.0813962	0.147571	0.801673	ELOF1	1337	745	940	2662
ELOF1_+_11670033.23-P1P2	1212.8	-0.0316696	0.08198	0.102929	0.749069	ELOF1	1906	922	1151	948
ELOF1_+_11670080.23-P1P2	2014.73	-0.0130587	0.0723717	0.54315	0.964354	ELOF1	2552	1959	1600	2070
ELP4_-_31531337.23-P1P2	1319.36	0.000451139	0.0722924	0.723352	0.975499	ELP4	1550	1034	1410	1325
ELP4_-_31531374.23-P1P2	4170.59	-0.0276067	0.0760707	0.284784	0.894491	ELP4	5158	4978	2926	3823
ELP4_+_31531362.23-P1P2	4668.37	0.0211629	0.0708075	0.5077	0.956452	ELP4	4609	4887	4071	5257
ELP4_+_31531473.23-P1P2	1888.41	-0.0447223	0.0909017	0.0555216	0.634706	ELP4	2862	1374	1976	1431
ELP4_+_31531754.23-P1P2	2025.21	-0.00824452	0.0716649	0.706018	0.972045	ELP4	2241	2018	1929	1963
ELP5_-_7155875.23-P1P2	2044.34	0.00126996	0.07146	0.946712	0.99732	ELP5	2012	2290	1871	2033
[truncated: 10,553 more rows]

## Sheet: gene_expression_lib_sig
grna	baseMean	log2FoldChange	lfcSE	pvalue	padj	gene
ARID2_-_46123531.23-P1P2	4059.56	-0.637214	0.200368	6.16401e-05	0.0119032	ARID2
ARID2_+_46123520.23-P1P2	1192.27	-0.99532	0.372076	9.13356e-05	0.0166921	ARID2
BHLHE40_+_5021168.23-P1P2	3827.33	0.507152	0.200934	0.000324901	0.0388396	BHLHE40
BRMS1L_-_36295629.23-P1P2	5067.29	0.755753	0.164939	8.09851e-08	4.01266e-05	BRMS1L
CLIP2_-_73704009.23-P1P2	5724.99	1.03122	0.184779	7.73502e-10	6.935e-07	CLIP2
CSDE1_+_115300577.23-P1P2	5935.43	-0.51345	0.146246	2.24204e-05	0.00574328	CSDE1
CSTF2_-_100075438.23-P1P2	2906.91	0.894638	0.213271	1.11008e-06	0.000449474	CSTF2
CXXC1_-_47814029.23-P1P2	5328.98	1.07734	0.152275	6.9437e-13	9.68415e-10	CXXC1
DDX17_+_38902269.23-P1P2	584.967	1.42884	0.82123	9.17589e-05	0.0166921	DDX17
DDX24_+_94547508.23-P1P2	1676.11	-1.02646	0.302181	6.92807e-05	0.0131759	DDX24
DDX24_+_94547517.23-P1P2	1991.58	-0.984606	0.248096	3.95543e-06	0.00141853	DDX24
DDX41_+_176943922.23-P1P2	1557.36	0.79514	0.299486	0.000242605	0.0327438	DDX41
DENR_-_123237441.23-P1P2	3530.36	1.91901	0.21336	1.42894e-22	1.79361e-18	DENR
DENR_+_123237630.23-P1P2	6012.33	1.79755	0.193426	2.25822e-19	5.66904e-16	DENR
EXOSC1_-_99205715.23-P1P2	3390.81	1.24085	0.192854	3.26172e-11	4.09411e-08	EXOSC1
EXOSC10_-_11159507.23-P1P2	2615	1.0122	0.343968	2.53742e-05	0.00636993	EXOSC10
EXOSC10_-_11159881.23-P1P2	2959.81	0.831831	0.243375	2.84474e-05	0.00686675	EXOSC10
EXOSC2_-_133569408.23-P1P2	5292.52	1.26374	0.215737	3.14099e-08	1.87742e-05	EXOSC2
EXOSC2_+_133569139.23-P1P2	6460.62	1.29132	0.136468	4.17876e-21	2.62259e-17	EXOSC2
EXOSC3_+_37785037.23-P1P2	3406.5	1.23899	0.204113	1.74237e-09	1.45802e-06	EXOSC3
EXOSC4_-_145133618.23-P1P2	5709.94	1.24331	0.142022	1.72599e-19	5.41615e-16	EXOSC4
EXOSC5_-_41903173.23-P1P2	7478.58	0.63743	0.124514	1.37141e-08	9.56328e-06	EXOSC5
EXOSC5_-_41903252.23-P1P2	4904.26	1.03506	0.186902	3.66855e-08	2.09308e-05	EXOSC5
EXOSC5_+_41903223.23-P1P2	2399.86	1.33735	0.257312	1.80328e-07	8.08383e-05	EXOSC5
EXOSC6_-_70285804.23-P1P2	5136.84	1.02517	0.180702	3.02448e-09	2.37271e-06	EXOSC6
EXOSC6_+_70285634.23-P1P2	3865.84	0.935447	0.177602	9.74127e-09	7.1925e-06	EXOSC6
EXOSC8_-_37574969.23-P1P2	1764.34	1.01582	0.281908	5.68966e-05	0.0111588	EXOSC8
EXOSC9_-_122722527.23-P1P2	2770.79	1.62407	0.214709	8.33536e-14	1.74376e-10	EXOSC9
FTSJ3_-_61904882.23-P1P2	2971.88	-0.87317	0.231781	2.18165e-05	0.00570501	FTSJ3
GTF3C3_+_197664358.23-P1P2	940.071	-1.01036	1.05829	0.000124708	0.0208711	GTF3C3
HIST3H3_+_228613060.23-P1P2	861.613	-1.09545	0.48214	0.000310813	0.037877	HIST3H3
HMGN4_+_26538654.23-P1P2	4450.44	-0.564673	0.174717	3.48675e-05	0.0079574	HMGN4
HNRNPL_-_39340587.23-P1	3513.08	0.722872	0.187702	1.17488e-05	0.00342957	HNRNPL
ILF2_+_153643443.23-P1P2	1874.51	0.794409	0.258581	0.000138687	0.0221123	ILF2
INO80_-_41408284.23-P1P2	6441.49	0.38775	0.144503	0.000397217	0.0470365	INO80
IRF9_-_24630567.23-P1P2	2900.92	-0.755916	0.284711	5.47717e-05	0.0110886	IRF9
LEO1_+_52263963.23-P1P2	5186.48	0.628371	0.166924	2.0611e-05	0.00553942	LEO1
LSG1_-_194392885.23-P1P2	3382.03	-0.588111	0.201466	0.000276383	0.035042	LSG1
LSM2_-_31774740.23-P1P2	4529.44	0.477831	0.174968	0.000320131	0.0386374	LSM2
MBNL3_+_131573659.23-ENST00000370839.3-ENST00000370853.3	2072.47	0.76408	0.448287	0.000248026	0.0327707	MBNL3
MED12_-_70338593.23-P1P2	5208.88	0.560714	0.156309	1.12583e-05	0.00336461	MED12
MED19_+_57479647.23-P1P2	2900.22	0.77237	0.300089	5.65611e-05	0.0111588	MED19
MED31_-_6554905.23-P1P2	2006.51	0.963465	0.366185	3.79164e-05	0.00849868	MED31
MED7_-_156569591.23-P1P2	1809.51	1.13225	0.270416	1.03176e-05	0.00315868	MED7
MSX1_+_4861790.23-P1P2	1118.1	1.19041	0.669244	5.44919e-05	0.0110886	MSX1
NCBP1_+_100396123.23-P1P2	5506.97	0.476405	0.178338	0.000288857	0.0358983	NCBP1
NPM2_+_21881707.23-P1P2	5734.56	-0.448025	0.151874	0.000174781	0.02581	NPM2
PAPOLG_+_60983398.23-P1P2	7508.51	0.714768	0.144591	1.70131e-08	1.12394e-05	PAPOLG
PHF21B_-_45405798.23-P1	5226.36	0.813306	0.157775	5.3815e-08	2.93689e-05	PHF21B
PHF5A_+_41864653.23-P1P2	549.97	1.48995	0.521266	0.000103574	0.0183108	PHF5A
PIWIL1_-_130822696.23-P1P2	5575	-0.496788	0.153825	4.44738e-05	0.00940109	PIWIL1
PRICKLE1_+_42983114.23-P1P2	1045.36	1.2501	0.48313	3.03106e-05	0.00717846	PRICKLE1
PUF60_-_144911439.23-P1P2	4413.91	0.6634	0.205832	1.98408e-05	0.00553426	PUF60
QARS_-_49142149.23-P1P2	2167.52	-0.791421	0.25473	4.38682e-05	0.00940109	QARS
RBAK_-_5112299.23-P2	3037.06	0.682396	0.284722	0.000159196	0.024075	RBAK
RBBP5_-_205091086.23-P1P2	2601.95	0.950767	0.326507	0.000136295	0.0221123	RBBP5
RBM12_+_34252783.23-P1P2	2467.86	-0.834312	0.223334	2.07419e-05	0.00553942	RBM12
RBM4_-_66406199.23-P2	5133.97	0.451548	0.164048	0.000208457	0.0293995	RBM4
RBM48_+_92158174.23-P1P2	3918.2	0.845095	0.223699	6.52808e-06	0.00204851	RBM48
RBPMS_+_30242321.23-P1P2	4607.63	0.701126	0.188945	4.26687e-05	0.00939609	RBPMS
RHOXF2_-_119292505.23-ENST00000371388.3	9803.66	-0.858646	0.121956	3.34012e-13	5.24064e-10	RHOXF2
RHOXF2_-_119292519.23-ENST00000371388.3	4367.19	-0.810762	0.179204	3.13015e-07	0.000135482	RHOXF2
RHOXF2_+_119292827.23-ENST00000371388.3	4233.63	-0.591302	0.179452	8.55769e-05	0.0160323	RHOXF2
RPAP1_+_41836408.23-P1P2	3763.93	0.812903	0.250957	0.000213398	0.0297619	RPAP1
RPAP1_+_41836411.23-P1P2	5594.25	0.639281	0.151457	2.85471e-06	0.00108583	RPAP1
RQCD1_-_219433580.23-P1P2	4194.35	1.47923	0.250919	4.62577e-10	4.83855e-07	RQCD1
RQCD1_-_219433586.23-P1P2	4743.61	0.796808	0.164099	5.83818e-08	3.05337e-05	RQCD1
RTF1_-_41709376.23-P1P2	1180.48	1.93823	0.398794	6.54521e-10	6.31965e-07	RTF1
RTF1_-_41709553.23-P1P2	3508.44	0.870548	0.186886	8.76944e-08	4.07681e-05	RTF1
RTF1_-_41709562.23-P1P2	4768.44	0.786384	0.186506	1.40417e-06	0.000550787	RTF1
SAMD4B_-_39833151.23-P1P2	1642.34	0.951495	0.308194	0.000174728	0.02581	SAMD4B
SAMD4B_+_39833459.23-P1P2	3836.45	0.739912	0.209508	6.03611e-06	0.0019427	SAMD4B
SCAF1_-_50145507.23-P1P2	4561.71	-0.478949	0.178637	0.000237856	0.0327438	SCAF1
SF3A2_-_2236876.23-P1	459.85	1.58142	0.577647	0.00015693	0.0240218	SF3A2
SKIV2L2_-_54603884.23-P1P2	2662.55	0.669587	0.229089	0.000246628	0.0327707	SKIV2L2
SLTM_-_59225750.23-P1P2	4688.45	-0.482176	0.165651	0.000203293	0.028997	SLTM
SMN1_-_70220946.23-ENST00000380707.4	4099.95	0.676804	0.218678	0.000152335	0.0237865	SMN1
SNRPG_-_70520494.23-P1P2	985.404	1.04933	0.427593	0.000240442	0.0327438	SNRPG
SOX13_+_204042219.23-P1P2	1880.15	-0.71225	0.302938	0.000295876	0.0364101	SOX13
SRRM2_-_2802723.23-P1P2	2581.74	0.909795	0.215986	3.039e-06	0.00112193	SRRM2
SRRT_+_100472814.23-P1P2	676.464	1.60665	0.44514	5.44974e-06	0.00181384	SRRT
SRSF10_-_24306749.23-P1P2	5116.38	0.595798	0.173664	2.72079e-05	0.00669636	SRSF10
SRSF10_-_24306779.23-P1P2	3855.27	0.859867	0.210587	7.36832e-07	0.00030829	SRSF10
SSU72_+_1509976.23-P1P2	3947.1	1.472	0.169286	1.03796e-19	4.34282e-16	SSU72
SUV420H1_+_67981028.23-P1P2	2214.69	-0.769295	0.283807	0.000153498	0.0237865	SUV420H1
TAF4_+_60640894.23-P1P2	6344.8	1.36786	0.203042	8.13202e-11	9.27938e-08	TAF4
TAF6L_+_62538949.23-P1P2	7641.9	0.627351	0.13504	8.31176e-08	4.01266e-05	TAF6L
TAF8_-_42018330.23-P1P2	1388.6	1.27304	0.347916	0.000181507	0.0264916	TAF8
TAF8_+_42018316.23-P1P2	1718.76	0.95531	0.278513	0.000107262	0.0186994	TAF8
ZC3H18_+_88636860.23-P1P2	1660.92	1.00733	0.273707	1.80297e-05	0.00514339	ZC3H18
ZC3H3_-_144623555.23-P1P2	5066.53	0.753088	0.188584	4.10453e-06	0.00143111	ZC3H3
ZC3H3_+_144623544.23-P1P2	5431.74	0.515302	0.158875	3.45275e-05	0.0079574	ZC3H3
ZC3H3_+_144623564.23-P1P2	2704.66	1.62424	0.313007	1.82751e-08	1.14695e-05	ZC3H3
ZCCHC11_-_53018367.23-P1P2	5654.35	0.48228	0.167034	0.000136784	0.0221123	ZCCHC11
ZCCHC11_+_53018408.23-P1P2	7094.36	0.430971	0.152407	0.000123004	0.0208641	ZCCHC11
ZCCHC11_+_53018701.23-P1P2	2349.61	1.59429	0.24857	2.84296e-13	5.09783e-10	ZCCHC11
ZMAT5_-_30162940.23-P1P2	2731.24	0.662419	0.264499	0.000271867	0.035042	ZMAT5
ZNF12_+_6746086.23-P1P2	3134.97	0.696053	0.251834	0.000139171	0.0221123	ZNF12
ZNF131_-_43121230.23-P1P2	3041.37	-0.576119	0.241521	0.000283186	0.0355455	ZNF131
ZNF148_+_125093932.23-P1P2	2860.75	-0.687804	0.251114	0.000119824	0.0206031	ZNF148
ZNF519_-_14132166.23-P1P2	4041.24	0.543303	0.179706	0.000101422	0.0181864	ZNF519
ZNF592_+_85291815.23-P1P2	4170.44	-0.586393	0.17788	4.49383e-05	0.00940109	ZNF592
ZNF664_-_124457777.23-P1P2	8554.57	-0.371575	0.135019	0.000200413	0.0289147	ZNF664
ZNF699_-_9420066.23-ENST00000591998.1	863.941	1.64004	0.802356	5.49122e-06	0.00181384	ZNF699
ZNF780A_+_40596791.23-P1P2	2459.7	-0.633891	0.267481	0.00027637	0.035042	ZNF780A
ZNF79_-_130186863.23-P1P2	1747.2	-0.999904	0.339808	0.000265696	0.0347398	ZNF79

## Sheet: kinases_lib
grna	baseMean	log2FoldChange	lfcSE	pvalue	padj	gene	FR bin raw counts	NR bin raw counts	NG bin raw counts	FG bin raw counts
AADACL2_-_151451828.23-P1P2	1027.65	0.303665	0.338192	0.0128074	0.160173	AADACL2	628	1080	1017	1417
AADACL2_-_151451961.23-P1P2	171.808	-0.00776174	0.134034	0.00172828	0.0531798	AADACL2	173	277	241	0
AADACL2_+_151451732.23-P1P2	1162.52	-0.0534205	0.136835	0.299229	0.691075	AADACL2	1594	598	1633	959
AADACL2_+_151451926.23-P1P2	952.13	-0.00251546	0.124048	0.958344	0.989647	AADACL2	1057	530	1318	1002
AADACL2_+_151452121.23-P1P2	1798.7	-0.055665	0.121829	0.415177	0.776388	AADACL2	2310	1716	1491	1765
AADAT_-_171011321.23-P1P2	2167.48	0.529315	0.236521	0.00132359	0.0454435	AADAT	1350	1488	2637	3348
AADAT_-_171011368.23-P1P2	5151.53	0.0729935	0.0894505	0.300516	0.692447	AADAT	5161	4492	5399	5855
AADAT_+_171010904.23-P1P2	3085.57	-0.153465	0.152567	0.0705926	0.382661	AADAT	3785	3378	2872	2436
AADAT_+_171010929.23-P1P2	2256.14	0.0906933	0.148514	0.143182	0.513673	AADAT	1616	1848	3237	2493
AADAT_+_171011392.23-P1P2	864.498	-0.00239159	0.128577	0.951116	0.988214	AADAT	1135	206	1175	1056
AAK1_-_69870541.23-P1P2	1765.45	-0.0145322	0.125704	0.742465	0.926177	AAK1	1847	2609	1044	1543
AAK1_-_69870791.23-P1P2	4611.48	-0.145522	0.116684	0.0762956	0.396625	AAK1	5892	4378	4244	4179
AAK1_-_69870794.23-P1P2	1450.43	0.0149531	0.117185	0.770549	0.936025	AAK1	1450	1639	1203	1549
AAK1_+_69870290.23-P1P2	3147.11	-0.0626634	0.129963	0.286196	0.677434	AAK1	3295	4064	2968	2332
AAK1_+_69870701.23-P1P2	3884.36	0.116437	0.112214	0.121135	0.480402	AAK1	3347	3732	4410	4252
AANAT_-_74464175.23-P1P2	1759.83	-0.0668809	0.125325	0.327412	0.716707	AANAT	2139	1359	2102	1580
AANAT_-_74464185.23-P1P2	850.017	-0.0355009	0.131764	0.432503	0.788406	AANAT	1106	1093	493	717
AANAT_+_74463718.23-P1P2	1661.78	-0.0659641	0.131344	0.299908	0.691987	AANAT	2023	1900	1363	1414
AANAT_+_74463735.23-P1P2	4214.63	-0.0112424	0.0991729	0.873112	0.971472	AANAT	4948	3240	4320	4645
AANAT_+_74464088.23-P1P2	1342.68	-0.071432	0.145601	0.169577	0.556254	AANAT	1610	950	2048	900
AARS_-_70323332.23-P1P2	894.861	0.898724	0.398056	0.00276108	0.0703075	AARS	439	677	394	2087
AARS_+_70323318.23-P1P2	1163.91	0.0212931	0.135305	0.242856	0.641569	AARS	487	173	1949	2198
AARS_+_70323322.23-P1P2	1074.28	0.0400138	0.135219	0.40853	0.771134	AARS	1154	278	1038	1937
AARS_+_70323353.23-P1P2	952.748	1.28034	0.260669	2.63e-08	2.4e-05	AARS	298	812	772	1955
AARS_+_70323362.23-P1P2	3686.18	0.773506	0.127525	7.92e-11	1.45e-07	AARS	2022	3372	3433	6050
AARS2_+_44280650.23-P1P2	2710.06	-0.0166142	0.114037	0.801705	0.946958	AARS2	3550	2205	2056	3181
AARS2_+_44281006.23-P1P2	2145.01	0.0872959	0.1398	0.23872	0.636918	AARS2	2137	1887	1605	3040
AARS2_+_44281027.23-P1P2	2205.03	-0.131508	0.161863	0.116349	0.473231	AARS2	3133	1528	2420	1930
AARS2_+_44281044.23-P1P2	1971.79	-0.604713	0.200195	0.000202577	0.0132347	AARS2	3319	1838	1643	1209
AARS2_+_44281056.23-P1P2	1736.96	-0.0348911	0.116058	0.58126	0.860698	AARS2	1997	1855	1506	1656
AASS_-_121784277.23-P1P2	3497.91	0.124632	0.130693	0.108579	0.459454	AASS	2822	3654	3872	3794
AASS_-_121784328.23-P1P2	878.335	0.036354	0.128318	0.524544	0.83625	AASS	983	644	647	1288
AASS_+_121784000.23-P1P2	1232.6	0.107333	0.178732	0.0429955	0.303984	AASS	649	1404	1518	1402
AASS_+_121784219.23-P1P2	2904.55	-0.0465394	0.125363	0.381235	0.756499	AASS	2811	3648	3156	2092
AASS_+_121784247.23-P1P2	957.281	0.0983583	0.155398	0.157643	0.534267	AASS	821	729	1021	1319
AATK_-_79139586.23-ENST00000326724.4	716.445	-0.00814144	0.127067	0.826724	0.957086	AATK	641	612	1114	559
AATK_-_79139956.23-ENST00000326724.4	3982.47	0.0827875	0.12866	0.237918	0.636503	AATK	3497	2824	5336	4603
AATK_+_79139571.23-ENST00000326724.4	1010.56	-0.0161356	0.119881	0.769718	0.935933	AATK	1098	1120	898	961
AATK_+_79139589.23-ENST00000326724.4	2994.3	-0.000863298	0.105867	0.988876	0.997615	AATK	2923	2610	3824	2830
AATK_+_79139592.23-ENST00000326724.4	3982.11	0.0135062	0.102852	0.832635	0.960196	AATK	3789	4525	3897	3850
ABAT_-_8768504.23-P1	4635.08	-0.0958092	0.115991	0.208222	0.602639	ABAT	5520	3586	5645	4162
ABAT_-_8768523.23-P1	3145.88	0.0451868	0.122721	0.469017	0.807707	ABAT	3019	1900	4260	3700
ABAT_-_8768533.23-P1	3316.39	0.0907974	0.115036	0.229277	0.629171	ABAT	3118	3344	3063	3872
ABAT_+_8768492.23-P1	4705.27	0.231998	0.125921	0.00838773	0.127701	ABAT	3669	4716	5158	5489
ABAT_+_8768682.23-P1	1840.47	-0.067408	0.127389	0.339129	0.724546	ABAT	2508	1328	1850	1819
ABAT_+_8807445.23-P2	2714.51	0.00773796	0.100795	0.909675	0.979748	ABAT	2944	2260	2899	2931
ABAT_+_8807450.23-P2	3440.69	-0.0998265	0.117685	0.192272	0.583356	ABAT	4120	2806	4020	3074
ABAT_+_8807464.23-P2	5173.28	-0.0470235	0.126825	0.348901	0.732461	ABAT	4576	6360	6615	3352
ABAT_+_8807492.23-P2	599.621	0.0668884	0.150307	0.128928	0.492626	ABAT	394	292	851	920
ABAT_+_8807696.23-P2	3379.46	0.0304398	0.121271	0.627369	0.882729	ABAT	3767	3555	1889	4380
ABCC2_+_101542515.23-P1P2	948.218	-0.119307	0.188286	0.0947639	0.431591	ABCC2	1602	893	606	740
ABCC2_+_101542910.23-P1P2	823.886	0.131363	0.207085	0.0632186	0.366765	ABCC2	602	474	925	1358
ABCC2_+_101542914.23-P1P2	579.994	0.0188581	0.134859	0.0500231	0.326574	ABCC2	75	1151	613	452
ABCC2_+_101542981.23-P1P2	625.877	-0.0302489	0.13008	0.530695	0.838684	ABCC2	911	321	709	627
ABCC8_-_17497979.23-P1P2	2608.25	0.0242485	0.11719	0.686613	0.905736	ABCC8	2639	1664	3454	2914
ABCC8_-_17497997.23-P1P2	1195.18	-0.273059	0.276154	0.025969	0.235988	ABCC8	1889	1071	1009	886
ABCC8_-_17498220.23-P1P2	1185.1	-0.0034308	0.118322	0.947812	0.987877	ABCC8	1111	1145	1501	1056
ABCC8_+_17497953.23-P1P2	5310.91	-0.268823	0.108815	0.00171155	0.0528064	ABCC8	6658	5263	5501	4119
ABCC8_+_17498387.23-P1P2	2530.24	0.0276123	0.124612	0.546827	0.846803	ABCC8	1815	3332	2850	2177
ABCC9_+_22093672.23-P1P2	3489.97	0.0667958	0.111305	0.324444	0.713253	ABCC9	2988	3607	3979	3550
ABCC9_+_22093678.23-P1P2	1826.33	0.0504271	0.119807	0.444254	0.794778	ABCC9	1772	1905	1548	2142
ABCC9_+_22093937.23-P1P2	1313.74	-0.0653384	0.124752	0.331264	0.718425	ABCC9	1576	1155	1443	1168
ABCC9_+_22093941.23-P1P2	1606.02	0.134801	0.186121	0.0580925	0.353486	ABCC9	1058	1466	2125	1872
ABCC9_+_22094309.23-P1P2	3202.37	0.297536	0.228071	0.00808684	0.124752	ABCC9	1998	3521	3617	3785
ABCE1_-_146019516.23-P1P2	347.547	0.0254599	0.131763	0.553586	0.851527	ABCE1	389	199	244	581
ABCE1_+_146019317.23-P1P2	2325.2	0.438943	0.173942	0.00107902	0.0389179	ABCE1	1697	1906	2351	3469
ABCE1_+_146019463.23-P1P2	1597.85	-0.0108671	0.111099	0.86836	0.970368	ABCE1	1876	1399	1468	1738
ABCE1_+_146019842.23-P1P2	1591.96	0.017755	0.120351	0.75528	0.93094	ABCE1	1663	962	2078	1814
ABCG1_-_43639282.23-P1P2	6343.71	0.111963	0.0925444	0.118764	0.476844	ABCG1	5944	6328	6176	7200
ABCG1_-_43639541.23-P1P2	2151.49	-0.00790841	0.113996	0.90564	0.979748	ABCG1	2709	1809	1671	2532
ABCG1_-_43639626.23-P1P2	5132.66	-0.0398219	0.0817487	0.550535	0.849037	ABCG1	5641	4645	5510	5043
ABCG1_+_43639544.23-P1P2	3114.67	0.018493	0.115281	0.744851	0.927324	ABCG1	2725	2603	4472	2903
ABCG1_+_43639681.23-P1P2	230.18	0.0262966	0.13458	0.445748	0.796006	ABCG1	227	64	179	471
ABL1_-_133589228.23-ENST00000372348.2	2151.55	0.0365041	0.107481	0.596048	0.867545	ABL1	2193	2043	2063	2411
ABL1_-_133589268.23-ENST00000372348.2	2057.26	-0.137394	0.144634	0.105243	0.452802	ABL1	2684	1883	2002	1783
ABL1_+_133589617.23-ENST00000372348.2	1483.33	-0.0536801	0.132908	0.28751	0.678946	ABL1	1577	1901	1448	1045
ABL1_+_133589629.23-ENST00000372348.2	1900.75	0.0777175	0.150939	0.0963244	0.435347	ABL1	1051	2320	2369	1920
ABL1_+_133589636.23-ENST00000372348.2	2466.09	-0.0185496	0.110507	0.766678	0.934758	ABL1	2843	1777	2896	2548
ABL2_-_179112151.23-P1	1165.98	-0.0653435	0.149076	0.148829	0.523519	ABL2	1909	1539	428	795
ABL2_-_179112154.23-P1	419.811	-0.0732106	0.152172	0.133572	0.499637	ABL2	621	385	420	281
ABL2_-_179112158.23-P1	2253.87	0.0303638	0.121633	0.624235	0.881282	ABL2	2502	2266	1391	2920
ABL2_-_179198834.23-P2	2143.67	0.253426	0.265176	0.0150606	0.176795	ABL2	1323	1991	2782	2600
ABL2_+_179112168.23-P1	2294.41	-0.365286	0.169666	0.00254655	0.0673679	ABL2	3232	2008	2463	1638
ABL2_+_179112186.23-P1	866.462	0.00401706	0.123329	0.930902	0.984469	ABL2	777	759	1212	782
ABL2_+_179198340.23-P2	3803	0.014537	0.10815	0.812019	0.949807	ABL2	3458	3341	5131	3554
ABL2_+_179198398.23-P2	2086.02	-0.361834	0.22834	0.00641982	0.109599	ABL2	2962	2250	1845	1383
ABL2_+_179198565.23-P2	2426.41	0.0064915	0.121339	0.888027	0.974052	ABL2	1881	3001	2989	1918
ABL2_+_179198740.23-P2	2458.06	-0.0218737	0.100448	0.753027	0.930053	ABL2	2673	2317	2544	2433
ABO_-_136130692.23-P2	3682.57	-0.0692832	0.116984	0.343358	0.727971	ABO	4672	2605	4152	3606
ABO_-_136130921.23-P2	2027.56	0.0718787	0.14043	0.187352	0.578317	ABO	1349	2148	2690	2024
ABO_-_136130955.23-P2	673.743	0.0187755	0.127985	0.621291	0.879784	ABO	498	733	886	611
ABO_-_136130959.23-P2	1051.08	0.0253932	0.119291	0.668125	0.898412	ABO	1068	814	1197	1200
ABO_-_136130966.23-P2	1525.38	-0.0357207	0.123091	0.570104	0.857829	ABO	2131	1310	1073	1667
ABO_-_136150219.23-P1	1531.31	-0.0479808	0.124788	0.418594	0.779596	ABO	1741	1174	2035	1306
ABO_-_136150600.23-P1	5762.41	0.0622567	0.0807429	0.336991	0.723085	ABO	5558	5381	6314	6115
ABO_-_136150606.23-P1	3472.92	0.0476989	0.10115	0.502686	0.824594	ABO	3588	2850	3694	3982
ABO_+_136150190.23-P1	1998.16	-0.168323	0.201414	0.0744408	0.392991	ABO	3152	1312	1988	1717
ABO_+_136150601.23-P1	5079.05	0.113408	0.115547	0.144383	0.514825	ABO	4646	4002	6095	5931
ACACA_-_35715847.23-P1P2	2946.97	-0.403527	0.217679	0.00335289	0.0780553	ACACA	4209	2188	3759	1905
ACACA_-_35715992.23-P1P2	4435.17	-0.211369	0.146874	0.0194381	0.203186	ACACA	5181	4314	5293	3234
ACACA_-_35716002.23-P1P2	1414.14	-0.757456	0.255289	5.28e-05	0.00545233	ACACA	2242	1262	1637	628
ACACA_+_35715534.23-P1P2	1384.46	0.00260105	0.122027	0.960098	0.9905	ACACA	1512	1679	864	1500
ACACA_+_35715655.23-P1P2	1148.79	0.0031508	0.11492	0.956228	0.988862	ACACA	1127	1118	1300	1113
ACACB_-_109569178.23-P1	1437.97	-0.0159381	0.12186	0.783757	0.941567	ACACB	1938	1329	869	1674
ACACB_-_109569231.23-P1	1561.66	0.0129587	0.112856	0.836206	0.962319	ACACB	1510	1354	1935	1554
ACACB_-_109569639.23-P1	958.061	0.122684	0.175106	0.10326	0.448029	ACACB	770	750	1056	1316
ACACB_-_109592496.23-P2	2536.16	-0.140079	0.166029	0.0928394	0.428307	ACACB	3374	2763	2046	2059
ACACB_-_109592519.23-P2	4037.77	-0.0218629	0.0992861	0.757979	0.931486	ACACB	4824	3472	3697	4391
ACACB_+_109569160.23-P1	1679.35	0.0271608	0.129256	0.487125	0.816503	ACACB	1168	2617	1355	1552
ACACB_+_109569170.23-P1	5065.49	0.0349707	0.109029	0.606626	0.873538	ACACB	5344	5386	3782	5898
ACACB_+_109592574.23-P2	4226.22	0.0142335	0.111513	0.828047	0.957922	ACACB	4476	4867	3030	4621
ACACB_+_109592655.23-P2	2845.11	0.0344686	0.117796	0.627495	0.882778	ACACB	2906	3203	2060	3275
ACACB_+_109592908.23-P2	942.057	-0.0166424	0.124478	0.761578	0.932848	ACACB	1343	518	866	1124
ACAD8_-_134123448.23-P1P2	2549	0.0432837	0.112685	0.510738	0.828863	ACAD8	2383	2080	3195	2721
ACAD8_-_134123455.23-P1P2	3365.59	0.0444196	0.105915	0.526081	0.836783	ACAD8	3406	3420	2966	3801
ACAD8_-_134123502.23-P1P2	5238.04	-0.187995	0.135092	0.040759	0.296802	ACAD8	6935	5236	4489	4542
ACAD8_-_134123507.23-P1P2	1996.72	-0.0853379	0.135557	0.199409	0.59281	ACAD8	2248	1789	2556	1539
ACAD8_+_134123511.23-P1P2	3710.26	0.0128988	0.109634	0.864292	0.969143	ACAD8	3356	4464	3726	3400
ACADS_-_121163653.23-P1P2	4859.17	0.00499551	0.0929341	0.939949	0.986404	ACADS	5167	3888	5642	5088
ACADS_-_121163657.23-P1P2	4739.35	-0.0490809	0.0988527	0.463367	0.804726	ACADS	4864	4526	5710	4148
ACADS_-_121163671.23-P1P2	4771.01	-0.0313465	0.106419	0.624824	0.881282	ACADS	4808	5637	4589	4196
ACADS_+_121163685.23-P1P2	8647.69	0.0495498	0.0878558	0.466276	0.80613	ACADS	8633	6969	10229	9370
ACADS_+_121164090.23-P1P2	2014.11	0.0428853	0.111797	0.504961	0.825948	ACADS	1851	2084	2100	2109
ACADSB_-_124768552.23-P1P2	3417.71	0.0666253	0.11931	0.310003	0.702025	ACADSB	2790	3845	3728	3432
ACADSB_+_124768874.23-P1P2	3039.51	-0.512839	0.184365	0.000180613	0.012558	ACADSB	4272	2677	3672	1774
ACADSB_+_124768891.23-P1P2	1857.08	0.0236732	0.124633	0.593616	0.866962	ACADSB	1342	2276	2290	1583
ACADSB_+_124768941.23-P1P2	837.148	0.0395531	0.130116	0.475342	0.810639	ACADSB	889	482	829	1215
ACADSB_+_124768944.23-P1P2	1891.73	-0.132419	0.153207	0.118418	0.476201	ACADSB	2612	1658	1736	1678
ACAN_-_89346701.23-P1P2	2704.58	-0.0573451	0.120247	0.409507	0.771167	ACAN	3341	2858	2136	2584
ACAN_-_89347101.23-P1P2	5038.07	0.0808137	0.104886	0.255486	0.653594	ACAN	4545	5462	4918	5407
ACAN_+_89347139.23-P1P2	533.855	-1.07963	0.462892	0.000191576	0.0129528	ACAN	995	529	504	144
ACAN_+_89347151.23-P1P2	761.757	0.0958145	0.166456	0.121164	0.480402	ACAN	608	735	507	1216
ACAT1_-_107992364.23-P1P2	3984.61	-0.0788946	0.114356	0.268297	0.664811	ACAT1	5232	3510	3454	3969
ACAT1_-_107992733.23-P1P2	3749.03	0.008117	0.102547	0.898378	0.978172	ACAT1	3575	3324	4785	3568
ACAT1_+_107992310.23-P1P2	1496.55	0.00302296	0.118225	0.960826	0.990571	ACAT1	1817	914	1584	1798
ACAT1_+_107992321.23-P1P2	1994.31	0.269076	0.308862	0.016614	0.187921	ACAT1	1265	2420	1620	2691
ACAT2_-_160183054.23-P1P2	3726.07	-0.0857702	0.118183	0.268038	0.664336	ACAT2	4867	3377	3188	3674
ACAT2_-_160183095.23-P1P2	3263.62	-0.00819576	0.117379	0.873715	0.971472	ACAT2	2743	3708	4216	2541
ACAT2_-_160183174.23-P1P2	5546.79	0.101528	0.0975018	0.154016	0.529215	ACAT2	4891	5583	6095	5882
ACAT2_+_160183436.23-P1P2	368.236	0.0070608	0.133396	0.437845	0.790939	ACAT2	93	828	324	200
ACAT2_+_160183505.23-P1P2	3302.17	0.0521391	0.134517	0.268892	0.664922	ACAT2	2034	4582	3688	2945
ACCS_-_44088090.23-P1P2	2833.41	0.10775	0.145384	0.166687	0.551204	ACCS	2596	1889	3340	3731
ACCS_+_44087946.23-P1P2	1196.88	-0.00292422	0.123607	0.950567	0.988214	ACCS	1226	716	1812	1159
ACCS_+_44088028.23-P1P2	1095.33	0.0221636	0.117432	0.706524	0.913461	ACCS	1068	929	1288	1169
ACCS_+_44088091.23-P1P2	3050.85	-0.275417	0.224487	0.0194448	0.203186	ACCS	4254	3436	2430	2196
ACCS_+_44088215.23-P1P2	1375.23	-0.33805	0.258974	0.0113347	0.149157	ACCS	2031	1067	1591	929
ACE_-_61554428.23-P1	3061.55	0.53539	0.174455	0.000158128	0.0115696	ACE	2025	2275	3470	4669
ACE_-_61554458.23-P1	4631.07	0.0101764	0.0937203	0.88306	0.973033	ACE	5061	4451	4174	5053
ACE_-_61554461.23-P1	4947.87	-0.0451669	0.0912457	0.501268	0.823861	ACE	5420	4231	5759	4721
ACE_-_61562238.23-P2	3699.09	0.02967	0.107739	0.642806	0.890069	ACE	3415	3091	4873	3689
ACE_-_61562443.23-P2	1853.77	-0.0617411	0.129572	0.377314	0.753986	ACE	2722	1307	1583	1940
ACE_-_61562661.23-P2	2263.14	0.0916402	0.140103	0.221312	0.62006	ACE	2186	2151	1705	3091
ACE_+_61554448.23-P1	2640.67	0.0446676	0.117718	0.485857	0.815381	ACE	2449	1966	3478	2882
ACE_+_61554829.23-P1	5354.26	-0.0411156	0.103048	0.545025	0.845674	ACE	5659	6119	4947	4868
ACE_+_61562272.23-P2	3272.25	0.074849	0.131054	0.27091	0.666552	ACE	2843	2254	4488	3785
ACE_+_61562293.23-P2	1562.88	-0.043623	0.11916	0.508585	0.827588	ACE	1962	1491	1314	1560
ACE2_-_15618594.23-P1P2	2305.1	-0.00264623	0.112018	0.96517	0.990606	ACE2	2349	2667	2015	2254
ACE2_-_15618975.23-P1P2	792.881	0.0823279	0.164976	0.0192122	0.202634	ACE2	285	943	1011	955
ACE2_-_15619013.23-P1P2	1567.25	0.00219522	0.131913	0.922283	0.983257	ACE2	1466	513	2941	1572
ACE2_+_15619016.23-P1P2	120.694	-0.00910082	0.132455	0.689196	0.906282	ACE2	155	99	140	98
ACE2_+_15619087.23-P1P2	765.215	-0.0231726	0.127911	0.644419	0.890475	ACE2	1135	357	793	854
ACHE_-_100493122.23-P1	594.965	0.00616035	0.127226	0.865442	0.969732	ACHE	484	760	638	512
ACHE_-_100493427.23-P1	1225.81	0.137975	0.182406	0.0676047	0.375699	ACHE	871	1189	1423	1480
ACHE_-_100493486.23-P1	2016.75	0.138235	0.145312	0.0940735	0.430481	ACHE	1694	1829	2241	2413
ACHE_-_100494233.23-P2	3830.31	0.0830289	0.105206	0.248997	0.646998	ACHE	3447	3942	3989	4109
ACHE_-_100494236.23-P2	2752.43	0.0596197	0.132348	0.238296	0.636599	ACHE	1967	2333	4127	2793
ACHE_-_100494578.23-P2	7127.61	0.119193	0.090945	0.0887706	0.418806	ACHE	6378	7285	7373	7783
ACHE_+_100493456.23-P1	4422.63	-0.271244	0.150879	0.012961	0.161276	ACHE	6521	3624	4057	3793
ACHE_+_100493473.23-P1	2787.46	-0.037639	0.117774	0.499961	0.823151	ACHE	2749	3314	2962	2222
ACHE_+_100494559.23-P2	2001.34	0.0190352	0.114943	0.762048	0.932848	ACHE	2253	1898	1527	2409
ACHE_+_100494570.23-P2	3962.59	0.000311311	0.102224	0.996814	0.998686	ACHE	4358	4096	3308	4237
ACOT13_-_24667329.23-P1P2	5817.41	-0.0984509	0.114784	0.183179	0.572344	ACOT13	6590	4730	7447	4963
ACOT13_-_24667371.23-P1P2	2619.01	0.0496768	0.107836	0.485892	0.815381	ACOT13	2707	2328	2503	3077
ACOT13_-_24667386.23-P1P2	1099.76	-0.053422	0.124652	0.390897	0.761687	ACOT13	1265	1048	1204	947
ACOT13_-_24667473.23-P1P2	1826.56	0.349051	0.254249	0.00921255	0.133484	ACOT13	1240	1363	2260	2569
ACOT13_+_24667341.23-P1P2	2045.98	0.0217891	0.118108	0.74137	0.925871	ACOT13	2440	1721	1453	2668
ACOX1_-_73975169.23-P1P2	3660.56	0.0125057	0.099946	0.855352	0.966041	ACOX1	4046	2834	3932	4087
ACOX1_-_73975193.23-P1P2	2098.14	-0.0113856	0.115651	0.852262	0.965183	ACOX1	2464	2224	1519	2252
ACOX1_-_73975196.23-P1P2	1987.84	-0.0468778	0.13477	0.249168	0.646998	ACOX1	1843	2165	2941	1128
ACOX1_-_73975245.23-P1P2	4603.59	0.0716483	0.108694	0.304753	0.697293	ACOX1	4060	4029	5819	4812
ACOX1_+_73975227.23-P1P2	1661.74	0.00571276	0.124852	0.892756	0.975578	ACOX1	1456	2500	1171	1501
ACP1_-_264967.23-P1P2	2520.61	0.088746	0.145593	0.181453	0.570614	ACP1	2037	1682	3539	3045
ACP1_-_264970.23-P1P2	1231.38	0.974429	0.244855	3.17e-06	0.000661527	ACP1	527	850	1327	2292
ACP1_-_265107.23-P1P2	2098.26	-0.115743	0.149837	0.148582	0.523079	ACP1	2899	1505	2294	1870
ACP1_+_264980.23-P1P2	4778.97	0.0415328	0.0894902	0.54734	0.846803	ACP1	4931	4539	4600	5279
ACP1_+_265303.23-P1P2	793.102	-0.0178515	0.130092	0.617349	0.878456	ACP1	908	334	1388	649
ACP2_-_47269915.23-P1P2	1333.5	0.108931	0.155462	0.119304	0.477964	ACP2	1012	1221	1616	1561
ACP2_-_47269958.23-P1P2	1202.42	0.110168	0.173598	0.0666871	0.374425	ACP2	741	1180	1562	1390
ACP2_-_47270385.23-P1P2	2971.17	-0.134939	0.128397	0.0971437	0.437044	ACP2	3598	2589	3389	2515
ACP2_+_47270320.23-P1P2	2584.6	-0.0392993	0.119912	0.490345	0.817813	ACP2	2525	3070	2820	2017
ACP5_-_11688086.23-P1	1785.22	-0.070582	0.139539	0.215086	0.611896	ACP5	2044	2298	1545	1292
ACP5_-_11688414.23-P1	5231.7	-0.0812347	0.0870251	0.238467	0.636676	ACP5	5870	4756	5784	4842
ACP5_-_11688437.23-P1	3165.35	0.0082659	0.103764	0.879914	0.972297	ACP5	2965	3413	3444	2976
ACP5_-_11688455.23-P1	2092.92	-0.0817259	0.125924	0.256528	0.654448	ACP5	2558	1670	2438	1866
ACP5_-_11689356.23-P2	2888.88	-0.000808936	0.132473	0.956745	0.989033	ACP5	1692	4498	3830	1564
ACP5_-_11689724.23-P2	3906.38	-0.0598975	0.113439	0.370414	0.748937	ACP5	4133	4498	3841	3292
ACP5_-_11689727.23-P2	3813.57	-0.128225	0.15145	0.123347	0.483615	ACP5	5161	2507	4606	3336
ACP5_-_11689744.23-P2	1164.9	-0.0109566	0.132642	0.68618	0.905545	ACP5	2150	204	1203	1259
ACP5_-_11689771.23-P2	4886.05	-0.0296447	0.0958833	0.670858	0.900006	ACP5	5535	4919	4338	4964
ACP5_+_11688472.23-P1	532.131	0.0287255	0.13197	0.511411	0.829304	ACP5	549	206	604	823
ACP6_-_147142348.23-P1P2	1241.28	-0.047127	0.13676	0.217848	0.615609	ACP6	1219	1249	1905	684
ACP6_-_147142356.23-P1P2	1696.07	0.0222676	0.119108	0.681438	0.903779	ACP6	1461	1490	2339	1616
ACP6_-_147142393.23-P1P2	2500.43	0.017415	0.10173	0.799395	0.945865	ACP6	2656	2314	2435	2727
ACP6_+_147141956.23-P1P2	6822	0.0253764	0.126103	0.635957	0.887498	ACP6	7496	4090	7142	9117
ACP6_+_147142159.23-P1P2	357.946	-0.00860789	0.127444	0.840282	0.963564	ACP6	444	325	298	383
ACPP_+_132036268.23-P1P2	3162.89	0.0301422	0.0972041	0.647511	0.890583	ACPP	3236	2728	3454	3430
ACPP_+_132036293.23-P1P2	1581.51	-0.0266378	0.123817	0.582294	0.861074	ACPP	1574	2087	1440	1252
ACPP_+_132036338.23-P1P2	977.232	0.0842674	0.147108	0.17625	0.564961	ACPP	766	1063	913	1196
ACPP_+_132036504.23-P1P2	1057.21	0.134576	0.177183	0.086814	0.415694	ACPP	830	1022	1044	1377
ACPP_+_132036703.23-P1P2	1732.02	-0.0112794	0.120623	0.824256	0.955958	ACPP	1662	2281	1518	1492
ACPT_-_51293910.23-ENST00000270593.1	2857.69	-0.155974	0.152316	0.0716272	0.386316	ACPT	3604	3024	2610	2320
ACPT_-_51294122.23-ENST00000270593.1	1046.05	0.0462308	0.133231	0.322003	0.711339	ACPT	769	1381	912	1130
ACPT_+_51293697.23-ENST00000270593.1	1922.41	-0.256514	0.233556	0.0275333	0.242567	ACPT	2852	1928	1543	1461
ACPT_+_51293761.23-ENST00000270593.1	4041.61	0.0231288	0.112793	0.758173	0.93161	ACPT	4105	2649	5438	4343
ACPT_+_51294074.23-ENST00000270593.1	956.98	-0.0660104	0.147004	0.12046	0.479993	ACPT	1102	1295	925	527
ACSL1_-_185746686.23-P1P2	1551.01	-0.0688641	0.145237	0.215205	0.611921	ACSL1	2264	710	2174	1245
ACSL1_+_185746700.23-P1P2	2972.91	0.111274	0.118896	0.160774	0.540174	ACSL1	2816	2635	2979	3620
ACSL1_+_185747071.23-P1P2	2837.15	-0.0734153	0.132667	0.229073	0.629171	ACSL1	2959	2672	3867	2053
ACSL1_+_185747074.23-P1P2	5587.51	0.0119709	0.0954301	0.852216	0.965183	ACSL1	5287	6196	5769	5311
ACSL1_+_185747085.23-P1P2	3163.17	-0.140538	0.14325	0.0812463	0.408351	ACSL1	3666	3423	3268	2442
ACSL3_-_223725802.23-P1P2	1946.84	-0.0401871	0.126965	0.399102	0.766842	ACSL3	1883	2458	2136	1370
ACSL3_-_223725834.23-P1P2	1725.04	-0.00739327	0.11667	0.909243	0.979748	ACSL3	1785	1255	2339	1671
ACSL3_-_223726162.23-P1P2	3597.49	0.0325537	0.103272	0.638464	0.889059	ACSL3	3743	3633	3129	4027
ACSL3_+_223725692.23-P1P2	1047.44	-0.0532242	0.138109	0.216382	0.613238	ACSL3	1124	1391	1059	641
ACSL3_+_223726215.23-P1P2	2966.28	0.0623707	0.12415	0.338972	0.724453	ACSL3	2660	3483	2408	3373
ACSL4_-_108976096.23-P1P2	1909.23	0.0467151	0.127567	0.388667	0.760235	ACSL4	1516	2465	1709	1971
ACSL4_-_108976106.23-P1P2	3069.34	0.111102	0.114658	0.144664	0.515668	ACSL4	2732	2909	3323	3471
ACSL4_-_108976456.23-P1P2	6662.22	0.126678	0.106993	0.0961576	0.435207	ACSL4	5953	7086	6277	7567
ACSL4_-_108976463.23-P1P2	2342.07	0.133549	0.193924	0.0389213	0.290531	ACSL4	1342	2394	3181	2572
ACSL4_+_108976382.23-P1P2	2817.08	-0.041741	0.114124	0.554143	0.851942	ACSL4	3690	2353	2351	3039
ACSS2_-_33464420.23-P1P2	6129.04	-0.0456143	0.0925767	0.521631	0.834684	ACSS2	7336	4925	6294	6378
ACSS2_-_33464423.23-P1P2	2863.91	-0.00230104	0.108674	0.972699	0.992802	ACSS2	3420	2571	2314	3291
ACSS2_-_33464453.23-P1P2	689.175	0.0228517	0.130095	0.506467	0.826827	ACSS2	453	849	862	615
ACSS2_-_33464808.23-P1P2	2129.6	0.0176047	0.112566	0.7925	0.944362	ACSS2	2474	1589	1996	2601
ACSS2_+_33464457.23-P1P2	3282.12	-0.181301	0.131787	0.0376899	0.28589	ACSS2	4032	3253	3347	2675
ACTA1_-_229568328.23-P2	1565.73	-0.00784661	0.114947	0.907365	0.979748	ACTA1	1844	1088	1731	1725
ACTA1_-_229568723.23-P2	3505.12	0.14105	0.1677	0.0729137	0.389736	ACTA1	2604	4271	3143	4061
ACTA1_-_229568745.23-P2	4325.35	-0.0706359	0.107903	0.340939	0.726474	ACTA1	5327	3290	4759	4255
ACTA1_-_229568779.23-P2	999.511	0.0813631	0.143612	0.207997	0.60257	ACTA1	854	1022	865	1290
ACTA1_-_229569627.23-P1	2842.45	-0.0176781	0.118747	0.712651	0.916327	ACTA1	3261	1652	3961	2789
ACTA1_-_229569754.23-P1	3037.57	-0.107741	0.116278	0.155772	0.53138	ACTA1	3531	2774	3420	2620
ACTA1_-_229569824.23-P1	2993.73	-0.132158	0.192908	0.0515685	0.330576	ACTA1	3629	4101	2481	1809
ACTA1_-_229569839.23-P1	7006.07	-0.0404065	0.0983089	0.573041	0.857829	ACTA1	8436	5087	7711	7337
ACTA1_+_229568301.23-P2	5699.16	0.142574	0.102427	0.0589259	0.354552	ACTA1	5004	5840	5757	6431
ACTA1_+_229569744.23-P1	2388.64	-0.250646	0.179391	0.0156921	0.180847	ACTA1	3037	2212	2748	1719
ACTR2_-_65454953.23-P1P2	1153.08	-0.102674	0.158906	0.124385	0.485527	ACTR2	1485	1289	1028	856
ACTR2_-_65454971.23-P1P2	1063.59	0.0102357	0.124209	0.810191	0.949623	ACTR2	869	1378	1098	931
ACTR2_-_65455345.23-P1P2	1754.52	0.39667	0.196953	0.00276757	0.0703075	ACTR2	1203	1639	1849	2406
ACTR2_+_65455294.23-P1P2	533.68	0.094685	0.17682	0.0207404	0.21109	ACTR2	218	614	585	730
ACTR2_+_65455348.23-P1P2	2239.1	0.142263	0.154829	0.10456	0.450923	ACTR2	2062	1774	2209	3043
ACVR1_-_158732511.23-P1P2	3263.52	0.0505455	0.127507	0.359679	0.741114	ACVR1	2432	2783	4949	3144
ACVR1_+_158732079.23-P1P2	1542.09	0.0745043	0.141863	0.174824	0.563	ACVR1	1047	1685	1903	1599
ACVR1_+_158732198.23-P1P2	1980.05	0.0689125	0.128572	0.283204	0.675716	ACVR1	1651	2278	1876	2169
ACVR1_+_158732232.23-P1P2	1319.19	-0.0743268	0.13197	0.285419	0.677262	ACVR1	1740	1221	1170	1218
ACVR1_+_158732258.23-P1P2	761.026	-0.00404798	0.129948	0.873496	0.971472	ACVR1	521	869	1239	461
ACVR1B_-_52345530.23-P1P2	1264.71	-0.117493	0.170698	0.0944131	0.431122	ACVR1B	1648	974	1634	914
ACVR1B_-_52345917.23-P1P2	1705.42	-0.0565864	0.118027	0.396795	0.765323	ACVR1B	1949	1476	1991	1524
ACVR1B_+_52345561.23-P1P2	1356.1	0.0408781	0.127408	0.508924	0.827883	ACVR1B	1563	947	973	2020
ACVR1B_+_52345897.23-P1P2	386.529	0.0366294	0.138878	0.0652197	0.37168	ACVR1B	110	613	369	446
ACVR1B_+_52345907.23-P1P2	758.564	0.0782318	0.151466	0.128097	0.491246	ACVR1B	504	880	744	924
ACVR1C_-_158485307.23-P1P2	1231.54	0.0976616	0.145242	0.182881	0.572344	ACVR1C	1093	993	1325	1591
ACVR1C_+_158484889.23-P1P2	4169.44	-0.0187009	0.104544	0.793186	0.944819	ACVR1C	5192	3442	3556	4731
ACVR1C_+_158484901.23-P1P2	3394.91	0.00319115	0.100152	0.961411	0.990571	ACVR1C	3369	3665	3375	3305
ACVR1C_+_158484938.23-P1P2	3403.54	0.0025212	0.114258	0.965451	0.990606	ACVR1C	2961	3148	4835	2911
ACVR1C_+_158485339.23-P1P2	4963.61	-0.000497539	0.0877989	0.992118	0.997615	ACVR1C	5100	5115	4912	4946
ACVR2A_-_148602102.23-P1P2	2676.45	0.0239998	0.103227	0.714693	0.917061	ACVR2A	2564	2460	3152	2692
ACVR2A_-_148602669.23-P1P2	2159.45	-0.117774	0.164574	0.104327	0.45054	ACVR2A	2765	2574	1743	1619
ACVR2A_+_148602294.23-P1P2	609.44	-0.00366605	0.122939	0.943178	0.987005	ACVR2A	710	459	645	668
ACVR2A_+_148602343.23-P1P2	2879.68	-0.106656	0.159561	0.126078	0.489184	ACVR2A	3786	3565	2013	2215
ACVR2A_+_148602346.23-P1P2	3573.82	-0.125955	0.138235	0.121781	0.481111	ACVR2A	4574	3758	3003	3109
ACVR2B_-_38495819.23-P1P2	1628.32	-0.0685515	0.133784	0.297328	0.688922	ACVR2B	2181	1708	1199	1487
ACVR2B_+_38495339.23-P1P2	953.361	-0.0409732	0.129883	0.40217	0.768238	ACVR2B	1055	762	1347	732
ACVR2B_+_38495450.23-P1P2	1818.22	-0.0194103	0.122407	0.70996	0.914619	ACVR2B	1996	2364	1250	1680
ACVR2B_+_38495606.23-P1P2	3898.72	-0.248253	0.118713	0.00599563	0.10615	ACVR2B	4984	3619	4106	3129
ACVR2B_+_38495842.23-P1P2	3460.26	0.00598762	0.111598	0.947912	0.987877	ACVR2B	4352	2313	3116	4313
ACVRL1_-_52300776.23-P1P2	2905.9	0.0737242	0.130335	0.282977	0.675716	ACVRL1	2610	1974	3825	3460
ACVRL1_-_52301119.23-P1P2	1745.38	0.0734407	0.149484	0.0985051	0.439463	ACVRL1	936	1928	2448	1751
ACVRL1_+_52300726.23-P1P2	1650.11	-0.0300072	0.116186	0.650105	0.890583	ACVRL1	2116	1378	1421	1783
ACVRL1_+_52300742.23-P1P2	1392.5	-0.584944	0.255453	0.00126733	0.0440948	ACVRL1	2368	1373	1085	821
ACVRL1_+_52300819.23-P1P2	2395.5	0.11076	0.165253	0.0828444	0.409529	ACVRL1	1560	2985	2468	2615
ACY1_-_52017547.23-P1P2	2133.36	0.0995285	0.139307	0.20427	0.597928	ACY1	2094	1771	1856	2922
ACY1_-_52017921.23-P1P2	662.937	0.000960477	0.127372	0.983865	0.996344	ACY1	999	266	462	984
ACY1_-_52017938.23-P1P2	785.07	0.0193175	0.121316	0.731186	0.922102	ACY1	826	624	826	916
ACY1_+_52017535.23-P1P2	1573.89	0.00139777	0.126027	0.976388	0.992972	ACY1	1746	2160	650	1723
ACY1_+_52017980.23-P1P2	5086.66	-0.165395	0.10255	0.0403341	0.295455	ACY1	6362	4468	5284	4561
ACY3_-_67414577.23-P2	4076.26	-0.0936513	0.123219	0.181678	0.570701	ACY3	5099	4334	3375	3657
ACY3_-_67414607.23-P2	4681.3	0.282494	0.147232	0.00462033	0.0936548	ACY3	3407	4973	4949	5568
ACY3_-_67414970.23-P2	2789.68	0.00636681	0.118483	0.91655	0.981781	ACY3	2898	1622	4003	2921
ACY3_-_67418149.23-P1	1848.06	0.0804401	0.127642	0.24911	0.646998	ACY3	1614	1949	1790	2107
ACY3_+_67414985.23-P2	3495.76	0.139395	0.143903	0.112336	0.464177	ACY3	3296	3261	2900	4667
ACY3_+_67415013.23-P2	944.227	-0.0129983	0.131493	0.568245	0.857829	ACY3	699	1715	864	473
ACY3_+_67417722.23-P1	571.292	0.0324498	0.136866	0.19742	0.589637	ACY3	280	144	1157	786
ACY3_+_67417960.23-P1	3702.21	-0.0224562	0.0916134	0.745125	0.92744	ACY3	3984	3630	3720	3660
ACY3_+_67418110.23-P1	5380.75	0.152584	0.145017	0.090819	0.422853	ACY3	5061	3657	5958	7247
ACYP2_-_54342821.23-P1P2	612.853	0.0433666	0.131605	0.393059	0.763401	ACYP2	522	494	742	735
ACYP2_-_54343153.23-P1P2	2918.13	-0.0105996	0.119962	0.877121	0.972297	ACYP2	3936	2730	1522	3587
ACYP2_-_54343157.23-P1P2	2704.87	-0.177561	0.143844	0.0522338	0.33168	ACYP2	3574	2435	2660	2318
ACYP2_-_54343180.23-P1P2	2412.18	-0.0762039	0.116265	0.283255	0.675716	ACYP2	2787	2448	2394	2138
ACYP2_+_54342830.23-P1P2	2124.31	0.0492957	0.119041	0.478301	0.812546	ACYP2	2280	1553	2074	2733
ADAM33_-_3662191.23-P1P2	3334.83	0.0127337	0.10886	0.834937	0.961441	ADAM33	3716	3365	2562	3817
ADAM33_-_3662194.23-P1P2	2557.38	0.116998	0.163597	0.0838172	0.410242	ADAM33	1718	2495	3407	2754
ADAM33_-_3662638.23-P1P2	2813.77	-0.124518	0.132543	0.117421	0.475187	ADAM33	3351	2443	3329	2333
ADAM33_+_3662271.23-P1P2	4151.58	-0.120929	0.137386	0.127271	0.490689	ADAM33	5202	3018	5202	3548
ADAM33_+_3662642.23-P1P2	2543.18	0.0089554	0.121749	0.926322	0.984185	ADAM33	2464	1471	4033	2481
ADAMTS5_-_28338950.23-P1P2	930.888	0.0744884	0.153676	0.0909598	0.423058	ADAMTS5	520	680	1475	1128
ADAMTS5_-_28339372.23-P1P2	3819.67	0.0307636	0.109816	0.655097	0.892855	ADAMTS5	4158	3811	2910	4537
ADAMTS5_-_28339421.23-P1P2	3690.08	0.278929	0.178165	0.0107309	0.144629	ADAMTS5	2754	4071	3321	4709
ADAMTS5_+_28339356.23-P1P2	3301.23	0.0258384	0.103934	0.71243	0.916188	ADAMTS5	3615	2531	3465	3822
ADAMTS5_+_28339363.23-P1P2	4459.34	-0.0900783	0.0938208	0.213263	0.609324	ADAMTS5	4988	4272	4807	4024
ADC_-_33546826.23-P1P2	1747.51	0.459835	0.230055	0.00159578	0.0504503	ADC	1051	1803	1813	2383
ADC_-_33546829.23-P1P2	1654.93	0.0397483	0.112734	0.536781	0.841551	ADC	1537	1630	1793	1742
ADC_+_33546832.23-P1P2	1839.5	-0.33646	0.188528	0.00653017	0.110745	ADC	2583	1694	1875	1325
ADC_+_33546850.23-P1P2	2621.24	0.0622147	0.124722	0.369546	0.748378	ADC	2628	1712	3019	3337
ADC_+_33546977.23-P1P2	2156.3	0.0228914	0.110743	0.751878	0.929388	ADC	2432	1716	2032	2579
ADCK1_-_78266512.23-P1P2	4590.83	-0.0951648	0.140816	0.148127	0.521909	ADCK1	4627	5125	5743	3103
ADCK1_-_78266523.23-P1P2	1964.99	-0.00686447	0.113715	0.903671	0.979748	ADCK1	1875	1781	2579	1760
ADCK1_-_78266828.23-P1P2	1807.85	0.0558291	0.123677	0.361685	0.742434	ADCK1	1498	1660	2307	1879
ADCK1_-_78266900.23-P1P2	1712.27	0.0383671	0.112958	0.572535	0.857829	ADCK1	1790	1462	1673	2022
ADCK1_+_78266506.23-P1P2	2843.47	-0.00720713	0.105787	0.916835	0.981781	ADCK1	3377	2208	2785	3195
ADCK2_-_140373160.23-P1P2	4477.51	-0.141665	0.111025	0.0846559	0.411055	ADCK2	5659	4095	4308	4108
ADCK2_-_140373404.23-P1P2	2660.42	0.103401	0.137491	0.158436	0.535819	ADCK2	2202	2990	2487	3038
ADCK2_+_140372748.23-P1P2	2280.49	0.0993647	0.151932	0.181003	0.569985	ADCK2	2147	1337	2514	3309
ADCK2_+_140373084.23-P1P2	3511.38	-0.0735972	0.131527	0.261338	0.658696	ADCK2	4129	2409	4952	2896
ADCK2_+_140373152.23-P1P2	3083.05	-0.0542227	0.119729	0.450777	0.797993	ADCK2	4278	2167	2794	3323
ADCK3_-_227128046.23-P1P2	3656.67	-0.0234223	0.0926555	0.740697	0.925729	ADCK3	4004	3166	4023	3669
ADCK3_-_227128055.23-P1P2	4674.55	-0.23305	0.162838	0.0296005	0.253345	ADCK3	6902	4164	3804	4099
ADCK3_-_227128078.23-P1P2	1819.5	0.12045	0.149232	0.129655	0.493785	ADCK3	1560	1458	2121	2259
ADCK3_+_227128242.23-P1P2	4280.06	-0.151859	0.123946	0.0668674	0.374425	ADCK3	5219	4440	4031	3629
ADCK3_+_227128400.23-P1P2	2806.77	-0.0376208	0.114421	0.566646	0.8573	ADCK3	3193	2032	3585	2658
ADCK4_-_41222351.23-P1P2	2175.83	0.0888674	0.136969	0.240811	0.638806	ADCK4	2176	1543	2114	3015
ADCK4_-_41222709.23-P1P2	435.752	0.00849331	0.13338	0.394504	0.763605	ADCK4	114	986	354	254
ADCK4_-_41222769.23-P1P2	1221.4	-0.0412823	0.122418	0.497406	0.821593	ADCK4	1460	1292	1047	1135
ADCK4_-_41222791.23-P1P2	3232.68	0.203627	0.18228	0.0402942	0.295455	ADCK4	2644	2322	3926	4277
ADCK4_+_41222752.23-P1P2	576.852	0.00883645	0.128439	0.839022	0.963513	ADCK4	742	194	603	830
ADCK5_-_145597191.23-P1P2	1571.95	0.018434	0.119507	0.739553	0.925539	ADCK5	1505	1911	1261	1639
ADCK5_-_145597250.23-P1P2	1123	0.00481597	0.122212	0.929529	0.984405	ADCK5	1345	606	1288	1359
ADCK5_-_145597781.23-P1P2	4648.69	-0.0362077	0.102733	0.575533	0.858773	ADCK5	4579	5052	5191	3984
ADCK5_-_145597789.23-P1P2	1454.68	0.0434454	0.122489	0.449881	0.797933	ADCK5	1197	1464	1775	1459
ADCK5_+_145597793.23-P1P2	1317.44	0.0085488	0.11665	0.890885	0.974772	ADCK5	1557	953	1265	1587
ADH1B_-_100242120.23-P1P2	200.24	-0.0291708	0.135131	0.396374	0.765323	ADH1B	395	97	153	176
ADH1B_-_100242280.23-P1P2	1477.52	0.00511809	0.110595	0.933592	0.984751	ADH1B	1478	1336	1720	1468
ADH1B_-_100242333.23-P1P2	890.633	0.0402695	0.131468	0.438451	0.791527	ADH1B	874	945	520	1240
ADH1B_+_100242040.23-P1P2	1261.81	0.0388819	0.117207	0.546988	0.846803	ADH1B	1256	1071	1343	1454
ADH1B_+_100242511.23-P1P2	1952.18	-0.0350811	0.118539	0.600051	0.869026	ADH1B	2648	1486	1641	2162
ADH1C_-_100273471.23-P1P2	348.865	0.000981587	0.130758	0.970345	0.992663	ADH1C	315	161	650	315
ADH1C_-_100273518.23-P1P2	1564.86	-0.0136426	0.114404	0.849844	0.965125	ADH1C	1680	1206	1955	1542
ADH1C_-_100273879.23-P1P2	1511.1	0.0429571	0.122931	0.445396	0.795864	ADH1C	1221	1597	1802	1495
ADH1C_-_100273923.23-P1P2	1544.91	0.114995	0.168861	0.0811094	0.407905	ADH1C	1036	1438	2038	1759
ADH1C_+_100273655.23-P1P2	576.757	-0.0496709	0.14076	0.182474	0.572084	ADH1C	759	348	927	341
ADH4_-_100065227.23-P1P2	692.124	-0.133885	0.209178	0.0424284	0.302773	ADH4	995	742	649	417
ADH4_+_100065429.23-P1P2	1990.55	-0.0547725	0.132372	0.366634	0.745673	ADH4	2799	1018	2464	1895
ADH4_+_100065433.23-P1P2	2372.96	0.0299257	0.126675	0.511007	0.829059	ADH4	1768	3469	2034	2212
ADH4_+_100065444.23-P1P2	351.906	-0.00527382	0.129745	0.865245	0.969681	ADH4	345	498	266	299
ADH5_-_100009831.23-P1P2	3931.49	-0.044528	0.0937219	0.517624	0.832098	ADH5	4246	3957	4018	3698
ADH5_+_100009684.23-P1P2	3246.12	0.153853	0.152153	0.0662425	0.37366	ADH5	2594	2713	4086	3808
ADH5_+_100009798.23-P1P2	844.719	0.0280197	0.12889	0.596705	0.867909	ADH5	1026	417	655	1347
ADH5_+_100009821.23-P1P2	1424.76	0.0569718	0.128599	0.364912	0.744594	ADH5	1319	1554	1129	1734
ADH5_+_100009838.23-P1P2	3013.77	0.0535051	0.107424	0.448921	0.797777	ADH5	2976	3034	2765	3403
ADK_-_75911021.23-P2	935.126	-0.0869461	0.168565	0.0360421	0.280119	ADK	1339	1404	586	412
ADK_-_75911025.23-P2	1358.12	-0.0873348	0.150179	0.150591	0.524933	ADK	1663	1653	1180	976
ADK_-_75911437.23-P2	3763.97	0.0622681	0.106664	0.361604	0.742434	ADK	3376	3382	4614	3921
ADK_-_75936578.23-P1	4376.35	0.0366745	0.0984193	0.610683	0.875608	ADK	4759	3859	4004	5115
ADK_+_75911404.23-P2	4727.2	-0.0259865	0.112251	0.702601	0.911367	ADK	4242	5238	5905	3753
ADK_+_75911444.23-P2	1518.45	-0.132464	0.199957	0.0866396	0.415424	ADK	2641	745	1625	1229
ADK_+_75936517.23-P1	3174.37	-0.0532039	0.104299	0.436315	0.79018	ADK	3439	3297	3245	2865
ADK_+_75936538.23-P1	1659.92	-0.0751061	0.140315	0.238901	0.637205	ADK	2241	1019	2120	1426
ADK_+_75936570.23-P1	1746	-0.0326979	0.126599	0.559902	0.854966	ADK	2431	1866	911	1822
ADK_+_75936748.23-P1	1245.12	0.0573155	0.143913	0.23147	0.631122	ADK	1092	1271	346	2274
ADORA1_-_203096974.23-P1P2	1612.6	0.0896848	0.130965	0.210034	0.605619	ADORA1	1381	1578	1729	1839
ADORA1_+_203096891.23-P1P2	2974.53	-0.112285	0.157635	0.106086	0.454264	ADORA1	3446	3725	2711	2096
ADORA1_+_203097450.23-P1P2	3491.64	-0.0698788	0.126161	0.310441	0.702025	ADORA1	4249	2343	4587	3116
ADORA1_+_203097472.23-P1P2	4721.71	0.23467	0.11991	0.00931657	0.134222	ADORA1	4030	4588	4485	5979
ADORA1_+_203097506.23-P1P2	1634.84	-0.115129	0.150783	0.152501	0.527345	ADORA1	2310	1355	1502	1481
ADORA2A_-_24819888.23-P1P2	3662.18	0.06749	0.0999954	0.327567	0.716707	ADORA2A	3359	3609	3997	3866
ADORA2A_-_24819903.23-P1P2	3138.08	0.106156	0.133878	0.146424	0.518332	ADORA2A	2499	3471	3312	3381
ADORA2A_-_24819947.23-P1P2	1850.01	0.194614	0.299753	0.0127582	0.159839	ADORA2A	925	2123	2234	2177
ADORA2A_-_24820281.23-P1P2	2153.65	-0.371548	0.202828	0.00374318	0.0823499	ADORA2A	2959	2241	2109	1419
ADORA2A_+_24820308.23-P1P2	4404.92	-0.0769194	0.0959798	0.276217	0.672062	ADORA2A	5162	4207	4287	4197
ADORA2B_-_15848659.23-P1P2	6337.51	0.0645819	0.0846584	0.331837	0.718438	ADORA2B	6037	5689	7309	6700
ADORA2B_-_15848791.23-P1P2	630.498	-0.0185224	0.127385	0.709403	0.914619	ADORA2B	948	490	376	743
ADORA2B_-_15848949.23-P1P2	2267.05	0.0239934	0.115688	0.706352	0.913461	ADORA2B	2599	2029	1690	2851
ADORA2B_+_15848686.23-P1P2	1382.57	-0.0215172	0.118965	0.691516	0.907096	ADORA2B	1353	1567	1507	1159
ADORA2B_+_15848965.23-P1P2	1483.59	-0.0393048	0.126009	0.527335	0.837717	ADORA2B	2243	946	1187	1673
ADORA3_-_112046251.23-P2	582.983	0.0147719	0.124905	0.772591	0.937566	ADORA3	659	499	466	737
ADORA3_+_112031013.23-P1	1059.83	-0.00170507	0.124508	0.971115	0.992774	ADORA3	1131	1381	652	1080
ADORA3_+_112031386.23-P1	2018	-0.370074	0.243572	0.00602713	0.10615	ADORA3	2828	1600	2541	1279
ADORA3_+_112031407.23-P1	1354.93	0.0446637	0.119778	0.467988	0.807197	ADORA3	1199	1410	1437	1432
ADORA3_+_112031411.23-P1	1456.18	0.0252701	0.119004	0.677084	0.902436	ADORA3	1531	973	1726	1715
ADORA3_+_112031418.23-P1	2363.01	-0.148664	0.19255	0.0460675	0.315401	ADORA3	2700	2631	2780	1462
ADORA3_+_112045890.23-P2	1448.32	-0.00901413	0.124259	0.829145	0.958027	ADORA3	1200	1486	2131	1070
ADORA3_+_112046115.23-P2	1102.59	-0.000153904	0.130819	0.99417	0.998292	ADORA3	604	1688	1551	584
ADORA3_+_112046284.23-P2	2135.82	-0.0269026	0.127568	0.564758	0.856597	ADORA3	2473	3071	1137	1846
ADRA1A_-_26724311.23-P1P2	1072.14	0.0262028	0.132786	0.336611	0.722784	ADRA1A	529	1592	1308	867
ADRA1A_-_26724340.23-P1P2	610.04	0.0759066	0.155869	0.0840324	0.410277	ADRA1A	343	458	886	800
ADRA1A_-_26724356.23-P1P2	2049.57	-0.0458164	0.123965	0.431143	0.787385	ADRA1A	2267	1539	2855	1720
ADRA1A_-_26724373.23-P1P2	1463.43	-0.0591855	0.129802	0.37326	0.751138	ADRA1A	2073	970	1466	1467
ADRA1A_+_26724406.23-P1P2	3428.94	-0.0653282	0.123378	0.349234	0.732461	ADRA1A	4260	2266	4312	3195
ADRA1B_-_159343504.23-P1P2	4372.26	0.0640124	0.115402	0.326058	0.715115	ADRA1B	3544	4793	5072	4264
ADRA1B_-_159343900.23-P1P2	1596.33	0.0180576	0.122863	0.70817	0.914158	ADRA1B	1332	2148	1434	1487
ADRA1B_+_159343520.23-P1P2	4577.41	-0.0514813	0.0976713	0.450675	0.797993	ADRA1B	4717	4685	5122	4022
ADRA1B_+_159344209.23-P1P2	1683.94	0.0167929	0.128925	0.597833	0.868327	ADRA1B	1075	2761	1521	1349
ADRA1B_+_159344222.23-P1P2	969.502	0.0718946	0.147456	0.134353	0.501093	ADRA1B	593	1053	1217	1056
ADRA1D_-_4229164.23-P1P2	2813.31	-0.398327	0.183086	0.00279836	0.0704784	ADRA1D	4217	2759	2401	2028
ADRA1D_-_4229250.23-P1P2	3379.72	-0.175479	0.144387	0.0599799	0.358535	ADRA1D	4595	2672	3512	2991
ADRA1D_-_4229495.23-P1P2	4445.24	-0.0533454	0.0931665	0.449688	0.797891	ADRA1D	5191	4094	4302	4439
ADRA1D_-_4229926.23-P1P2	4076.68	0.0218609	0.0913791	0.748798	0.928043	ADRA1D	4372	3629	4042	4492
ADRA1D_+_4229485.23-P1P2	2184.26	0.00107764	0.116189	0.972581	0.992802	ADRA1D	2166	1572	3066	2127
ADRA2A_-_112837142.23-P1P2	4467.81	-0.0864169	0.1144	0.254504	0.653314	ADRA2A	5537	3325	5134	4234
ADRA2A_-_112837201.23-P1P2	4286.84	-0.117051	0.114451	0.13531	0.502761	ADRA2A	5187	3491	4957	3832
ADRA2A_-_112837216.23-P1P2	1262.76	-0.0358576	0.125074	0.502398	0.824594	ADRA2A	1376	1553	1103	1050
ADRA2A_-_112837238.23-P1P2	1363.85	-0.000185992	0.1213	0.983819	0.996344	ADRA2A	1173	1673	1521	1131
ADRA2A_-_112837251.23-P1P2	960.33	0.0183594	0.122331	0.75011	0.92895	ADRA2A	1104	851	702	1227
ADRA2B_-_96781873.23-P1P2	1214.74	0.248806	0.280207	0.0285907	0.248086	ADRA2B	902	864	1355	1819
ADRA2B_-_96781894.23-P1P2	1707.31	-0.0315218	0.118473	0.594233	0.867237	ADRA2B	1849	1334	2260	1527
ADRA2B_-_96782243.23-P1P2	1568.85	0.0416491	0.132291	0.330469	0.71811	ADRA2B	1049	2258	1441	1526
ADRA2B_-_96782246.23-P1P2	210.775	-0.0108257	0.130968	0.737096	0.924095	ADRA2B	286	221	133	210
ADRA2B_+_96781839.23-P1P2	3467.84	0.331997	0.194854	0.00664052	0.111976	ADRA2B	2530	2556	4318	4715
ADRA2C_-_3767700.23-P1P2	3287.76	-0.0498178	0.120063	0.401607	0.767832	ADRA2C	3236	3224	4381	2524
ADRA2C_-_3767888.23-P1P2	4998.78	-0.0280188	0.0877152	0.658339	0.8945	ADRA2C	5107	4945	5577	4635
ADRA2C_+_3768074.23-P1P2	2785.12	-0.0340115	0.109846	0.611464	0.8759	ADRA2C	2883	3113	2767	2483
ADRA2C_+_3768082.23-P1P2	5912.94	-0.249473	0.118384	0.00481142	0.0944868	ADRA2C	7278	6172	5932	4563
ADRA2C_+_3768098.23-P1P2	1246.45	0.0462372	0.139959	0.108544	0.459454	ADRA2C	508	1687	1674	1143
ADRB1_-_115803895.23-P1P2	5206.39	0.00947687	0.0901989	0.885784	0.97352	ADRB1	5467	5308	4828	5442
ADRB1_-_115804061.23-P1P2	4848.47	-0.00634973	0.0850944	0.921789	0.983076	ADRB1	5000	4876	4965	4785
ADRB1_-_115804069.23-P1P2	2825.23	0.373304	0.183003	0.00201586	0.0586616	ADRB1	1872	2837	3122	3588
ADRB1_-_115804075.23-P1P2	3602.81	-0.0923353	0.121003	0.202814	0.596246	ADRB1	4051	3991	3511	3003
ADRB1_+_115804002.23-P1P2	1888.82	0.109153	0.160503	0.139101	0.50793	ADRB1	1604	1189	2353	2566
ADRB2_-_148206186.23-P1P2	2783.1	0.0270891	0.119071	0.608359	0.874596	ADRB2	2192	3305	3256	2477
ADRB2_-_148206207.23-P1P2	1645.05	-0.0630305	0.142447	0.161882	0.542317	ADRB2	1725	2287	1646	952
ADRB2_-_148206413.23-P1P2	3139.66	-0.013807	0.120133	0.768072	0.935065	ADRB2	2726	4227	3258	2405
ADRB2_+_148206220.23-P1P2	2530.13	0.126419	0.189085	0.0417781	0.301205	ADRB2	1417	3123	2908	2733
ADRB2_+_148206227.23-P1P2	3469.64	0.371759	0.154618	0.00180085	0.0544248	ADRB2	2683	2716	3770	4920
ADRB3_-_37822919.23-P1P2	2183.47	-0.0438226	0.124918	0.473129	0.809345	ADRB3	2792	2451	1446	2103
ADRB3_-_37823380.23-P1P2	2491.73	-0.0587545	0.109244	0.391929	0.76219	ADRB3	2735	2349	2815	2218
ADRB3_-_37823667.23-P1P2	3826.32	0.265031	0.135117	0.00743471	0.118746	ADRB3	3186	3657	3602	5019
ADRB3_-_37823742.23-P1P2	1379.51	-0.021084	0.130499	0.474051	0.810145	ADRB3	1087	1969	1753	740
ADRB3_+_37822768.23-P1P2	1310.94	0.0266583	0.116831	0.650429	0.890583	ADRB3	1184	1259	1561	1314
ADRBK1_-_67033953.23-P1P2	3975.08	0.116712	0.121741	0.152049	0.527292	ADRBK1	3853	3679	3523	5023
ADRBK1_-_67034001.23-P1P2	4246.3	-0.0243028	0.105636	0.695858	0.909186	ADRBK1	4050	4710	4794	3616
ADRBK1_+_67033933.23-P1P2	4869.53	0.0260838	0.101333	0.713784	0.916919	ADRBK1	5574	3972	4343	5873
ADRBK1_+_67034195.23-P1P2	1831.98	0.36111	0.284711	0.0060034	0.10615	ADRBK1	1070	2045	1915	2349
ADRBK1_+_67034566.23-P1P2	3013.23	0.0175255	0.121562	0.706641	0.913461	ADRBK1	2233	3258	4271	2457
ADRBK2_-_25960625.23-P1P2	3817.75	0.240904	0.170655	0.0215139	0.215038	ADRBK2	3110	2818	4557	5057
ADRBK2_-_25960628.23-P1P2	1413.97	0.0135304	0.115595	0.826627	0.957061	ADRBK2	1642	1154	1225	1716
ADRBK2_-_25960707.23-P1P2	4625	0.00933883	0.0904013	0.887736	0.974052	ADRBK2	4676	4015	5464	4651
ADRBK2_-_25960854.23-P1P2	3252.66	-0.0285104	0.110195	0.636151	0.887534	ADRBK2	3128	3363	3980	2717
ADRBK2_+_25960616.23-P1P2	4466.56	-0.0740873	0.104147	0.309851	0.702012	ADRBK2	5278	3554	5129	4239
ADSSL1_-_105190591.23-P1P2	3168.83	0.13099	0.123524	0.109629	0.460228	ADSSL1	2909	3009	3039	3862
ADSSL1_-_105190615.23-P1P2	3358.31	-0.174178	0.133761	0.0495947	0.325313	ADSSL1	4307	3260	3179	2867
ADSSL1_+_105190776.23-P1P2	2219.36	-0.135371	0.177043	0.0885716	0.418476	ADSSL1	3034	1472	2859	1729
ADSSL1_+_105190789.23-P1P2	5925.83	0.082536	0.114902	0.295319	0.686006	ADSSL1	6306	4265	5785	7749
ADSSL1_+_105190984.23-P1P2	2728.23	0.101135	0.171035	0.0514984	0.330576	ADSSL1	1449	2291	4431	2956
AFG3L2_-_12377072.23-P1P2	1982.43	-0.0101444	0.117927	0.853219	0.965557	AFG3L2	1997	2494	1649	1825
AFG3L2_-_12377209.23-P1P2	3415.38	-0.291183	0.163613	0.00912064	0.133311	AFG3L2	4787	3385	2997	2669
AFG3L2_-_12377212.23-P1P2	1536.48	-0.827512	0.316461	0.00094243	0.0355907	AFG3L2	3278	688	1581	786
AFG3L2_-_12377232.23-P1P2	666.243	-0.0824975	0.161322	0.12382	0.484978	AFG3L2	1266	614	318	500
AFG3L2_+_12377215.23-P1P2	1557.95	-0.131949	0.192989	0.0827752	0.409529	AFG3L2	2429	1672	984	1204
AGTR1_-_148415743.23-P1P2	3271.41	-0.101709	0.113236	0.179016	0.568579	AGTR1	3915	3216	3177	2946
AGTR1_-_148415748.23-P1P2	3132.36	-0.00776951	0.108866	0.904158	0.979748	AGTR1	3391	2246	3964	3192
AGTR1_-_148415793.23-P1P2	3240.15	0.0591379	0.105894	0.383656	0.756651	AGTR1	2906	3294	3567	3347
AGTR1_+_148416039.23-P1P2	2349.81	-0.093638	0.152792	0.146514	0.518509	AGTR1	2943	1550	3408	1741
AGTR1_+_148416061.23-P1P2	2475.38	0.0295812	0.10531	0.67118	0.900156	AGTR1	2649	2166	2384	2840
AGTR2_-_115301994.23-P1P2	763.94	0.0295277	0.128726	0.492015	0.819107	AGTR2	580	947	784	762
AGTR2_-_115302232.23-P1P2	625.167	-0.0416459	0.13345	0.389697	0.761143	AGTR2	883	358	773	551
AGTR2_-_115302383.23-P1P2	110.362	-4.26e-05	0.133966	0.813466	0.950249	AGTR2	2	293	135	1
AGTR2_+_115302459.23-P1P2	300.765	0.0102386	0.133572	0.365346	0.744823	AGTR2	91	102	821	240
AGXT_-_241808273.23-P1P2	2143.35	0.047041	0.130744	0.363513	0.743711	AGXT	1695	1394	3368	2325
AGXT_+_241808192.23-P1P2	3045.05	-0.0595678	0.119352	0.385904	0.756932	AGXT	3720	3275	2423	2871
AGXT_+_241808286.23-P1P2	1877.76	-0.0533052	0.124628	0.431078	0.787378	AGXT	2575	1249	1915	1928
AGXT_+_241808483.23-P1P2	1786.33	0.162044	0.177158	0.0588025	0.354309	AGXT	1362	1575	2148	2166
AGXT_+_241808706.23-P1P2	3272.48	0.00998805	0.116293	0.90784	0.979748	AGXT	2851	2782	4852	2866
AGXT2_-_35047934.23-P1P2	905.207	0.137808	0.202032	0.0493032	0.324721	AGXT2	582	946	975	1151
AGXT2_-_35047958.23-P1P2	1798.42	0.382108	0.243607	0.00694502	0.115169	AGXT2	1240	1882	1497	2619
AGXT2_-_35048026.23-P1P2	1078.3	-0.00542525	0.125202	0.893019	0.975582	AGXT2	938	903	1706	859
AGXT2_+_35048018.23-P1P2	882.189	0.100924	0.161035	0.12702	0.490689	AGXT2	689	688	1039	1171
AHCY_-_32890731.23-P1P2	4890.75	-0.0343603	0.10532	0.633905	0.886374	AHCY	6211	3519	4804	5391
AHCY_-_32890950.23-P1P2	1349.81	-0.0903618	0.146416	0.204166	0.597927	AHCY	1943	1259	1048	1219
AHCY_-_32891095.23-P1P2	4109.75	-0.0575725	0.105076	0.399593	0.766842	AHCY	4408	3580	5110	3633
AHCY_-_32891101.23-P1P2	1112.94	-0.0180459	0.121396	0.748246	0.927898	AHCY	1366	1157	798	1169
AHCY_-_32891145.23-P1P2	2156.53	-0.0336547	0.121961	0.560782	0.855403	AHCY	2483	2637	1570	1977
AK1_-_130639512.23-P1P2	1496.94	0.0764205	0.141544	0.188614	0.579696	AK1	1086	1805	1501	1630
AK1_-_130639710.23-P1P2	4150.82	-0.0275199	0.106213	0.663252	0.89623	AK1	4111	4805	4202	3629
AK1_-_130639906.23-P1P2	2723.84	-0.0633395	0.134933	0.23227	0.631553	AK1	2711	3430	3050	1794
AK1_+_130639930.23-P1P2	4208.9	0.0316315	0.100063	0.648969	0.890583	AK1	4393	3235	4832	4682
AK1_+_130639945.23-P1P2	3839.03	0.00736324	0.105304	0.90946	0.979748	AK1	3551	3511	5013	3538
AK2_+_33502042.23-P1P2	2646.45	0.0345641	0.119973	0.568982	0.857829	AK2	2576	1675	3572	3006
AK2_+_33502056.23-P1P2	296.858	-0.0597004	0.149679	0.0546764	0.342336	AK2	487	377	213	119
AK2_+_33502088.23-P1P2	1204.29	0.0223541	0.125202	0.663976	0.89623	AK2	1274	1362	690	1509
AK2_+_33502194.23-P1P2	2123.54	-0.00840864	0.122297	0.885592	0.97352	AK2	1737	2729	2487	1602
AK2_+_33502475.23-P1P2	1345.54	0.083256	0.140615	0.210363	0.60596	AK2	1138	1025	1671	1646
AK3_-_4740765.23-P1P2	5026.17	-0.1387	0.14272	0.0776218	0.399787	AK3	5583	4550	6613	3728
AK3_-_4741156.23-P1P2	3789.89	0.0549536	0.115888	0.37171	0.749764	AK3	3073	3813	4808	3673
AK3_-_4741205.23-P1P2	4492.06	-0.0913906	0.122087	0.217007	0.613865	AK3	5274	5070	3877	3900
AK3_+_4740766.23-P1P2	1216.03	0.154395	0.191156	0.0734964	0.390801	AK3	992	942	1319	1687
AK3_+_4740798.23-P1P2	2713.47	0.105465	0.127442	0.159517	0.537214	AK3	2308	2430	3237	3042
AK4_-_65613240.23-P1P2	1153.45	0.0133533	0.120343	0.817901	0.952347	AK4	1318	725	1265	1402
AK4_-_65613440.23-P1P2	3705.5	0.0431586	0.104929	0.533215	0.839248	AK4	3696	3890	3267	4102
AK4_-_65613504.23-P1P2	1791.97	0.00946716	0.119411	0.869328	0.970565	AK4	1835	1122	2491	1892
AK4_+_65613321.23-P1P2	3366.67	0.0502715	0.111002	0.437631	0.790939	AK4	3052	2809	4312	3533
AK4_+_65614269.23-P1P2	4609.29	0.061276	0.104293	0.389386	0.760966	AK4	4446	4907	4136	5108
AK5_-_77747738.23-P1P2	3652.5	0.0232163	0.0995267	0.741695	0.925871	AK5	3959	3427	3279	4119
AK5_-_77747887.23-P1P2	1957.09	0.162183	0.205545	0.0706207	0.382661	AK5	1634	1202	2230	2915
AK5_-_77748084.23-P1P2	6318.72	-0.0113771	0.104453	0.857951	0.967178	AK5	5992	7699	6155	5598
AK5_-_77748096.23-P1P2	1836.68	-0.0538844	0.131905	0.30634	0.698747	AK5	1851	1751	2609	1269
AK5_-_77748351.23-P1P2	3971.78	0.0536298	0.11895	0.390033	0.761269	AK5	3442	4894	3443	4178
AK7_-_96858547.23-P1P2	680.871	0.101286	0.191184	0.0027384	0.0701669	AK7	168	1007	392	1133
AK7_-_96858913.23-P1P2	1976.72	0.921816	0.207992	2.06e-06	0.0004969	AK7	1014	1553	1452	3955
AK7_+_96858465.23-P1P2	4299.91	-0.0561483	0.103918	0.408861	0.771134	AK7	4572	3788	5350	3791
AK7_+_96858485.23-P1P2	1850.92	-0.0411216	0.114146	0.536998	0.841685	AK7	2171	1864	1662	1790
AK7_+_96858941.23-P1P2	536.999	-0.031619	0.132013	0.49602	0.821168	AK7	873	473	274	553
AK8_-_135753610.23-P1P2	2680.77	0.0998219	0.130634	0.207448	0.601759	AK8	2654	2179	2501	3540
AK8_-_135753634.23-P1P2	3053.36	0.0593487	0.108656	0.420008	0.780943	AK8	3163	2513	3052	3670
AK8_-_135754341.23-P1P2	2767.51	0.0447092	0.127213	0.423624	0.78257	AK8	2524	3519	1749	3287
AK8_+_135753659.23-P1P2	1449.62	-0.00508447	0.123624	0.919462	0.982185	AK8	1610	1876	824	1494
AK8_+_135753664.23-P1P2	1689.97	-0.742515	0.269614	7.2e-05	0.00682839	AK8	2553	1732	1868	716
AKAP1_-_55162653.23-P1P2	4042.33	0.0231273	0.119032	0.634	0.88641	AKAP1	3324	5570	3561	3739
AKAP1_-_55162661.23-P1P2	2290.04	-0.00105371	0.105281	0.986258	0.996923	AKAP1	2539	1834	2489	2456
AKAP1_+_55162988.23-P1P2	4132.85	-0.0187395	0.117114	0.774309	0.938081	AKAP1	5268	2098	4951	4635
AKAP1_+_55162999.23-P1P2	5422.1	-0.128549	0.108095	0.099402	0.441465	AKAP1	6608	4411	6189	4882
AKAP1_+_55163111.23-P1P2	2650.08	0.00350297	0.12002	0.958206	0.989647	AKAP1	2144	3406	3001	2119
AKAP10_+_19881070.23-P1P2	2088.8	0.0196793	0.119238	0.753765	0.930147	AKAP10	2512	1197	2073	2748
AKAP10_+_19881078.23-P1P2	2719.51	-0.0600984	0.117274	0.408333	0.771134	AKAP10	3561	2357	2333	2783
AKAP10_+_19881106.23-P1P2	2272.93	-0.00854542	0.116797	0.871006	0.971051	AKAP10	2038	2726	2520	1885
AKAP10_+_19881109.23-P1P2	491.942	-0.0510314	0.13678	0.289118	0.679868	AKAP10	641	428	556	378
AKAP10_+_19881129.23-P1P2	2217.34	0.0688575	0.126034	0.277395	0.672062	AKAP10	1795	2078	2810	2319
AKAP11_-_42846604.23-P1P2	1702.91	-0.0136507	0.110274	0.823884	0.955768	AKAP11	1715	1628	1996	1573
AKAP11_+_42846358.23-P1P2	3556.8	0.0213613	0.115199	0.747012	0.927805	AKAP11	3727	2160	4680	3995
AKAP11_+_42846376.23-P1P2	2341.71	0.137447	0.140263	0.101248	0.444119	AKAP11	2050	2289	2260	2867
AKAP11_+_42846479.23-P1P2	1647.86	0.0952997	0.15058	0.164104	0.54655	AKAP11	1402	1817	1229	2177
AKAP11_+_42846688.23-P1P2	1240.42	0.0752707	0.132303	0.283861	0.675716	AKAP11	1178	1028	1239	1588
AKAP12_-_151561572.23-P1	4323.81	0.0618625	0.0964535	0.381939	0.756499	AKAP12	4260	4288	4130	4807
AKAP12_-_151561599.23-P1	2109.16	0.0441112	0.117383	0.49026	0.817813	AKAP12	1969	2355	1862	2312
AKAP12_-_151561609.23-P1	1897.75	0.183405	0.194239	0.049363	0.324733	AKAP12	1492	1457	2285	2487
AKAP12_-_151562006.23-P1	1409.72	-0.0312443	0.1206	0.58107	0.860516	AKAP12	1422	1318	1833	1161
AKAP12_-_151646835.23-P2	3835.42	-0.0615523	0.116909	0.374069	0.751543	AKAP12	4227	3005	5107	3322
AKAP12_-_151646844.23-P2	752.014	-0.0937948	0.169262	0.0506351	0.327966	AKAP12	946	844	875	383
AKAP12_+_151561539.23-P1	2836.14	-0.0297069	0.116459	0.624964	0.881282	AKAP12	3009	2099	3950	2538
AKAP12_+_151646838.23-P2	2344.82	-0.0123419	0.111567	0.850309	0.965125	AKAP12	2219	2591	2618	2052
AKAP12_+_151646850.23-P2	2476.79	-0.0833725	0.134045	0.196776	0.588787	AKAP12	2638	2571	3016	1823
AKAP12_+_151647266.23-P2	690.629	-0.0189867	0.128048	0.632437	0.885773	AKAP12	704	935	592	540
AKAP13_+_85923789.23-P1P2	1529.26	0.0211416	0.120079	0.727235	0.921535	AKAP13	1727	1488	1042	1913
AKAP13_+_85923863.23-P1P2	2717.86	0.0522729	0.116712	0.399618	0.766842	AKAP13	2277	2994	2990	2717
AKAP13_+_85923876.23-P1P2	4470.06	0.255783	0.158692	0.0128967	0.160632	AKAP13	3510	3493	5517	5669
AKAP13_+_85924198.23-P1P2	3075.64	-0.0179166	0.0986847	0.796407	0.945749	AKAP13	3513	2634	3109	3236
AKAP13_+_85924290.23-P1P2	2356.65	-0.0519597	0.106223	0.456479	0.801846	AKAP13	2685	2173	2477	2230
AKAP14_-_119030368.23-P1P2	1159.84	0.0876054	0.150589	0.192311	0.583356	AKAP14	1051	1104	828	1693
AKAP14_+_119030176.23-P1P2	3678.78	0.0490702	0.106496	0.445483	0.795864	AKAP14	3236	3523	4497	3672
AKAP14_+_119030185.23-P1P2	1323.86	0.146482	0.200593	0.0906643	0.422748	AKAP14	1172	1009	1030	2149
AKAP14_+_119030227.23-P1P2	2531.31	0.0444123	0.109161	0.490407	0.817813	AKAP14	2272	2504	2909	2572
AKAP14_+_119030337.23-P1P2	1641.62	-0.0233163	0.118025	0.715919	0.917587	AKAP14	2120	1077	1689	1815
AKAP3_-_4754118.23-P2	923.898	0.00551309	0.128742	0.875456	0.972053	AKAP3	859	1477	412	919
AKAP3_-_4754189.23-P2	1617.57	0.0307458	0.12154	0.573952	0.857829	AKAP3	1421	1996	1419	1664
AKAP3_-_4754248.23-P2	1495.73	-0.0641069	0.146628	0.183529	0.572464	AKAP3	2358	1956	572	1106
AKAP3_-_4754290.23-P2	892.11	0.0655581	0.138414	0.229539	0.629204	AKAP3	670	842	1096	1010
AKAP3_-_4758021.23-P1	1468.8	-0.0599601	0.130552	0.373099	0.751138	AKAP3	2139	1000	1349	1503
AKAP3_-_4758224.23-P1	1726.28	0.0341735	0.121151	0.531778	0.838684	AKAP3	1427	1571	2340	1683
AKAP3_+_4754219.23-P2	846.624	0.108578	0.168	0.0965976	0.435966	AKAP3	608	850	894	1069
AKAP3_+_4757792.23-P1	403.122	-0.0455862	0.140991	0.152917	0.527608	AKAP3	608	187	658	214
AKAP3_+_4757813.23-P1	649.274	-0.989439	0.531478	0.000305664	0.0167378	AKAP3	1098	602	789	162
AKAP3_+_4758137.23-P1	276.634	-0.015642	0.133031	0.500234	0.82337	AKAP3	346	85	541	178
AKAP4_+_49964966.23-P1P2	1234.67	-0.0672178	0.126426	0.319256	0.709187	AKAP4	1507	1126	1279	1102
AKAP4_+_49964995.23-P1P2	1099.44	-0.123023	0.192728	0.0619448	0.364153	AKAP4	1606	1321	780	722
AKAP4_+_49965047.23-P1P2	2216.17	-0.197872	0.232324	0.0274702	0.242567	AKAP4	2729	1954	2969	1390
AKAP4_+_49965636.23-P1P2	3457.45	0.00243949	0.100767	0.967142	0.991218	AKAP4	3385	3767	3498	3316
AKAP4_+_49965647.23-P1P2	1258.54	-0.105551	0.152201	0.13279	0.498606	AKAP4	1515	1204	1450	945
AKAP5_-_64932236.23-P1P2	2266.75	-0.105074	0.150316	0.17818	0.567373	AKAP5	3330	1463	2368	2107
AKAP5_-_64932248.23-P1P2	1556.04	-0.040113	0.124276	0.451548	0.798121	AKAP5	1539	1682	1909	1175
AKAP5_+_64932286.23-P1P2	795.64	0.17578	0.340766	0.0147009	0.173644	AKAP5	403	914	387	1473
AKAP5_+_64932289.23-P1P2	4126.99	-0.0379538	0.116088	0.513544	0.829766	AKAP5	3858	4264	5456	3174
AKAP5_+_64932523.23-P1P2	1373.84	-0.0466725	0.124997	0.430875	0.787232	AKAP5	1603	1572	1164	1200
AKAP6_-_32798545.23-P1P2	3481.49	0.0261953	0.115653	0.681666	0.903779	AKAP6	3689	3875	2375	4064
AKAP6_-_32798602.23-P1P2	1567.53	-0.00134444	0.112984	0.982625	0.995879	AKAP6	1850	1184	1560	1785
AKAP6_-_32798679.23-P1P2	1726.17	-0.00402593	0.120212	0.934474	0.984855	AKAP6	1608	2274	1530	1517
AKAP6_+_32798551.23-P1P2	717.22	0.0274959	0.136466	0.0386489	0.289877	AKAP6	123	1250	851	628
AKAP6_+_32798898.23-P1P2	615.213	0.0557845	0.141211	0.181906	0.570736	AKAP6	381	588	827	700
AKAP7_-_131456586.23-P1P2	3056.72	-0.0150691	0.111408	0.795546	0.945749	AKAP7	2830	3426	3529	2574
AKAP7_-_131456595.23-P1P2	4228.8	-0.0404437	0.092006	0.556253	0.853248	AKAP7	4733	4130	4098	4164
AKAP7_-_131456599.23-P1P2	3793.64	0.00086481	0.10834	0.990143	0.997615	AKAP7	4327	3925	2834	4217
AKAP7_+_131456600.23-P1P2	2812.64	-0.0020402	0.107448	0.973388	0.992802	AKAP7	2692	3159	2911	2594
AKAP7_+_131456616.23-P1P2	3652.94	0.0299561	0.0915086	0.667525	0.898291	AKAP7	3772	3273	3834	3943
AKAP8_+_15490522.23-P1P2	3237.28	0.218435	0.177271	0.0260739	0.236485	AKAP8	2459	3587	3020	3972
AKAP8_+_15490531.23-P1P2	1858	0.00503166	0.1112	0.933247	0.984751	AKAP8	1781	2046	1908	1769
AKAP8_+_15490538.23-P1P2	1679.06	-0.0471228	0.124927	0.454022	0.800154	AKAP8	2158	1778	1218	1621
AKAP8_+_15490555.23-P1P2	3373.49	0.0154628	0.105972	0.823515	0.955617	AKAP8	3835	3101	2776	3939
AKAP8_+_15490566.23-P1P2	2001.1	-0.118079	0.139891	0.130624	0.494974	AKAP8	2441	2030	1981	1654
AKAP8L_-_15529435.23-P1P2	1547.53	0.144481	0.191293	0.0543856	0.340849	AKAP8L	1036	1737	1649	1816
AKAP8L_-_15529738.23-P1P2	741.713	0.0948417	0.169633	0.120207	0.47978	AKAP8L	620	553	431	1391
AKAP8L_+_15529720.23-P1P2	2131.42	0.179073	0.238052	0.0470861	0.318357	AKAP8L	1583	2448	1421	3094
AKAP8L_+_15529754.23-P1P2	3785.73	0.151381	0.124408	0.0771032	0.399131	AKAP8L	3501	3532	3537	4745
AKAP8L_+_15529786.23-P1P2	4893.67	0.41667	0.112735	2.73e-05	0.00343058	AKAP8L	3729	4468	4708	6884
AKAP9_-_91570201.23-P1P2	1853.73	0.102768	0.131386	0.182668	0.572133	AKAP9	1695	1626	1928	2268
AKAP9_-_91570233.23-P1P2	4538.7	0.0752807	0.09996	0.266994	0.663023	AKAP9	4315	3795	5266	5077
AKAP9_+_91570225.23-P1P2	4405.37	-0.0522135	0.105832	0.432741	0.788415	AKAP9	4558	4913	4540	3787
AKAP9_+_91570245.23-P1P2	4080.02	0.0863105	0.120655	0.277428	0.672062	AKAP9	4267	3063	3873	5376
AKAP9_+_91570248.23-P1P2	5328.28	-0.00831314	0.0831513	0.899511	0.978368	AKAP9	5629	4645	6015	5367
AKR1A1_-_46016592.23-P1P2	1560.01	-0.0126876	0.114766	0.823826	0.955768	AKR1A1	1514	1499	1944	1379
AKR1A1_-_46016934.23-P1P2	3794.05	-0.0395867	0.0933898	0.48866	0.817562	AKR1A1	4170	3364	4288	3599
AKR1A1_+_46016701.23-P1P2	502.926	-0.00206784	0.130652	0.948517	0.988148	AKR1A1	658	659	85	603
AKR1A1_+_46016723.23-P1P2	3057.32	-0.121438	0.151134	0.115545	0.470711	AKR1A1	3762	3538	2609	2421
AKR1A1_+_46017142.23-P1P2	3410.74	0.0730253	0.130407	0.251615	0.650451	AKR1A1	2715	4274	3092	3617
AKR1B1_-_134143472.23-P1P2	1314.2	-0.138183	0.170825	0.0863473	0.414911	AKR1B1	1691	1141	1513	1007
AKR1B1_-_134143848.23-P1P2	7019.47	0.100942	0.103938	0.156055	0.53184	AKR1B1	5910	7167	8137	7205
AKR1B1_+_134143398.23-P1P2	4049.58	0.0144553	0.111416	0.809643	0.949623	AKR1B1	3415	4684	4734	3523
AKR1B1_+_134143462.23-P1P2	3083.04	-0.0631777	0.103323	0.348163	0.73187	AKR1B1	3406	3034	3282	2776
AKR1B1_+_134143839.23-P1P2	3034.1	0.0830991	0.14812	0.127781	0.491176	AKR1B1	1868	3170	4281	2981
AKR1B10_-_134212336.23-P1P2	462.414	0.0532838	0.139241	0.283217	0.675716	AKR1B10	402	314	473	692
AKR1B10_-_134212770.23-P1P2	363.445	0.0402661	0.140743	0.0311134	0.260207	AKR1B10	82	585	312	464
AKR1B10_+_134212298.23-P1P2	1644.22	-0.053092	0.132506	0.284476	0.676183	AKR1B10	1644	1952	1950	1100
AKR1B10_+_134212317.23-P1P2	1017.03	0.0247512	0.130761	0.454074	0.800154	AKR1B10	671	1610	806	962
AKR1B10_+_134212752.23-P1P2	2010.88	-0.153258	0.16307	0.0673161	0.374921	AKR1B10	2436	1868	2359	1515
AKT1_+_105261633.23-P1P2	1887.34	0.0864149	0.134103	0.204306	0.597928	AKT1	1537	2070	1914	2093
AKT1_+_105261705.23-P1P2	3795.31	0.268297	0.128491	0.00610826	0.106264	AKT1	3207	3376	3777	5010
AKT1_+_105261975.23-P1P2	3834.89	0.0954972	0.136891	0.227856	0.627688	AKT1	3897	2407	3969	5360
AKT1_+_105262011.23-P1P2	2418.27	0.0206702	0.112589	0.709965	0.914619	AKT1	2551	2536	1909	2756
AKT1_+_105262020.23-P1P2	3969.06	0.0317994	0.111855	0.634951	0.887163	AKT1	4146	4316	2948	4573
AKT2_-_40791096.23-P1P2	1086.73	0.0389019	0.130941	0.403661	0.769178	AKT2	897	653	1637	1267
AKT2_-_40791188.23-P1P2	5048.4	0.0032754	0.0997067	0.963362	0.990571	AKT2	5987	4239	4377	5875
AKT2_-_40791241.23-P1P2	433.668	0.0184347	0.132202	0.535576	0.840422	AKT2	343	142	766	541
AKT2_+_40791162.23-P1P2	3482.31	0.00507688	0.112955	0.930388	0.984469	AKT2	3227	4406	3151	3211
AKT2_+_40791298.23-P1P2	937.693	0.0109334	0.118147	0.851861	0.965183	AKT2	1025	747	977	1064
AKT3_-_244013164.23-P1P2	4091.2	0.0287111	0.104776	0.658847	0.894769	AKT3	3796	3486	5321	4054
AKT3_-_244013349.23-P1P2	2873.51	0.0325167	0.109064	0.618012	0.878456	AKT3	2708	3207	2713	2960
AKT3_-_244013352.23-P1P2	2050.42	-0.0393273	0.112868	0.567792	0.857414	AKT3	2541	1616	2069	2118
AKT3_-_244013548.23-P1P2	2368.58	-0.0256496	0.121541	0.641842	0.890069	AKT3	2534	3108	1766	2092
AKT3_+_244013158.23-P1P2	3063.54	0.0503737	0.108789	0.482821	0.813874	AKT3	3203	2828	2709	3658
ALAS1_-_52232194.23-P1P2	2261.67	-0.0328854	0.126093	0.476339	0.811008	ALAS1	2303	3190	1851	1716
ALAS1_+_52232183.23-P1P2	2840.5	0.0110374	0.0981606	0.870012	0.970605	ALAS1	3050	2483	2935	3063
ALAS1_+_52232365.23-P1P2	2646.28	-0.121529	0.172451	0.077259	0.399525	ALAS1	3153	2063	3857	1758
ALAS1_+_52232583.23-P1P2	685.982	0.0287363	0.1304	0.550032	0.848916	ALAS1	754	291	718	1046
ALAS1_+_52232611.23-P1P2	3670.62	0.21915	0.125813	0.0158396	0.181892	ALAS1	3112	3512	3658	4565
ALAS2_-_55056927.23-P1P2	1692.62	0.0793179	0.127888	0.259419	0.657014	ALAS2	1520	1735	1593	1987
ALAS2_-_55057349.23-P1P2	1539.22	-0.0566525	0.126975	0.335807	0.722028	ALAS2	1623	1568	1871	1184
ALAS2_-_55057412.23-P1P2	1795.7	-0.681449	0.242589	0.00018535	0.0127246	ALAS2	2957	1933	1453	927
ALAS2_+_55057316.23-P1P2	1235.13	-0.0331448	0.122247	0.574963	0.858522	ALAS2	1527	834	1475	1213
ALAS2_+_55057338.23-P1P2	649.061	0.0475163	0.137477	0.359318	0.740974	ALAS2	688	375	391	1180
ALDH18A1_-_97416063.23-P1P2	261.265	0.0198639	0.135591	0.00242823	0.0654548	ALDH18A1	5	550	39	422
ALDH18A1_-_97416501.23-P1P2	804.552	0.0355817	0.126706	0.507481	0.827334	ALDH18A1	751	588	988	953
ALDH18A1_+_97416086.23-P1P2	1601.41	0.00406688	0.119601	0.942482	0.986992	ALDH18A1	1834	909	1984	1832
ALDH18A1_+_97416090.23-P1P2	570.79	0.0570174	0.145162	0.147999	0.521794	ALDH18A1	358	768	302	846
ALDH18A1_+_97416448.23-P1P2	2841.62	-0.0124243	0.102384	0.865323	0.969682	ALDH18A1	3300	2409	2745	3084
ALDH1A2_-_58357473.23-P1P2	2368.55	-0.00625531	0.122529	0.884454	0.973129	ALDH1A2	1878	2721	3261	1731
ALDH1A2_-_58357549.23-P1P2	2829.57	0.0199853	0.104125	0.772977	0.937767	ALDH1A2	3141	2325	2761	3265
ALDH1A2_-_58357877.23-P1P2	2327.6	-0.134432	0.177507	0.0947053	0.431572	ALDH1A2	3306	2558	1654	1874
ALDH1A2_+_58357459.23-P1P2	3256.72	0.0841536	0.103789	0.252799	0.652062	ALDH1A2	3046	3063	3468	3620
ALDH1A2_+_58357493.23-P1P2	4447.88	-0.0616058	0.110609	0.388546	0.760113	ALDH1A2	5283	4738	3695	4242
ALDH1B1_-_38393107.23-P1P2	1434.71	-0.0349421	0.123843	0.498871	0.822587	ALDH1B1	1407	1472	1853	1092
ALDH1B1_+_38392764.23-P1P2	2561.04	-0.188436	0.239988	0.0245974	0.230055	ALDH1B1	3001	3016	2865	1475
ALDH1B1_+_38392957.23-P1P2	2984.54	-0.119099	0.136845	0.127242	0.490689	ALDH1B1	3575	3249	2785	2453
ALDH1B1_+_38392963.23-P1P2	2656.54	-0.028736	0.109799	0.654109	0.892309	ALDH1B1	2849	2954	2439	2478
ALDH1B1_+_38393145.23-P1P2	3462.01	0.100259	0.115903	0.173157	0.560722	ALDH1B1	2980	3586	3675	3755
ALDH1L1_-_125899035.23-P1P2	4379.28	-0.36106	0.121545	0.00023971	0.0146854	ALDH1L1	5785	4003	4885	3142
ALDH1L1_-_125899333.23-P1P2	4314.8	-0.0331403	0.120546	0.526906	0.83745	ALDH1L1	3823	5335	5163	3092
ALDH1L1_-_125899391.23-P1P2	2625.88	0.0191247	0.102479	0.779244	0.940056	ALDH1L1	2764	2170	2887	2856
ALDH1L1_-_125899408.23-P1P2	3131.54	0.109748	0.135248	0.17954	0.568882	ALDH1L1	3079	2769	2625	4196
ALDH1L1_+_125899006.23-P1P2	4367.8	-0.0416085	0.102993	0.5387	0.842265	ALDH1L1	4709	3561	5494	4040
ALDH3A1_-_19651612.23-P1P2	1417.99	-0.0515423	0.119117	0.43807	0.791149	ALDH3A1	1690	1185	1572	1324
ALDH3A1_+_19651350.23-P1P2	2356.77	0.0249067	0.110873	0.839317	0.963513	ALDH3A1	2278	1981	3008	2330
ALDH3A1_+_19651570.23-P1P2	2788.51	0.0366473	0.111929	0.56288	0.856257	ALDH3A1	2568	2304	3607	2878
ALDH3A1_+_19651582.23-P1P2	1151.58	0.0347018	0.126586	0.457943	0.801846	ALDH3A1	866	1282	1403	1104
ALDH3A1_+_19651663.23-P1P2	979.477	-0.0312559	0.134659	0.376314	0.753335	ALDH3A1	1508	1417	216	763
ALDH3A2_-_19552105.23-P1P2	2570.91	0.0573495	0.128975	0.30678	0.698747	ALDH3A2	1910	3186	2721	2528
ALDH3A2_-_19552119.23-P1P2	3311.49	0.0468979	0.107305	0.47577	0.811008	ALDH3A2	2934	3528	3617	3309
ALDH3A2_-_19552301.23-P1P2	1488.37	0.0295113	0.115552	0.650428	0.890583	ALDH3A2	1625	1224	1378	1813
ALDH3A2_-_19552304.23-P1P2	2530.13	0.0511961	0.122252	0.382899	0.756581	ALDH3A2	1987	2647	3163	2450
ALDH3A2_+_19552078.23-P1P2	3619.02	-0.057796	0.116509	0.4033	0.769003	ALDH3A2	4276	4022	2927	3369
ALDH3B1_-_67778165.23-P1P2	1401.81	0.785996	0.226641	5.12e-05	0.00538023	ALDH3B1	768	968	1376	2573
ALDH3B1_+_67777809.23-P1P2	4664.43	0.0966535	0.120633	0.222599	0.621625	ALDH3B1	4679	3351	4994	5966
ALDH3B1_+_67777830.23-P1P2	2055.92	0.0840964	0.129024	0.238269	0.636599	ALDH3B1	1800	1691	2507	2365
ALDH3B1_+_67777856.23-P1P2	2538.68	0.0403638	0.106461	0.563564	0.856436	ALDH3B1	2642	2323	2391	2927
ALDH3B1_+_67778195.23-P1P2	3183.42	-0.0409118	0.107998	0.570416	0.857829	ALDH3B1	3726	2401	3684	3171
ALDH4A1_-_19228655.23-P1P2	2839.23	0.313495	0.198256	0.00607915	0.106264	ALDH4A1	1890	2832	3299	3465
ALDH4A1_-_19228763.23-P1P2	1362.75	-0.0788548	0.144838	0.245602	0.643524	ALDH4A1	2175	1100	939	1320
ALDH4A1_-_19228783.23-P1P2	1345.49	0.0614598	0.125464	0.369175	0.748263	ALDH4A1	1333	1079	1351	1701
ALDH4A1_-_19228972.23-P1P2	3751.37	-0.00833657	0.0976184	0.905775	0.979748	ALDH4A1	4326	3305	3482	4101
ALDH4A1_-_19229034.23-P1P2	2261.03	-0.0541979	0.127989	0.350142	0.732975	ALDH4A1	2420	2861	2063	1753
ALDH5A1_+_24495207.23-P1P2	1658.12	-0.0203363	0.128328	0.56229	0.85597	ALDH5A1	1331	1925	2464	1003
ALDH5A1_+_24495265.23-P1P2	4620.96	0.0280221	0.117013	0.635873	0.887477	ALDH5A1	3758	6093	4542	4164
ALDH5A1_+_24495477.23-P1P2	2840.22	0.0111055	0.102158	0.850897	0.965183	ALDH5A1	2724	2697	3353	2753
ALDH5A1_+_24495537.23-P1P2	2594.55	0.0729396	0.12702	0.248981	0.646998	ALDH5A1	2038	2587	3234	2658
ALDH5A1_+_24495662.23-P1P2	2464.82	0.185961	0.201391	0.0331404	0.26895	ALDH5A1	1656	2624	2858	2821
ALDH9A1_-_165667549.23-P1P2	950.742	-0.049316	0.141657	0.102003	0.445427	ALDH9A1	994	863	1642	393
ALDH9A1_-_165667740.23-P1P2	2292.58	-0.0350138	0.116475	0.585004	0.862757	ALDH9A1	2699	2501	1812	2234
ALDH9A1_-_165667761.23-P1P2	1152.17	-0.0101067	0.116207	0.859952	0.967918	ALDH9A1	1185	1010	1403	1089
ALDH9A1_-_165667803.23-P1P2	560.245	-0.00577584	0.131778	0.753612	0.9301	ALDH9A1	360	990	603	278
ALK_-_30144068.23-P1P2	2190.01	0.0332314	0.108294	0.630584	0.885154	ALK	2328	1918	2089	2545
ALK_-_30144392.23-P1P2	3441.2	0.0269939	0.102472	0.693117	0.908006	ALK	3555	3531	3053	3760
ALK_-_30144395.23-P1P2	930.876	0.0687877	0.134219	0.279291	0.674066	ALK	819	865	946	1139
ALK_-_30144402.23-P1P2	3246.33	-0.20054	0.132326	0.0274953	0.242567	ALK	4142	2853	3518	2692
ALK_+_30144436.23-P1P2	4402.85	-0.062679	0.123785	0.33416	0.720558	ALK	4874	3184	6314	3651
ALLC_-_3705821.23-P1P2	3634.14	0.0099471	0.0909854	0.883928	0.973033	ALLC	3865	3211	3826	3851
ALLC_-_3705832.23-P1P2	3954.16	-0.0524813	0.112518	0.502716	0.824594	ALLC	4831	4044	3115	3982
ALLC_-_3706094.23-P1P2	1269.97	-0.077595	0.130474	0.261705	0.658968	ALLC	1542	1171	1350	1095
ALLC_+_3705780.23-P1P2	557.067	0.0561929	0.137934	0.28306	0.675716	ALLC	481	422	595	766
ALLC_+_3706035.23-P1P2	305.365	-0.0712545	0.155996	0.08582	0.413564	ALLC	561	298	205	174
ALOX5_-_45870075.23-P1P2	1951.21	-0.130893	0.145857	0.115369	0.470293	ALOX5	2507	1633	2142	1663
ALOX5_-_45870079.23-P1P2	1912.1	-0.570727	0.186957	0.000154904	0.0115314	ALOX5	3063	1535	2024	1182
ALOX5_-_45870102.23-P1P2	2475.09	0.231088	0.191928	0.020945	0.212336	ALOX5	1775	2627	2605	2983
ALOX5_+_45869730.23-P1P2	2049.65	-0.132695	0.177878	0.0888662	0.419095	ALOX5	2815	2333	1537	1581
ALOX5_+_45869734.23-P1P2	1690.59	-0.0176087	0.113977	0.902448	0.979481	ALOX5	1812	1289	2097	1698
ALPI_-_233320917.23-P1P2	4103.49	-0.0991799	0.115194	0.199816	0.593057	ALPI	5037	3203	4700	3790
ALPI_-_233321239.23-P1P2	1627.32	-0.0606924	0.120018	0.361327	0.742434	ALPI	1820	1645	1729	1400
ALPI_+_233320899.23-P1P2	3423.54	-0.368339	0.178729	0.00304953	0.0739511	ALPI	4853	3621	2959	2420
ALPI_+_233320902.23-P1P2	1986.27	0.113189	0.166902	0.0818598	0.409529	ALPI	1285	2085	2521	2147
ALPI_+_233321300.23-P1P2	3314.72	-0.022854	0.104611	0.743477	0.92652	ALPI	3950	3087	2832	3552
ALPK1_-_113218809.23-P1P2	1806.66	-0.20337	0.242883	0.0340856	0.27277	ALPK1	2499	2079	1469	1244
ALPK1_-_113218819.23-P1P2	1053.14	0.0790371	0.154919	0.0850875	0.411894	ALPK1	583	1360	1099	1185
ALPK1_-_113218916.23-P1P2	829.598	0.0365202	0.124587	0.512225	0.829661	ALPK1	757	851	812	932
ALPK1_+_113218522.23-P1P2	2062.39	0.0486831	0.125019	0.442575	0.794063	ALPK1	2055	1266	2517	2591
ALPK2_-_56296080.23-ENST00000361673.3	2229.1	-0.0459655	0.123196	0.427464	0.78479	ALPK2	2343	2748	2093	1792
ALPK2_-_56296111.23-ENST00000361673.3	424.829	-0.0085458	0.134135	0.00405374	0.0864459	ALPK2	690	316	745	1
ALPK2_+_56295811.23-ENST00000361673.3	640.824	0.0606359	0.145985	0.168251	0.553469	ALPK2	452	796	331	980
ALPK2_+_56296241.23-ENST00000361673.3	978.622	-0.0154011	0.129379	0.619085	0.879188	ALPK2	788	1390	1161	594
ALPK2_+_56296244.23-ENST00000361673.3	1650.63	0.0477418	0.119251	0.485739	0.815381	ALPK2	1745	1369	1492	2088
ALPK3_-_85360394.23-P1P2	4138.96	-0.0673393	0.117111	0.309133	0.701549	ALPK3	4263	3876	5397	3302
ALPK3_-_85360414.23-P1P2	1753.4	-0.0861533	0.163382	0.0388832	0.290531	ALPK3	1880	2185	2280	749
ALPK3_-_85360424.23-P1P2	526.879	0.0614742	0.14466	0.151113	0.525654	ALPK3	325	552	617	635
ALPK3_-_85360833.23-P1P2	1546.81	0.683181	0.216378	7.5e-05	0.00701346	ALPK3	856	1195	1727	2497
ALPK3_+_85360868.23-P1P2	417.633	0.0118275	0.127559	0.784527	0.942139	ALPK3	449	262	484	511
ALPL_-_21836424.23-P1	1794.59	0.42538	0.197059	0.0017327	0.0531798	ALPL	1196	1713	1867	2478
ALPL_-_21877787.23-P2	1091.89	0.0976703	0.172368	0.0924555	0.426988	ALPL	788	1256	540	1783
ALPL_-_21877856.23-P2	1026.28	-0.116901	0.199066	0.0217905	0.216956	ALPL	1387	767	1594	465
ALPL_-_21877871.23-P2	1274.72	-0.0287238	0.117114	0.637362	0.888201	ALPL	1409	1351	1205	1187
ALPL_+_21835943.23-P1	2075.33	0.116741	0.164759	0.0849457	0.411819	ALPL	1413	2411	2247	2291
ALPL_+_21835964.23-P1	4946.38	-0.100831	0.1328	0.154154	0.529403	ALPL	5131	4915	6441	3615
ALPL_+_21835978.23-P1	4283.45	-0.0355973	0.108574	0.568776	0.857829	ALPL	4173	4094	5572	3573
ALPL_+_21836361.23-P1	4630.98	0.0297883	0.100177	0.659744	0.894831	ALPL	4487	3786	5834	4755
ALPL_+_21877779.23-P2	5314.87	-0.06425	0.0990927	0.375656	0.752977	ALPL	6605	4425	5119	5449
ALPL_+_21878169.23-P2	2815.5	0.0712595	0.118792	0.293526	0.684331	ALPL	2365	2995	3105	2916
ALPPL2_-_233271568.23-P1P2	372.203	0.0562372	0.14941	0.00428226	0.089174	ALPPL2	59	504	371	553
ALPPL2_+_233271563.23-P1P2	2521.02	-0.00174613	0.121621	0.992455	0.997615	ALPPL2	2034	3417	2709	1969
ALPPL2_+_233271581.23-P1P2	872.32	-0.0142012	0.128925	0.708573	0.914165	ALPPL2	1029	1266	385	798
ALPPL2_+_233271588.23-P1P2	2010.64	-0.0266185	0.109652	0.68176	0.903779	ALPPL2	2098	1819	2414	1843
ALPPL2_+_233271948.23-P1P2	1862.58	0.0166109	0.112308	0.781186	0.940773	ALPPL2	1689	1923	2165	1766
AMHR2_-_53818886.23-P1P2	742.399	0.773822	0.452425	0.000854032	0.0331364	AMHR2	264	641	932	1171
AMHR2_-_53819370.23-P1P2	799.477	-0.0793801	0.152973	0.117041	0.474871	AMHR2	984	948	802	495
AMHR2_+_53818923.23-P1P2	856.263	0.0452531	0.137387	0.245963	0.643637	AMHR2	561	506	1440	1007
AMHR2_+_53819137.23-P1P2	1716.56	0.119053	0.163633	0.088486	0.418476	AMHR2	1217	1631	2170	1944
AMHR2_+_53819383.23-P1P2	3671.81	-0.140963	0.139189	0.072138	0.387764	AMHR2	4124	3677	4336	2768
AMN_-_103389029.23-P1	2031.13	0.0501099	0.133072	0.283649	0.675716	AMN	1330	2011	3001	1910
AMN_-_103389054.23-P1	3245.12	0.0678033	0.104577	0.354885	0.736458	AMN	3261	2805	3306	3795
AMN_-_103389087.23-P1	2166.85	0.0505756	0.121982	0.463216	0.804726	AMN	2366	1790	1715	2906
AMN_-_103395024.23-P2	3439.65	-0.327648	0.195325	0.00579783	0.104917	AMN	4523	2810	4408	2307
AMN_-_103395326.23-P2	3945.02	-0.189752	0.15637	0.0331461	0.26895	AMN	4572	4270	4270	2861
AMN_+_103389039.23-P1	3585.29	-0.0310496	0.0979309	0.640508	0.889946	AMN	3759	3746	3653	3345
AMN_+_103389216.23-P1	3904.07	-0.0194491	0.10417	0.783605	0.94152	AMN	4771	3432	3280	4340
AMN_+_103395231.23-P2	1853.09	-0.0950115	0.136779	0.183158	0.572344	AMN	2216	1994	1768	1515
AMN_+_103395370.23-P2	2655.25	-0.114223	0.14098	0.13647	0.50366	AMN	3283	2072	3278	2206
AMN_+_103395419.23-P2	5792.38	0.120361	0.109453	0.139088	0.50793	AMN	5633	4540	6285	7095
AMT_-_49459829.23-P1P2	2415.8	-0.000951366	0.116089	0.985775	0.996922	AMT	2128	2315	3324	2056
AMT_-_49459857.23-P1P2	3169.38	0.103508	0.124769	0.189188	0.580147	AMT	3006	2453	3522	3911
AMT_+_49459848.23-P1P2	4668.91	-0.00935439	0.102621	0.864679	0.96947	AMT	4333	4865	5659	4063
AMT_+_49459858.23-P1P2	2839.57	0.0453606	0.105349	0.513706	0.829862	AMT	2787	2881	2699	3110
AMT_+_49459861.23-P1P2	3249.31	0.0171787	0.0928704	0.798881	0.945805	AMT	3352	2985	3436	3407
AMY2A_-_104159734.23-P1P2	768.859	-0.020609	0.128395	0.581573	0.860767	AMY2A	702	875	1010	527
AMY2A_-_104159817.23-P1P2	1079.1	0.00380956	0.127336	0.914161	0.981259	AMY2A	844	805	1911	865
AMY2A_+_104159553.23-P1P2	2129.93	0.131998	0.174579	0.0788566	0.402852	AMY2A	1551	1677	2899	2550
AMY2A_+_104159726.23-P1P2	882.807	0.0157827	0.130009	0.588758	0.864007	AMY2A	525	1135	1222	679
AMY2A_+_104159834.23-P1P2	670.266	0.0282117	0.134723	0.394437	0.763605	AMY2A	559	869	100	1135
AMY2B_-_104104404.23-P1P2	1058.76	0.0818287	0.169687	0.00029623	0.016563	AMY2B	140	1456	1196	1443
AMY2B_-_104104409.23-P1P2	2017.9	-0.0111956	0.112394	0.860704	0.968083	AMY2B	2325	1429	2336	2145
AMY2B_-_104104458.23-P1P2	801.282	0.0440855	0.134169	0.374944	0.752342	AMY2B	736	402	1018	1126
AMY2B_-_104104488.23-P1P2	688.761	-0.0103446	0.132032	0.572138	0.857829	AMY2B	450	1043	980	296
AMY2B_+_104104473.23-P1P2	641.236	0.0287351	0.126009	0.561292	0.855468	AMY2B	564	650	685	695
ANKK1_-_113258522.23-P1P2	2748.99	0.000869885	0.103199	0.988544	0.997615	ANKK1	2692	2542	3310	2623
ANKK1_-_113259026.23-P1P2	1049.91	-0.118694	0.167029	0.126246	0.489539	ANKK1	1477	824	1118	862
ANKK1_+_113258562.23-P1P2	5403.43	-0.146649	0.129893	0.0700226	0.380944	ANKK1	6258	6051	5208	4311
ANKK1_+_113258924.23-P1P2	1704.39	0.046338	0.114735	0.489536	0.817813	ANKK1	1637	1721	1631	1900
ANKK1_+_113258955.23-P1P2	272.055	0.00246036	0.133547	0.691292	0.907096	ANKK1	70	776	87	114
ANXA2_-_60689707.23-P1P2	2524.1	0.00104551	0.105056	0.984159	0.996376	ANXA2	2427	2604	2821	2368
ANXA2_-_60689776.23-P1P2	3007.3	0.0093337	0.099275	0.885214	0.97352	ANXA2	3133	3030	2864	3135
ANXA2_-_60690116.23-P1P2	4808.85	0.083201	0.104478	0.237415	0.636292	ANXA2	4193	4572	5747	4996
ANXA2_+_60689732.23-P1P2	2635.51	0.0680607	0.13364	0.23399	0.633943	ANXA2	1875	2681	3536	2595
ANXA2_+_60690063.23-P1P2	1551.45	0.18338	0.249297	0.0304468	0.256922	ANXA2	992	1180	2138	2011
ANXA3_-_79473131.23-P1P2	3863.12	-0.427452	0.177352	0.000595242	0.0268362	ANXA3	5091	4201	3987	2368
ANXA3_-_79473265.23-P1P2	3017.55	-0.0584983	0.110962	0.405702	0.769811	ANXA3	3596	2351	3459	2894
ANXA3_+_79472940.23-P1P2	3661.2	-0.0564584	0.11184	0.441683	0.793727	ANXA3	4712	3267	3061	3801
ANXA3_+_79473255.23-P1P2	2012.11	0.00393696	0.123217	0.925519	0.984131	ANXA3	1523	2378	2704	1532
ANXA3_+_79473355.23-P1P2	1918.94	0.227401	0.283604	0.0161554	0.184285	ANXA3	1112	2138	2204	2286
ANXA5_-_122617573.23-P1P2	3325.91	0.00925392	0.115665	0.863076	0.968946	ANXA5	2805	4197	3522	2863
ANXA5_-_122617717.23-P1P2	3298.91	0.23473	0.139458	0.0131928	0.16305	ANXA5	2632	3262	3421	4023
ANXA5_-_122617764.23-P1P2	1968.94	-0.00783714	0.119918	0.884511	0.973129	ANXA5	1986	2577	1502	1831
ANXA5_-_122618086.23-P1P2	3372.73	0.0935321	0.125542	0.201793	0.594923	ANXA5	2927	2729	4277	3798
ANXA5_-_122618118.23-P1P2	1980.93	-0.003059	0.114137	0.958421	0.989647	ANXA5	2330	1315	2217	2226
APCS_-_159557617.23-P1P2	841.381	-0.0596258	0.143455	0.276736	0.672062	APCS	1659	513	425	833
APCS_-_159557638.23-P1P2	498.232	0.0182686	0.132387	0.44206	0.793975	APCS	261	453	896	424
APCS_+_159557645.23-P1P2	1651.48	0.110731	0.167265	0.0995109	0.441604	APCS	1207	2022	1329	2066
APCS_+_159557663.23-P1P2	1115.64	0.048494	0.12297	0.447772	0.797063	APCS	1038	1115	1082	1275
APCS_+_159557720.23-P1P2	344.816	0.025119	0.131833	0.503698	0.824688	APCS	303	197	454	457
APOE_-_45409117.23-P1P2	2795.4	-0.0704357	0.11406	0.338492	0.724429	APOE	3475	2234	2957	2715
APOE_-_45409137.23-P1P2	1537.52	-0.078009	0.142399	0.173724	0.561566	APOE	1666	1727	1790	1041
APOE_-_45409305.23-P1P2	1950.49	0.0408872	0.124714	0.492378	0.819287	APOE	1962	1126	2444	2449
APOE_-_45409519.23-P1P2	441.7	-0.00863483	0.13311	0.540879	0.843946	APOE	370	88	1205	190
APOE_+_45409173.23-P1P2	238.424	-0.0447325	0.14294	0.0238911	0.226863	APOE	366	294	254	51
APOH_-_64224067.23-P2	2319.28	0.0744396	0.114216	0.295771	0.686832	APOH	2116	2270	2431	2571
APOH_-_64225455.23-P1	1485.86	0.0317475	0.122527	0.61446	0.877218	APOH	1744	1002	1230	2066
APOH_-_64225487.23-P1	633.717	0.165833	0.28211	0.039238	0.291217	APOH	438	367	549	1220
APOH_-_64225515.23-P1	898.696	-0.0129711	0.128489	0.706915	0.91359	APOH	799	680	1568	639
APOH_-_64225529.23-P1	1028.03	-0.419832	0.463519	0.00894369	0.132082	APOH	1676	1189	733	552
APOH_+_64223962.23-P2	543.099	-0.107669	0.182763	0.0615441	0.362999	APOH	836	403	647	336
APOH_+_64224198.23-P2	1147.18	-0.055781	0.128997	0.325985	0.715078	APOH	1260	1170	1330	893
APOH_+_64224202.23-P2	2925.02	-0.0665611	0.132969	0.236625	0.635631	APOH	2934	3531	3341	2006
APOH_+_64225521.23-P1	645.764	0.00501611	0.128802	0.898132	0.978113	APOH	768	189	891	816
APRT_-_88878107.23-P1P2	4399.78	-0.0800191	0.0942943	0.263195	0.658968	APRT	4905	4022	4938	4009
APRT_-_88878302.23-P1P2	2306.17	0.0512276	0.124639	0.361562	0.742434	APRT	1770	2616	2689	2238
APRT_-_88878308.23-P1P2	3970.02	0.121245	0.126798	0.117942	0.475488	APRT	3348	4349	3864	4450
APRT_+_88877892.23-P1P2	1438.69	-0.0271355	0.123422	0.594798	0.867367	APRT	1343	1619	1776	1085
APRT_+_88877930.23-P1P2	3850	0.055974	0.112064	0.397432	0.765566	APRT	3459	3149	5014	4060
ARAF_-_47420581.23-P1P2	2238.66	0.0713494	0.150867	0.0841329	0.410376	ARAF	1113	3401	2127	2291
ARAF_-_47420629.23-P1P2	1485.88	-0.0998923	0.153228	0.183227	0.572344	ARAF	2300	1043	1324	1393
ARAF_-_47420650.23-P1P2	3312.09	0.0526986	0.131604	0.323948	0.71293	ARAF	2553	2142	5358	3525
ARAF_-_47420655.23-P1P2	2040.33	-0.0226576	0.11285	0.720073	0.919405	ARAF	2290	2199	1733	2012
ARAF_+_47420611.23-P1P2	3386.24	0.029814	0.0995349	0.65073	0.890583	ARAF	3182	3498	3649	3372
ARF1_-_228270444.23-P1P2	3131.3	0.0588776	0.1007	0.394	0.763605	ARF1	2971	3046	3290	3373
ARF1_-_228270479.23-P1P2	1391.48	-0.0354321	0.12349	0.518584	0.832804	ARF1	1469	1140	1924	1147
ARF1_-_228270510.23-P1P2	2233.92	-0.0141825	0.120809	0.818093	0.952347	ARF1	2966	1085	2489	2620
ARF1_-_228270878.23-P1P2	1710.6	0.141435	0.159569	0.0848685	0.411612	ARF1	1375	1743	1725	2067
ARF1_+_228270829.23-P1P2	1340.85	-0.132849	0.175632	0.0929643	0.428307	ARF1	1844	995	1587	1053
ARF4_-_57582621.23-P1P2	1563.56	-0.0540947	0.130551	0.376135	0.753176	ARF4	2110	1682	1044	1469
ARF4_-_57583010.23-P1P2	1304.39	-0.0176198	0.125843	0.718945	0.918973	ARF4	1630	581	1831	1328
ARF4_-_57583033.23-P1P2	1341.94	0.086483	0.133556	0.227313	0.627688	ARF4	1210	1171	1421	1641
ARF4_-_57583055.23-P1P2	575.165	0.0217624	0.134263	0.381342	0.756499	ARF4	376	51	1094	868
ARF4_+_57583046.23-P1P2	1053.7	0.0782478	0.151869	0.182278	0.571612	ARF4	902	513	1243	1652
ARF6_-_50359824.23-P1	1945.88	-0.0685643	0.139264	0.209345	0.604522	ARF6	2126	1597	2896	1337
ARF6_-_50359827.23-P1	4747.46	0.0255159	0.107102	0.722951	0.920091	ARF6	5174	3158	5567	5486
ARF6_-_50359865.23-P1	2840.84	-0.111997	0.173229	0.0940926	0.430481	ARF6	3645	3853	1969	1927
ARF6_-_50360206.23-P1	4492.98	0.0472982	0.116413	0.436025	0.790073	ARF6	3555	5220	5189	4171
ARF6_-_50360232.23-P1	2846.43	-0.0190832	0.108701	0.767574	0.934981	ARF6	3024	2228	3630	2729
ARF6_-_50361209.23-P2	1068.29	-0.0392612	0.13525	0.23469	0.634361	ARF6	1011	1451	1292	550
ARF6_-_50361303.23-P2	399.629	0.0076367	0.127542	0.858727	0.96752	ARF6	460	237	438	498
ARF6_+_50361360.23-P2	1029.04	-0.0245448	0.120789	0.664561	0.896538	ARF6	1178	1110	885	981
ARF6_+_50361377.23-P2	274.79	0.0360004	0.137589	0.339816	0.725019	ARF6	260	100	116	640
ARF6_+_50361520.23-P2	888.075	0.0298947	0.123381	0.599937	0.869026	ARF6	904	877	730	1075
ARHGAP26_-_142149986.23-P1P2	2261.83	0.00455291	0.109154	0.943923	0.987175	ARHGAP26	2407	2392	1948	2382
ARHGAP26_-_142150010.23-P1P2	866.137	-0.0423261	0.125528	0.453251	0.799602	ARHGAP26	1002	777	994	749
ARHGAP26_-_142150016.23-P1P2	1267.79	0.094722	0.139908	0.19311	0.583845	ARHGAP26	1120	1102	1344	1576
ARHGAP26_-_142150021.23-P1P2	1109	1.76237	0.256874	1.04e-13	4.46e-10	ARHGAP26	214	642	985	2649
ARHGAP26_+_142150361.23-P1P2	2436.98	0.459579	0.162607	0.000309046	0.0167378	ARHGAP26	1666	2143	2616	3445
ARL1_-_101801214.23-P1P2	1543.08	0.167925	0.221249	0.0742639	0.392595	ARL1	1361	1018	1324	2563
ARL1_-_101801545.23-P1P2	1695.52	0.180578	0.182903	0.0454095	0.313436	ARL1	1285	1572	1940	2074
ARL1_+_101801462.23-P1P2	2650.4	-0.153632	0.14515	0.0747377	0.393044	ARL1	3314	2231	3068	2184
ARL1_+_101801468.23-P1P2	2142.9	0.109678	0.15523	0.131557	0.496745	ARL1	1772	2431	1679	2731
ARL1_+_101801483.23-P1P2	2743.63	0.125795	0.184061	0.101501	0.444161	ARL1	2335	1313	3297	4282
ARL3_-_104474009.23-P1P2	2733.7	0.0307747	0.117325	0.648201	0.890583	ARL3	3221	1762	2511	3642
ARL3_-_104474089.23-P1P2	3076.66	-0.0583043	0.122655	0.432877	0.788415	ARL3	4334	2527	2319	3305
ARL3_+_104474074.23-P1P2	2808.58	-0.108271	0.141797	0.180147	0.568882	ARL3	4029	2392	2287	2694
ARL3_+_104474107.23-P1P2	1647.04	-0.0235251	0.115321	0.70019	0.910805	ARL3	1622	1694	1946	1414
ARL5B_-_18948336.23-P1P2	893.379	0.141399	0.210712	0.0399625	0.293858	ARL5B	546	926	999	1137
ARL5B_-_18948344.23-P1P2	996.311	-0.0524142	0.14299	0.0875055	0.416204	ARL5B	1032	1418	1155	404
ARL5B_-_18948348.23-P1P2	1406.04	-0.00610668	0.118798	0.931212	0.984469	ARL5B	1283	1334	1889	1211
ARL5B_-_18948364.23-P1P2	2583.94	-0.0639977	0.129089	0.363894	0.743711	ARL5B	3874	1854	2031	2758
ARL5B_-_18948378.23-P1P2	607.713	-0.0744161	0.152511	0.106618	0.455198	ARL5B	770	693	643	353
ARPC1B_-_98972364.23-P1P2	2537.4	-0.04205	0.113695	0.538638	0.842265	ARPC1B	3113	2495	2088	2566
ARPC1B_-_98972410.23-P1P2	916.818	0.152325	0.242232	0.0490938	0.324049	ARPC1B	659	475	1001	1605
ARPC1B_+_98972315.23-P1P2	3048.74	-0.052739	0.121488	0.405799	0.769864	ARPC1B	3450	2197	4174	2651
ARPC1B_+_98972356.23-P1P2	4136.4	-0.149252	0.121165	0.0827176	0.409529	ARPC1B	5394	3696	3904	3799
ARPC1B_+_98972769.23-P1P2	3042.86	-0.0995864	0.110962	0.180316	0.569083	ARPC1B	3607	2877	3128	2733
ARPC2_-_219081891.23-P1	4112.32	-0.036172	0.110057	0.609977	0.875282	ARPC2	4785	4491	3212	4093
ARPC2_-_219081923.23-P1	3426.94	-0.00877011	0.105247	0.88936	0.974528	ARPC2	3476	2794	4429	3270
ARPC2_-_219081929.23-P1	3307.27	0.0414574	0.0978195	0.551712	0.84987	ARPC2	3353	2839	3600	3642
ARPC2_-_219103608.23-P2	1058.42	-0.0166345	0.127707	0.645512	0.890583	ARPC2	895	1123	1578	705
ARPC2_-_219103625.23-P2	1964.76	-0.250279	0.180543	0.0189827	0.202377	ARPC2	2639	1736	2128	1492
ARPC2_-_219103724.23-P2	1674.12	0.000408845	0.118271	0.99343	0.998058	ARPC2	1453	1797	2117	1415
ARPC2_-_219103871.23-P2	2577.04	-0.0053332	0.105476	0.933477	0.984751	ARPC2	2491	2560	3025	2374
ARPC2_+_219082121.23-P1	2421.94	-0.0813322	0.133552	0.267701	0.663885	ARPC2	3365	1606	2590	2336
ARPC2_+_219082260.23-P1	5097.59	0.0583788	0.0847716	0.39165	0.762043	ARPC2	5124	4586	5344	5624
ARPC2_+_219103598.23-P2	462.602	-0.086273	0.163635	0.0732752	0.390365	ARPC2	662	433	524	264
ARPC3_-_110882890.23-P2	300.956	0.0424318	0.140268	0.135238	0.502761	ARPC3	145	425	192	436
ARPC3_-_110882896.23-P2	1505.61	0.0666294	0.124561	0.34083	0.726363	ARPC3	1473	1218	1550	1874
ARPC3_-_110882946.23-P2	2050.79	0.032433	0.123789	0.515151	0.831148	ARPC3	1547	2038	2879	1865
ARPC3_-_110883364.23-P2	1118.84	0.000474888	0.118204	0.992309	0.997615	ARPC3	1098	1274	1070	1070
ARPC3_-_110888115.23-P1	1548.47	-0.503858	0.301312	0.00175743	0.0534492	ARPC3	2145	1665	1704	768
ARPC3_-_110888131.23-P1	2957.34	-0.0722493	0.120528	0.311054	0.70254	ARPC3	3567	3161	2516	2700
ARPC3_-_110888149.23-P1	1764.69	-0.641697	0.199497	9.27e-05	0.00818466	ARPC3	2972	1641	1523	1035
ARPC3_+_110883121.23-P2	1005.11	0.0138071	0.125295	0.7426	0.926187	ARPC3	800	898	1505	893
ARPC3_+_110887749.23-P1	1202.96	0.0782846	0.137916	0.221982	0.621056	ARPC3	985	1027	1475	1402
ARPC3_+_110888087.23-P1	384.123	0.0178961	0.130535	0.582523	0.861074	ARPC3	284	500	373	385
ARPC4_-_9834275.23-P1P2	2414.91	-0.0477746	0.121118	0.49349	0.82003	ARPC4	3381	1699	2126	2631
ARPC4_-_9834393.23-P1P2	3747.48	-0.179825	0.146304	0.0377597	0.28608	ARPC4	4333	3714	4377	2792
ARPC4_-_9834808.23-P1P2	4262.98	-0.0422771	0.0948356	0.550461	0.849037	ARPC4	5014	3819	4088	4373
ARPC4_+_9834769.23-P1P2	1542.86	-0.252731	0.284328	0.0256865	0.234799	ARPC4	2317	1035	1894	1076
ARPC4_+_9834836.23-P1P2	4401.87	-0.0246309	0.0863416	0.703035	0.911535	ARPC4	4840	4151	4422	4430
ARPC5_-_183604403.23-P1P2	1733.96	-0.0170256	0.112775	0.778252	0.939715	ARPC5	1774	1509	2180	1595
ARPC5_-_183604444.23-P1P2	941.892	0.0565683	0.144276	0.219183	0.617203	ARPC5	786	242	1122	1719
ARPC5_+_183604702.23-P1P2	1052.4	-0.0273294	0.127704	0.531074	0.838684	ARPC5	1070	1434	925	794
ARPC5_+_183604818.23-P1P2	2907.13	0.295105	0.186705	0.00740227	0.118473	ARPC5	2010	2773	3445	3548
ARPC5_+_183604896.23-P1P2	4084.99	0.0561969	0.11718	0.447486	0.79698	ARPC5	4591	3173	3298	5507
ARSA_-_51066477.23-P1P2	3058.44	-0.261538	0.150349	0.00909557	0.133311	ARSA	3862	2986	3294	2274
ARSA_-_51066480.23-P1P2	2432.8	0.0433747	0.111211	0.533386	0.839414	ARSA	2338	1984	2942	2638
ARSA_-_51066507.23-P1P2	2302.22	0.0552513	0.129823	0.308907	0.701286	ARSA	1652	2352	3123	2210
ARSA_+_51066539.23-P1P2	3864.93	-0.152452	0.209929	0.0285985	0.248086	ARSA	4194	4146	5287	2076
ARSA_+_51066550.23-P1P2	5387.93	-0.0542118	0.103008	0.420339	0.781095	ARSA	5669	4653	6895	4728
ART1_-_3666414.23-P1P2	1841.28	0.127583	0.151265	0.103059	0.447645	ART1	1469	1699	2155	2144
ART1_-_3666702.23-P1P2	3662.23	-0.0464224	0.0991164	0.500681	0.823788	ART1	4109	3704	3488	3517
ART1_+_3666404.23-P1P2	341.065	-0.0337619	0.139106	0.00208009	0.0598505	ART1	473	448	439	21
ART1_+_3666757.23-P1P2	2144.76	-0.0227596	0.105425	0.729217	0.921566	ART1	2258	2161	2238	2028
ART1_+_3666779.23-P1P2	2140.53	0.0522522	0.118294	0.413337	0.775211	ART1	1870	1883	2706	2244
ASGR2_-_7017722.23-P1P2	2159.52	0.0446214	0.112176	0.530503	0.838684	ASGR2	2276	1869	2014	2596
ASGR2_-_7017726.23-P1P2	1420.46	-0.144163	0.182054	0.0792366	0.404362	ASGR2	1944	1488	1212	1102
ASGR2_-_7017962.23-P1P2	2969.28	-0.0611133	0.120268	0.404287	0.769208	ASGR2	4075	2203	2683	3127
ASGR2_-_7017981.23-P1P2	3169.85	0.188801	0.187779	0.0439334	0.308129	ASGR2	2462	2329	4102	4026
ASGR2_+_7017555.23-P1P2	2667.7	0.107927	0.163841	0.0842487	0.410784	ASGR2	1765	2160	3960	2991
ASNA1_-_12847970.23-P1P2	1753.04	0.0183942	0.126802	0.696184	0.909246	ASNA1	1814	650	2607	2153
ASNA1_-_12848537.23-P1P2	630.768	-0.0158177	0.127081	0.737246	0.924192	ASNA1	852	643	361	687
ASNA1_+_12848373.23-P1P2	3390.69	0.344577	0.267828	0.00722709	0.117365	ASNA1	2085	2550	4797	4389
ASNA1_+_12848385.23-P1P2	893.489	-0.117367	0.172103	0.112347	0.464177	ASNA1	1304	708	914	716
ASNA1_+_12848698.23-P1P2	3269.4	0.00864521	0.103236	0.880222	0.972297	ASNA1	3461	2508	3876	3479
ASPA_-_3379286.23-P1P2	1468.84	0.119986	0.172366	0.104138	0.45001	ASPA	1174	1621	1114	1995
ASPA_+_3379320.23-P1P2	2141.47	0.0676732	0.13015	0.338848	0.724429	ASPA	2235	1850	1600	2975
ASPA_+_3379511.23-P1P2	1417.34	0.540845	0.215982	0.000685958	0.0292767	ASPA	889	1332	1325	2175
ASRGL1_-_62104973.23-P1P2	2543.75	0.0280061	0.120883	0.48252	0.813813	ASRGL1	1899	2921	3166	2293
ASRGL1_-_62105346.23-P1P2	552.795	0.0588149	0.150936	0.00264625	0.0684495	ASRGL1	83	820	533	766
ASRGL1_+_62105004.23-P1P2	2327.34	-0.174759	0.174974	0.0455454	0.313697	ASRGL1	2790	2224	2777	1671
ASRGL1_+_62105040.23-P1P2	4783.14	0.0302765	0.105664	0.675668	0.902018	ASRGL1	5553	3753	4139	5973
ASRGL1_+_62105366.23-P1P2	2730.17	0.128309	0.150163	0.099963	0.441604	ASRGL1	2164	2308	3486	3145
ASS1_-_133320387.23-P1P2	4754.54	0.04561	0.0887446	0.506665	0.826877	ASS1	4650	4224	5433	5004
ASS1_+_133320398.23-P1P2	1233.19	0.250268	0.332005	0.021614	0.215702	ASS1	807	1390	963	1791
ASS1_+_133320409.23-P1P2	2389.23	-0.137515	0.200488	0.0798542	0.405441	ASS1	3834	2621	1315	1863
ASS1_+_133320415.23-P1P2	2791.78	-0.0309836	0.10887	0.648813	0.890583	ASS1	3369	2657	2356	2917
ASS1_+_133320791.23-P1P2	1422.07	-0.0178306	0.111797	0.780549	0.94036	ASS1	1646	1286	1357	1478
ATM_-_108093795.23-P1P2	2658.59	-0.208855	0.189332	0.0269734	0.240675	ATM	3193	2813	2943	1827
ATM_-_108093813.23-P1P2	2467.03	-0.000746215	0.120484	0.997448	0.999057	ATM	2943	1176	3156	2855
ATM_-_108093829.23-P1P2	854.185	0.00402179	0.122888	0.939717	0.986402	ATM	1025	501	935	1031
ATM_-_108093839.23-P1P2	584.858	-0.153999	0.274464	0.0268641	0.240034	ATM	1205	531	303	334
ATM_+_108094013.23-P1P2	1918.88	-0.0303086	0.126709	0.487115	0.816503	ATM	1707	2351	2412	1282
ATOX1_-_151137774.23-P1P2	2600.04	-0.0292612	0.109144	0.673153	0.900632	ATOX1	3228	2074	2458	2810
ATOX1_-_151138108.23-P1P2	3894.11	0.039991	0.104812	0.565121	0.856681	ATOX1	3980	2929	4576	4383
ATOX1_-_151138119.23-P1P2	5564.43	-0.130804	0.0983129	0.0831598	0.409657	ATOX1	6384	5016	6396	4828
ATOX1_-_151138125.23-P1P2	3180.65	-0.126199	0.121175	0.12275	0.482706	ATOX1	4022	2731	3287	2893
ATOX1_-_151138136.23-P1P2	2464.65	0.107454	0.134896	0.178287	0.567373	ATOX1	2313	1889	2682	3139
ATP1A1_-_116915929.23-P1P2	756.452	-0.0449368	0.131324	0.365431	0.744823	ATP1A1	848	842	796	573
ATP1A1_-_116915944.23-P1P2	1746.32	0.434313	0.239326	0.00298035	0.0733902	ATP1A1	1099	1415	2131	2448
ATP1A1_-_116916334.23-P1P2	1887.87	-0.00915258	0.125899	0.839093	0.963513	ATP1A1	2167	721	3009	1898
ATP1A1_+_116916023.23-P1P2	378.117	0.0233103	0.131759	0.555084	0.852603	ATP1A1	395	145	416	594
ATP1A1_+_116916694.23-P1P2	2722.13	0.0654975	0.122026	0.37082	0.749221	ATP1A1	2862	1946	2694	3573
ATP2A1_-_28889826.23-P1P2	2249.6	-0.0990455	0.148241	0.152436	0.527345	ATP2A1	2728	2688	1920	1729
ATP2A1_-_28889833.23-P1P2	1758.67	-0.00676755	0.113556	0.916263	0.981781	ATP2A1	2084	1234	1895	1959
ATP2A1_-_28889864.23-P1P2	553.895	-0.0345874	0.135613	0.241344	0.639451	ATP2A1	590	825	522	283
ATP2A1_+_28889799.23-P1P2	4011.25	0.00368166	0.106788	0.945459	0.987561	ATP2A1	3985	4732	3495	3935
ATP2A1_+_28890222.23-P1P2	1869.78	0.270499	0.279495	0.0337681	0.271076	ATP2A1	1550	1197	1724	3128
ATP2C1_-_130613451.23-P1P2	1260	0.202554	0.358319	0.00981684	0.137461	ATP2C1	599	1046	1829	1652
ATP2C1_-_130613510.23-P1P2	2095.63	-0.0113316	0.115144	0.862313	0.968786	ATP2C1	2708	1688	1625	2481
ATP2C1_+_130613032.23-P1P2	1056.66	0.0390612	0.125327	0.522164	0.834747	ATP2C1	1142	740	989	1427
ATP2C1_+_130613095.23-P1P2	3045.08	0.0917699	0.120771	0.234376	0.634182	ATP2C1	2965	2378	3273	3765
ATP2C1_+_130613395.23-P1P2	3654.24	-0.0548325	0.101708	0.446818	0.796614	ATP2C1	4371	2994	3844	3657
ATP4A_-_36048282.23-P2	2156.14	-0.0828009	0.142613	0.199685	0.592838	ATP4A	2700	2617	1641	1719
ATP4A_-_36048687.23-P2	3152.68	-0.0386802	0.110298	0.541294	0.844008	ATP4A	3179	2959	3996	2683
ATP4A_+_36048513.23-P2	986.342	-0.558201	0.350165	0.00280174	0.0704784	ATP4A	1565	1089	844	494
ATP4A_+_36048542.23-P2	4450.03	0.0212414	0.0980172	0.763906	0.933429	ATP4A	4945	3457	4592	5108
ATP4A_+_36048719.23-P2	3510.36	0.00482909	0.107495	0.938246	0.985936	ATP4A	3409	2838	4694	3374
ATP4A_+_36054077.23-P1	1805	-0.0927381	0.146055	0.164607	0.547503	ATP4A	2186	2125	1582	1385
ATP4A_+_36054145.23-P1	2136.17	-0.0466908	0.10852	0.489359	0.817813	ATP4A	2351	1991	2372	1959
ATP4A_+_36054525.23-P1	5696.78	0.0481964	0.0786565	0.4552	0.801151	ATP4A	5707	5266	6020	6107
ATP4A_+_36054542.23-P1	1442.64	0.0849562	0.160048	0.0702291	0.38167	ATP4A	842	2075	976	1854
ATP4A_+_36054554.23-P1	1768.88	0.16651	0.199546	0.0462112	0.315455	ATP4A	1233	1993	1772	2127
ATP5A1_-_43669651.23-P2	1375.34	0.034079	0.123568	0.518912	0.833227	ATP5A1	1102	1335	1820	1327
ATP5A1_-_43669654.23-P2	1821.43	-0.033071	0.121271	0.608076	0.87447	ATP5A1	2549	1149	1688	2048
ATP5A1_-_43678030.23-P1	2331.91	-0.0506012	0.122085	0.444584	0.794924	ATP5A1	2961	1526	2778	2273
ATP5A1_-_43678159.23-P1	3465.79	-0.122786	0.126653	0.113758	0.467135	ATP5A1	3917	3633	3701	2785
ATP5A1_+_43669273.23-P2	3147.41	-0.0757235	0.119032	0.280119	0.674562	ATP5A1	3590	2565	3956	2724
ATP5A1_+_43669663.23-P2	2672.59	0.00313411	0.100678	0.963205	0.990571	ATP5A1	2772	2704	2616	2719
ATP5A1_+_43669671.23-P2	461.45	0.0102414	0.131083	0.680724	0.903558	ATP5A1	290	381	846	372
ATP5A1_+_43678149.23-P1	2534.41	-0.0539013	0.133369	0.366917	0.745673	ATP5A1	3678	1123	3189	2439
ATP5A1_+_43678210.23-P1	2885.33	-0.283316	0.156393	0.00975576	0.137461	ATP5A1	4085	2482	2846	2324
ATP5A1_+_43678237.23-P1	2259.91	0.110048	0.137354	0.157636	0.534267	ATP5A1	2010	2308	2037	2766
ATP5B_-_57039683.23-P1P2	3128.08	0.00700337	0.0967543	0.920246	0.982563	ATP5B	3416	2802	3084	3385
ATP5B_-_57039709.23-P1P2	1841.92	-0.591537	0.264629	0.0030108	0.073851	ATP5B	3605	1390	1283	1229
ATP5B_-_57039762.23-P1P2	1251.55	-0.0758409	0.130722	0.273282	0.669072	ATP5B	1568	1177	1222	1110
ATP5B_+_57039359.23-P1P2	928.736	-0.024361	0.127585	0.579533	0.85974	ATP5B	1002	1259	707	755
ATP5B_+_57039710.23-P1P2	2255.12	-0.333485	0.236891	0.0074575	0.118891	ATP5B	3005	2523	2167	1426
ATP5C1_-_7830158.23-P1P2	2865.8	-0.347782	0.171029	0.00384371	0.0835567	ATP5C1	4063	2855	2598	2100
ATP5C1_-_7830375.23-P1P2	3074.35	-0.0183202	0.104569	0.769435	0.935865	ATP5C1	3305	3309	2795	3004
ATP5C1_+_7830138.23-P1P2	3362.47	-0.101067	0.121832	0.168534	0.554163	ATP5C1	3692	3290	3958	2712
ATP5C1_+_7830168.23-P1P2	1283.88	-0.159325	0.292922	0.0186461	0.200122	ATP5C1	2737	1362	405	679
ATP5C1_+_7830547.23-P1P2	997.77	0.0181854	0.129943	0.580625	0.860255	ATP5C1	693	631	1868	911
ATP6V1A_-_113465905.23-P1P2	2165.6	0.101682	0.143029	0.189936	0.580554	ATP6V1A	2053	2046	1721	2924
ATP6V1A_-_113465930.23-P1P2	714.313	0.00247883	0.125009	0.964923	0.990606	ATP6V1A	910	648	422	905
ATP6V1A_-_113466376.23-P1P2	1306.4	0.0619441	0.129395	0.336992	0.723085	ATP6V1A	1199	971	1565	1587
ATP6V1A_+_113465895.23-P1P2	310.366	0.0265353	0.135014	0.461125	0.8031	ATP6V1A	345	79	66	771
ATP6V1A_+_113465921.23-P1P2	1843.77	0.101528	0.151611	0.187668	0.578734	ATP6V1A	1800	1515	1407	2738
ATP6V1B2_-_20054985.23-P1P2	1529.52	0.0645206	0.127075	0.351531	0.734258	ATP6V1B2	1531	1381	1292	1983
ATP6V1B2_+_20054954.23-P1P2	1386.19	0.0938755	0.155392	0.118672	0.476763	ATP6V1B2	956	1184	1912	1588
ATP6V1B2_+_20054959.23-P1P2	688.856	0.000970858	0.127895	0.982938	0.995927	ATP6V1B2	1024	511	241	1010
ATP6V1B2_+_20054974.23-P1P2	3334.36	-0.0890198	0.123534	0.253216	0.652364	ATP6V1B2	4463	2944	2836	3283
ATP6V1B2_+_20055090.23-P1P2	1402.84	-0.0149254	0.13423	0.171228	0.558362	ATP6V1B2	1343	2249	1744	293
ATP6V1C1_-_104033344.23-P1P2	1062.68	0.00129824	0.123657	0.976218	0.992972	ATP6V1C1	878	1186	1375	863
ATP6V1C1_-_104033361.23-P1P2	1840.99	0.0600945	0.124558	0.38035	0.755859	ATP6V1C1	1838	1300	2035	2327
ATP6V1C1_-_104033365.23-P1P2	750.463	0.0451392	0.138908	0.254875	0.653314	ATP6V1C1	563	245	1136	1146
ATP6V1C1_+_104033380.23-P1P2	1331.44	-0.00484463	0.11803	0.928067	0.984405	ATP6V1C1	1263	1189	1777	1191
ATP6V1C1_+_104033390.23-P1P2	1672.71	0.522644	0.209152	0.000990063	0.0369619	ATP6V1C1	1126	1506	1453	2668
ATP8A1_-_42658683.23-P1P2	2938.73	-0.255543	0.163866	0.0151247	0.177179	ATP8A1	3940	2959	2724	2283
ATP8A1_-_42658751.23-P1P2	1208.73	0.167746	0.208957	0.0449887	0.312033	ATP8A1	839	1216	1329	1502
ATP8A1_-_42659062.23-P1P2	6032.45	0.0148143	0.0984064	0.814427	0.950639	ATP8A1	5469	6708	6645	5552
ATP8A1_-_42659065.23-P1P2	2663.09	0.0105196	0.131658	0.683225	0.904364	ATP8A1	2078	4258	1401	2833
ATP8A1_-_42659112.23-P1P2	3110.71	0.0109585	0.0988882	0.876668	0.972297	ATP8A1	3435	2698	3043	3447
ATR_-_142297227.23-P1P2	570.249	-0.0552399	0.143078	0.131982	0.497763	ATR	663	622	736	294
ATR_-_142297369.23-P1P2	1715.14	0.144857	0.173473	0.0682257	0.377399	ATR	1263	1600	2079	2013
ATR_-_142297649.23-P1P2	2561.32	0.370212	0.355172	0.0251953	0.232751	ATR	2051	1257	2153	4964
ATR_+_142297571.23-P1P2	2149.09	0.567994	0.19025	0.000224311	0.0139421	ATR	1396	2018	1839	3414
ATR_+_142297576.23-P1P2	2100.91	0.582688	0.356681	0.00405764	0.0864459	ATR	1166	1018	2798	3611
AURKA_-_54967035.23-P1P2	516.204	0.00760958	0.134043	0.0122325	0.155536	AURKA	4	894	526	622
AURKA_-_54967215.23-P1P2	3104.65	0.29939	0.339625	0.00699322	0.115388	AURKA	1603	3149	4208	3615
AURKA_+_54967179.23-P1P2	349.795	-0.0319905	0.137844	0.0379757	0.287219	AURKA	402	372	588	66
AURKA_+_54967204.23-P1P2	1433.11	0.146574	0.199818	0.093014	0.428307	AURKA	1288	1037	1133	2350
AURKAIP1_-_1310201.23-P1P2	2278.11	0.0428426	0.121277	0.47275	0.808977	AURKAIP1	2138	2659	1764	2596
AURKAIP1_-_1310542.23-P1P2	5922.29	-0.0515111	0.0825683	0.442257	0.794063	AURKAIP1	6565	5800	5888	5735
AURKAIP1_+_1310184.23-P1P2	2204.83	-0.0215807	0.111355	0.721843	0.919833	AURKAIP1	2193	2431	2342	1945
AURKAIP1_+_1310516.23-P1P2	2492.67	-0.460967	0.222289	0.00105452	0.0384674	AURKAIP1	3341	2461	2931	1403
AURKAIP1_+_1310564.23-P1P2	2094.48	-0.0797126	0.15192	0.130085	0.494464	AURKAIP1	2418	3011	1674	1289
AURKB_-_8113518.23-P1P2	168.229	0.0575141	0.149676	0.0669044	0.374425	AURKB	74	115	113	377
AURKB_+_8113488.23-P1P2	789.209	-0.0759733	0.158981	0.0321813	0.264405	AURKB	980	708	1237	304
AURKB_+_8113717.23-P1P2	124.992	-0.018164	0.135327	0.00206779	0.0596854	AURKB	229	91	194	1
AURKC_-_57742432.23-P1P2	4200.66	0.0450647	0.0987544	0.523643	0.835684	AURKC	4392	3972	3811	4823
AURKC_-_57742487.23-P1P2	1593.46	0.00887979	0.111395	0.887206	0.974002	AURKC	1643	1289	1896	1660
AURKC_+_57742445.23-P1P2	3386.46	0.0510881	0.122369	0.416235	0.777183	AURKC	3050	4173	2608	3760
AURKC_+_57742897.23-P1P2	2082.36	-0.0358516	0.120706	0.531652	0.838684	AURKC	2217	2565	1824	1773
AURKC_+_57742907.23-P1P2	1287.66	-0.116188	0.192875	0.0256688	0.234799	AURKC	1564	1216	1874	601
AVPR1A_-_63544766.23-P1P2	702.117	-0.0158989	0.132827	0.38376	0.756651	AVPR1A	502	1067	987	267
AVPR1A_-_63544900.23-P1P2	5933.67	-0.0756559	0.108316	0.277678	0.672222	AVPR1A	6222	6696	6117	4934
AVPR1A_+_63544503.23-P1P2	2129.21	0.136413	0.166358	0.117973	0.475488	AVPR1A	2008	1604	1905	3122
AVPR1A_+_63544953.23-P1P2	836.978	0.00213018	0.120416	0.966729	0.99104	AVPR1A	806	778	1021	795
AVPR1A_+_63544956.23-P1P2	1417.37	0.155023	0.198385	0.0531024	0.335011	AVPR1A	994	1212	1803	1750
AVPR1B_-_206223975.23-P1P2	1194.5	-0.0146679	0.124749	0.788283	0.94301	AVPR1B	1749	990	614	1480
AVPR1B_-_206223987.23-P1P2	4100.78	-0.0783829	0.108266	0.293931	0.684554	AVPR1B	5014	3208	4533	3954
AVPR1B_+_206223991.23-P1P2	2686.83	0.124583	0.150757	0.111168	0.462591	AVPR1B	2197	3021	2391	3207
AVPR1B_+_206223995.23-P1P2	4009.29	-0.032515	0.0969712	0.626795	0.882411	AVPR1B	4213	3529	4823	3743
AVPR1B_+_206224162.23-P1P2	1248.72	0.0353351	0.13435	0.349973	0.732975	AVPR1B	937	427	2203	1590
AVPR2_-_153170663.23-P1P2	3380.11	-0.202299	0.156751	0.0406534	0.29676	AVPR2	4693	3178	2933	2901
AVPR2_+_153170186.23-P1P2	3411.93	0.0155803	0.104091	0.823313	0.955557	AVPR2	3890	2596	3408	3986
AVPR2_+_153170422.23-P1P2	2351.02	-0.302433	0.185088	0.0111671	0.148016	AVPR2	3407	2205	2115	1814
AVPR2_+_153170553.23-P1P2	2550.71	0.0170232	0.113692	0.772775	0.937611	AVPR2	2259	2310	3435	2374
AVPR2_+_153170634.23-P1P2	2010.28	0.0468275	0.13372	0.321044	0.710898	AVPR2	1508	2943	1323	2238
AXL_-_41725144.23-P1P2	5275.85	0.00277122	0.0965786	0.96751	0.991357	AXL	5367	5834	4828	5254
AXL_-_41725205.23-P1P2	1564.91	0.0306967	0.122114	0.681861	0.903779	AXL	1743	1540	1051	1977
AXL_-_41725322.23-P1P2	3580.85	-0.0898506	0.134687	0.189025	0.579984	AXL	4019	4363	3264	2779
AXL_-_41725592.23-P1P2	2531.32	0.369428	0.299772	0.0047341	0.0940563	AXL	1380	2421	3340	3120
AXL_+_41725166.23-P1P2	5652.3	-0.15975	0.0948344	0.0299	0.254506	AXL	6597	5376	6176	4797
AZGP1_-_99573392.23-P1P2	2608.26	-0.100807	0.138163	0.16883	0.554994	AZGP1	3074	2109	3362	2100
AZGP1_+_99573256.23-P1P2	1802.48	0.00222982	0.121625	0.964174	0.990571	AZGP1	1713	1184	2801	1693
AZGP1_+_99573270.23-P1P2	1996.63	0.0558744	0.120817	0.382127	0.756581	AZGP1	1740	1710	2537	2135
AZGP1_+_99573276.23-P1P2	785.423	-0.0754584	0.15442	0.0833899	0.409765	AZGP1	970	662	1165	416
AZGP1_+_99573447.23-P1P2	3594.3	0.111872	0.148636	0.135416	0.502958	AZGP1	2974	4277	2841	4341
B2M_-_45003947.23-P1	3053.62	0.00721828	0.114338	0.895889	0.976834	B2M	2657	3759	3206	2677
B2M_-_45008269.23-P2	1184.95	-0.0226336	0.115042	0.706166	0.9134	B2M	1272	1124	1305	1107
B2M_+_45003739.23-P1	1172.77	0.292834	0.352218	0.0180601	0.196968	B2M	771	797	1451	1758
B2M_+_45003754.23-P1	2738.36	-0.0762993	0.128592	0.316541	0.705969	B2M	3666	2658	2084	2669
B2M_+_45003760.23-P1	2622.66	0.0261843	0.114054	0.654548	0.892703	B2M	2291	3083	2690	2507
B2M_+_45004135.23-P1	1587.08	-0.00236743	0.11946	0.954784	0.988525	B2M	1384	1605	2136	1319
B2M_+_45007848.23-P2	2757.01	-0.0285901	0.105593	0.68096	0.903558	B2M	3292	2485	2498	2902
B2M_+_45007852.23-P2	965.28	-0.0465643	0.139125	0.149285	0.524038	B2M	954	1149	1364	446
B2M_+_45007880.23-P2	517.87	-0.00948245	0.12747	0.838666	0.963498	B2M	768	256	439	655
B2M_+_45008205.23-P2	2290.6	-0.10595	0.159751	0.100291	0.441887	B2M	2556	2806	2387	1493
B4GALT1_-_33166777.23-P1P2	2001.28	-0.00675105	0.123003	0.872314	0.971472	B4GALT1	1604	2409	2607	1468
B4GALT1_-_33167098.23-P1P2	2487.08	-0.467159	0.198468	0.00115838	0.0414297	B4GALT1	3755	2568	2131	1620
B4GALT1_-_33167114.23-P1P2	5102.04	0.0674489	0.0990693	0.342497	0.727469	B4GALT1	5168	4046	5586	5951
B4GALT1_-_33167151.23-P1P2	1752.05	-0.208135	0.257575	0.0526427	0.332931	B4GALT1	3010	1423	1237	1452
B4GALT1_+_33167161.23-P1P2	2831.9	-0.101811	0.125453	0.194857	0.58608	B4GALT1	3631	2239	3040	2627
B4GALT2_+_44444940.23-P1P2	5318.01	0.0745089	0.104376	0.297878	0.689699	B4GALT2	5063	5655	4771	5966
B4GALT2_+_44444945.23-P1P2	2321.92	0.0641823	0.121634	0.316091	0.705969	B4GALT2	1924	2519	2535	2402
B4GALT2_+_44445285.23-P1P2	5486.89	0.054895	0.113105	0.407504	0.770636	B4GALT2	4944	6599	4706	5810
B4GALT2_+_44445388.23-P1P2	1398.36	-0.0268472	0.121814	0.652294	0.890802	B4GALT2	1828	1374	953	1493
B4GALT2_+_44445508.23-P1P2	4108.85	0.0403251	0.107487	0.578468	0.859649	B4GALT2	4627	3259	3651	5142
B4GALT3_-_161146827.23-P1P2	3064.53	0.0856347	0.14622	0.137507	0.504482	B4GALT3	2007	2990	4365	3083
B4GALT3_-_161146830.23-P1P2	1802.78	0.0565156	0.1293	0.377346	0.753986	B4GALT3	1794	1846	1234	2386
B4GALT3_-_161146833.23-P1P2	1536.92	0.0337498	0.121174	0.544564	0.845467	B4GALT3	1334	1837	1442	1572
B4GALT3_+_161146860.23-P1P2	1498.69	0.410019	0.228182	0.00466016	0.0936582	B4GALT3	1040	1178	1649	2216
B4GALT3_+_161147226.23-P1P2	1230.32	0.00349591	0.121333	0.946971	0.987781	B4GALT3	1305	756	1677	1302
B4GALT4_-_118959253.23-P1P2	5189.01	0.0615643	0.0858995	0.369956	0.748566	B4GALT4	5244	4681	5316	5801
B4GALT4_-_118959700.23-P1P2	2410.36	-0.0655368	0.130697	0.262727	0.658968	B4GALT4	2462	2479	3116	1730
B4GALT4_-_118959703.23-P1P2	4257.38	-0.15012	0.1547	0.104798	0.451491	B4GALT4	6207	3783	3287	3988
B4GALT4_-_118959706.23-P1P2	1050.83	0.123023	0.173787	0.113565	0.467129	B4GALT4	906	801	1024	1534
B4GALT4_-_118959748.23-P1P2	1662.71	-0.0715237	0.145151	0.194735	0.585853	B4GALT4	2270	878	2421	1276
BACE1_-_117186930.23-P1P2	1531.34	0.417214	0.229759	0.00476659	0.0940563	BACE1	1078	1164	1649	2326
BACE1_-_117186976.23-P1P2	1833.56	-0.087068	0.155802	0.120804	0.480402	BACE1	2337	2489	1300	1229
BACE1_+_117186573.23-P1P2	1654.27	0.188967	0.194708	0.0551841	0.344066	BACE1	1405	1283	1688	2340
BACE1_+_117186910.23-P1P2	1750.11	0.00120329	0.109459	0.98217	0.99578	BACE1	1734	1848	1800	1694
BACE1_+_117186913.23-P1P2	4774.9	-0.119172	0.101185	0.104431	0.45054	BACE1	5787	4562	4649	4360
BAG1_-_33264226.23-P1P2	2902.76	0.0915416	0.115413	0.203608	0.597517	BAG1	2737	2788	2759	3457
BAG1_+_33264282.23-P1P2	4151.75	-0.250545	0.122231	0.0057018	0.104294	BAG1	5191	4086	4334	3232
BAG1_+_33264334.23-P1P2	2791.78	0.233077	0.157921	0.0189039	0.201705	BAG1	2212	2435	3197	3484
BAG1_+_33264347.23-P1P2	2015.59	-0.00270728	0.120459	0.96471	0.990571	BAG1	2848	1178	1474	2713
BAG1_+_33264674.23-P1P2	987.356	0.0397377	0.1253	0.492649	0.819329	BAG1	958	1018	806	1200
BAIAP2L1_-_98030007.23-P1P2	1474.54	0.0404449	0.127422	0.503784	0.824688	BAIAP2L1	1638	787	1481	2117
BAIAP2L1_-_98030202.23-P1P2	3117.23	0.0454756	0.115942	0.522235	0.834747	BAIAP2L1	3486	2588	2486	4069
BAIAP2L1_-_98030369.23-P1P2	2150.09	0.0360358	0.108795	0.582085	0.861074	BAIAP2L1	2012	1981	2515	2220
BAIAP2L1_-_98030377.23-P1P2	3120.65	0.0560145	0.109611	0.443077	0.794227	BAIAP2L1	3283	2714	2847	3803
BAIAP2L1_+_98030294.23-P1P2	4511.33	-0.0357184	0.106089	0.563985	0.856436	BAIAP2L1	4436	5103	4871	3816
BBOX1_-_27062990.23-P2	917.611	-0.011161	0.13017	0.670508	0.900006	BBOX1	666	1270	1251	510
BBOX1_-_27063389.23-P2	1449.59	0.0104863	0.123859	0.809964	0.949623	BBOX1	1167	1999	1400	1247
BBOX1_-_27063410.23-P2	1507.69	-0.0429654	0.135477	0.230768	0.630504	BBOX1	1380	1770	2177	786
BBOX1_-_27063414.23-P2	1667.33	0.0046183	0.125205	0.908355	0.979748	BBOX1	1250	1574	2699	1274
BBOX1_-_27076980.23-P1	1293.44	-0.0524658	0.123186	0.425454	0.783929	BBOX1	1644	1206	1145	1247
BBOX1_-_27076998.23-P1	164.708	-0.00159707	0.133916	0.0258059	0.235245	BBOX1	44	183	450	0
BBOX1_+_27076906.23-P1	759.505	0.046267	0.1344	0.384407	0.756651	BBOX1	754	710	452	1144
BBOX1_+_27077219.23-P1	581.977	0.808946	0.379159	0.000785952	0.0316457	BBOX1	242	521	571	1015
BBOX1_+_27077310.23-P1	715.915	-0.0384226	0.131356	0.434863	0.790073	BBOX1	973	414	905	645
BCAT2_-_49314274.23-P1P2	3096.74	-0.0389388	0.10875	0.560994	0.855408	BCAT2	3432	2442	3843	2912
BCAT2_+_49313840.23-P1P2	3378.81	0.0344728	0.122702	0.532005	0.838684	BCAT2	2924	4594	2501	3500
BCAT2_+_49313857.23-P1P2	1926.4	-0.0584316	0.136197	0.359539	0.741114	BCAT2	3285	938	1578	2088
BCAT2_+_49314196.23-P1P2	1706.29	-0.0734439	0.128455	0.270274	0.665775	BCAT2	1884	1649	2035	1363
BCAT2_+_49314243.23-P1P2	3554.63	-0.177348	0.153682	0.0614708	0.362987	BCAT2	4981	2650	3713	3156
BCKDK_-_31119715.23-P1P2	5258.29	0.0189765	0.0959988	0.788194	0.943005	BCKDK	5793	3991	5695	5931
BCKDK_-_31120143.23-P1P2	1820.73	0.0758484	0.126031	0.295817	0.686832	BCKDK	1794	1455	1827	2318
BCKDK_+_31119819.23-P1P2	4888.15	0.116542	0.125263	0.14112	0.510905	BCKDK	4422	3672	5994	5828
BCKDK_+_31119948.23-P1P2	3005.04	0.15398	0.129648	0.0641354	0.36924	BCKDK	2536	2898	3239	3493
BCKDK_+_31120200.23-P1P2	950.792	0.00175039	0.122186	0.975209	0.992802	BCKDK	1238	603	813	1220
BCR_-_23522662.23-P1P2	2742.37	-0.0497658	0.118918	0.43181	0.787604	BCR	3029	3226	2415	2380
BCR_-_23523163.23-P1P2	674.111	-0.0158521	0.130204	0.638928	0.889608	BCR	742	1057	348	536
BCR_+_23522602.23-P1P2	4034.4	0.0892796	0.128633	0.217087	0.613865	BCR	3507	2987	5359	4606
BCR_+_23523092.23-P1P2	185.121	-0.0129236	0.134009	0.229901	0.629627	BCR	176	382	131	42
BCR_+_23523145.23-P1P2	757.078	-0.0930538	0.1772	0.0314503	0.260978	BCR	1396	1002	293	347
BDH1_-_197282430.23-P1	3299.19	-0.0183647	0.106538	0.793608	0.944819	BDH1	4093	2614	2980	3719
BDH1_-_197282459.23-P1	2809.31	0.131866	0.165056	0.12803	0.491246	BDH1	2695	1826	2724	4188
BDH1_-_197300158.23-P2	2619.96	0.164533	0.195803	0.0491236	0.324049	BDH1	1867	2038	3584	3186
BDH1_+_197282785.23-P1	1679.24	-0.0514864	0.129856	0.354093	0.735888	BDH1	1909	2133	1369	1339
BDH1_+_197282818.23-P1	2004.74	0.105795	0.150782	0.120486	0.479993	BDH1	1457	2189	2267	2183
BDH1_+_197282821.23-P1	2404.61	-0.00366575	0.124989	0.933281	0.984751	BDH1	2401	3662	1267	2243
BDH1_+_197299833.23-P2	597.385	0.0236359	0.131176	0.47414	0.810145	BDH1	396	857	565	572
BDH1_+_197300005.23-P2	763.803	-0.0177085	0.133211	0.324562	0.713253	BDH1	586	659	1611	283
BDH1_+_197300050.23-P2	2584.14	-0.042852	0.124616	0.497615	0.821593	BDH1	3376	1415	3241	2570
BDH1_+_197300152.23-P2	692.207	-0.0407742	0.131441	0.397168	0.765323	BDH1	833	514	929	555
BDKRB2_-_96671208.23-P1P2	1212.84	-0.0321996	0.120993	0.585312	0.862757	BDKRB2	1422	1312	1013	1148
BDKRB2_-_96671212.23-P1P2	1936.19	-0.0945664	0.152174	0.159596	0.537214	BDKRB2	2595	2269	1384	1550
BDKRB2_-_96671239.23-P1P2	592.761	0.0564396	0.146663	0.118177	0.475829	BDKRB2	342	171	908	1019
BDKRB2_-_96671258.23-P1P2	3362.78	0.211716	0.144978	0.0210536	0.212428	BDKRB2	2618	3333	3713	3942
BDKRB2_+_96671243.23-P1P2	2675.4	0.00832338	0.0977009	0.89906	0.978368	BDKRB2	2756	2455	2900	2745
BEGAIN_-_101013991.23-P2	2110.13	-0.0640681	0.134387	0.308791	0.701172	BEGAIN	2857	2370	1358	1914
BEGAIN_-_101014000.23-P2	244.683	-0.0126346	0.134427	0.000738867	0.0305176	BEGAIN	275	338	377	1
BEGAIN_-_101014193.23-P2	1067.77	0.0131679	0.12603	0.753233	0.930053	BEGAIN	903	1526	826	1013
BEGAIN_-_101053338.23-P1	2407.04	0.0221829	0.115968	0.62228	0.880363	BEGAIN	1986	2705	2821	2215
BEGAIN_+_101014112.23-P2	1564.58	-0.0101155	0.126049	0.825788	0.956614	BEGAIN	1802	2166	714	1564
BEGAIN_+_101014427.23-P2	1051.17	-0.0179431	0.131416	0.494136	0.820104	BEGAIN	837	1793	1012	547
BEGAIN_+_101053258.23-P1	2212.3	-0.274351	0.219759	0.0183901	0.198735	BEGAIN	3129	1646	2654	1615
BEGAIN_+_101053274.23-P1	847.485	0.0163955	0.131615	0.488754	0.817612	BEGAIN	420	1059	1332	616
BEGAIN_+_101053379.23-P1	1077.98	-0.0623644	0.135979	0.277559	0.672062	BEGAIN	1342	1248	886	870
BEGAIN_+_101053679.23-P1	2429.84	-0.0140248	0.117666	0.787527	0.942911	BEGAIN	2153	2663	3098	1928
BGLAP_-_156182790.23-P1P2	1323.5	-0.00982121	0.121662	0.861804	0.968621	BGLAP	1701	705	1482	1533
BGLAP_-_156182809.23-P1P2	352.157	0.0203649	0.129645	0.633874	0.886374	BGLAP	374	303	256	491
BGLAP_-_156182834.23-P1P2	562.618	-0.024956	0.13032	0.527007	0.837507	BGLAP	662	749	392	453
BGLAP_-_156182840.23-P1P2	1373.29	0.319534	0.350266	0.0239373	0.226863	BGLAP	1027	802	1399	2363
BGLAP_+_156182825.23-P1P2	3116.47	-0.0144973	0.113959	0.690218	0.906678	BGLAP	3353	3802	2474	2901
BHMT_-_78407639.23-P1P2	2065.71	0.0113856	0.120526	0.811545	0.949807	BHMT	1637	2246	2765	1722
BHMT_+_78407660.23-P1P2	5237.67	0.0497409	0.0918872	0.46943	0.808092	BHMT	5191	5335	4969	5674
BHMT_+_78407670.23-P1P2	2156.87	0.169577	0.170935	0.064815	0.37128	BHMT	1825	2147	1895	2837
BHMT_+_78407841.23-P1P2	1234.1	-0.0621149	0.127943	0.319718	0.70923	BHMT	1406	1135	1462	1015
BHMT_+_78408068.23-P1P2	2048.46	-0.0233486	0.118592	0.671301	0.900224	BHMT	1992	1794	2866	1698
BHMT2_-_78365608.23-P1P2	6633.6	-0.0339795	0.0881602	0.623984	0.881259	BHMT2	7774	5419	6810	6971
BHMT2_-_78365638.23-P1P2	2238.24	-0.048447	0.126578	0.446046	0.796126	BHMT2	3100	1242	2554	2277
BHMT2_+_78365650.23-P1P2	1301.35	-0.00562478	0.1209	0.90827	0.979748	BHMT2	1200	1126	1862	1118
BHMT2_+_78365811.23-P1P2	2970.87	0.0718623	0.124643	0.270152	0.66571	BHMT2	2410	2686	3899	3081
BHMT2_+_78366015.23-P1P2	2663.88	-0.481142	0.248037	0.00599244	0.10615	BHMT2	4928	2101	1856	1957
BLK_-_11351904.23-P1P2	2335.67	-0.0236704	0.121224	0.659959	0.894831	BLK	2472	1551	3494	2059
BLK_-_11352324.23-P1P2	1071.14	-0.0185142	0.116989	0.753962	0.930301	BLK	1185	1089	1018	1041
BLK_-_11352367.23-P1P2	2570.49	0.0744853	0.13712	0.239967	0.638117	BLK	2090	3237	2025	2955
BLK_-_11352383.23-P1P2	1206.13	0.0255645	0.114568	0.683456	0.904364	BLK	1218	1073	1271	1332
BLK_+_11351913.23-P1P2	5911.68	0.0317815	0.0807478	0.628042	0.883023	BLK	6062	5150	6504	6297
BLVRA_-_43798305.23-P1	3667.32	-0.0335838	0.095589	0.631529	0.885275	BLVRA	4162	3491	3504	3700
BLVRA_-_43798338.23-P1	4071.46	0.454203	0.128038	2.84e-05	0.00352442	BLVRA	2846	4005	3989	5599
BLVRA_-_43798688.23-P1	2996.46	-0.473067	0.198779	0.000712554	0.0297593	BLVRA	4236	3305	2769	1814
BLVRA_-_43803827.23-P2	3567.36	0.127956	0.139966	0.132481	0.498606	BLVRA	3402	2570	3802	4743
BLVRA_-_43804199.23-P2	865.95	-0.00830276	0.127393	0.816716	0.951576	BLVRA	702	1122	1056	610
BLVRA_+_43798323.23-P1	5058.84	0.02344	0.0871911	0.731854	0.922149	BLVRA	5428	4589	4918	5572
BLVRA_+_43798673.23-P1	2483.76	-0.0280887	0.115618	0.641358	0.890069	BLVRA	2626	1910	3375	2234
BLVRA_+_43803794.23-P2	991.072	-0.0707303	0.154411	0.0371214	0.283424	BLVRA	1118	1257	1258	375
BLVRA_+_43804242.23-P2	2086.43	-0.0776134	0.121032	0.263496	0.659188	BLVRA	2343	2016	2353	1757
BLVRA_+_43804270.23-P2	842.651	-0.0842126	0.163631	0.0389611	0.290531	BLVRA	1021	865	1178	367
BLVRB_-_40971612.23-P1P2	1700.11	-0.0107164	0.114299	0.84875	0.965125	BLVRB	1654	1925	1764	1521
BLVRB_-_40971633.23-P1P2	1099.7	-0.0492498	0.130247	0.397239	0.765323	BLVRB	1447	700	1348	1008
BLVRB_+_40971387.23-P1P2	1705.87	0.0397535	0.123629	0.496825	0.821243	BLVRB	1761	1755	1169	2186
BLVRB_+_40971620.23-P1P2	2510.17	-0.154214	0.161345	0.0903277	0.422255	BLVRB	3591	2182	2175	2246
BLVRB_+_40971674.23-P1P2	811.777	0.117898	0.199113	0.0219778	0.217869	BLVRB	378	833	1043	1029
BMP2K_-_79697740.23-P1P2	1398.1	-0.156356	0.253335	0.0129822	0.161383	BMP2K	1723	1632	1684	625
BMP2K_-_79697913.23-P1P2	1589.42	0.0492065	0.134313	0.319654	0.70921	BMP2K	1257	2195	1019	1874
BMP2K_+_79697485.23-P1P2	4059.31	0.20207	0.190796	0.0309502	0.25918	BMP2K	2920	3256	5535	4821
BMP2K_+_79697951.23-P1P2	1031.66	-0.0383365	0.135952	0.219524	0.617485	BMP2K	994	929	1793	506
BMP2K_+_79697973.23-P1P2	1687.15	-0.0556786	0.130456	0.303134	0.696116	BMP2K	1717	1782	2148	1198
BMPR1A_-_88516383.23-P1P2	1268.71	-0.740736	0.280988	0.000259533	0.0155235	BMPR1A	2149	1367	1025	597
BMPR1A_-_88516386.23-P1P2	3383.26	-0.11276	0.127631	0.130872	0.495419	BMPR1A	3745	3509	3792	2666
BMPR1A_-_88516389.23-P1P2	3284.29	-0.0379931	0.117102	0.578964	0.859649	BMPR1A	4401	2022	3401	3598
BMPR1A_-_88516862.23-P1P2	3678.29	-0.0437826	0.106693	0.515676	0.831367	BMPR1A	3999	4074	3398	3376
BMPR1A_+_88516399.23-P1P2	1557.18	0.103742	0.159051	0.111925	0.463633	BMPR1A	1136	1870	1393	1857
BMPR1B_-_95679116.23-P1P2	2356.42	0.0484655	0.127114	0.452631	0.79931	BMPR1B	2545	2235	1433	3286
BMPR1B_-_95679183.23-P1P2	3484.18	0.000869878	0.12044	0.949014	0.988212	BMPR1B	3810	1690	5226	3610
BMPR1B_-_95679535.23-P1P2	3749.58	0.062991	0.121944	0.326117	0.715124	BMPR1B	3116	3072	5210	3885
BMPR1B_-_95679541.23-P1P2	6388.25	0.00862865	0.0882413	0.898108	0.978113	BMPR1B	6152	6800	6782	6097
BMPR1B_-_95679577.23-P1P2	3112.37	0.0958422	0.119028	0.212672	0.608774	BMPR1B	2910	2515	3553	3678
BMPR2_-_203241426.23-P1P2	1914.27	-0.078144	0.133595	0.280546	0.674766	BMPR2	2693	1332	1923	1864
BMPR2_+_203241081.23-P1P2	1856.51	-0.120259	0.15771	0.140323	0.50945	BMPR2	2713	1327	1855	1681
BMPR2_+_203241093.23-P1P2	2879.27	-0.0425831	0.132618	0.305518	0.69817	BMPR2	2703	4386	2690	1742
BMPR2_+_203241440.23-P1P2	6834.05	0.0281759	0.0849783	0.680895	0.903558	BMPR2	6617	6151	8175	6826
BMPR2_+_203241453.23-P1P2	2551.98	0.30829	0.167386	0.00544695	0.10166	BMPR2	1876	2481	2708	3255
BMX_-_15518995.23-P1P2	2620.73	-0.0749486	0.136746	0.195889	0.587783	BMX	2683	2883	3273	1782
BMX_+_15518931.23-P1P2	2411.51	-0.169817	0.200999	0.0455383	0.313697	BMX	2989	2874	2228	1638
BMX_+_15518990.23-P1P2	4950.37	0.0936361	0.119131	0.184218	0.573027	BMX	3982	4942	6105	5036
BMX_+_15519408.23-P1P2	2344.52	-0.10787	0.161438	0.0997024	0.441604	BMX	2757	1865	3379	1589
BMX_+_15519413.23-P1P2	1422.84	0.355561	0.296309	0.00831994	0.126971	BMX	875	1166	1800	1940
BPHL_-_3118980.23-P1P2	3772.05	0.064214	0.112841	0.333606	0.720485	BPHL	3157	3913	4441	3759
BPHL_-_3118993.23-P1P2	3041.64	-0.032165	0.108711	0.624789	0.881282	BPHL	3330	3359	2706	2878
BPHL_+_3118965.23-P1P2	2194.23	0.0626953	0.112162	0.37842	0.754411	BPHL	2116	2094	2168	2504
BPHL_+_3118994.23-P1P2	4705.13	0.253862	0.118096	0.00567236	0.103975	BPHL	3996	3963	5093	6042
BPHL_+_3119347.23-P1P2	1844.45	0.0165722	0.113061	0.814513	0.950639	BPHL	2002	1331	2103	2084
BPI_+_36932636.23-P1P2	6594.89	-0.08665	0.0916116	0.210731	0.606745	BPI	7772	6482	6190	6260
BPI_+_36932649.23-P1P2	3088.68	0.0825606	0.106673	0.267042	0.663023	BPI	2981	2758	3219	3568
BPI_+_36933020.23-P1P2	432.658	-0.00144045	0.13392	0.114262	0.468036	BPI	151	1082	459	3
BPI_+_36933042.23-P1P2	1625.33	-0.1749	0.180914	0.0590861	0.355131	BPI	2209	1577	1503	1301
BRAF_-_140624678.23-P1P2	2905.17	0.0730436	0.126732	0.269512	0.665121	BRAF	2412	3432	2724	3123
BRAF_-_140624717.23-P1P2	3583.63	0.128993	0.117465	0.110972	0.462403	BRAF	3346	3356	3434	4366
BRAF_-_140624725.23-P1P2	2624.38	-0.0689138	0.118171	0.304336	0.6969	BRAF	2801	2666	3023	2152
BRAF_+_140624087.23-P1P2	650.748	-0.0305179	0.12684	0.529181	0.838258	BRAF	715	662	725	536
BRD2_-_32938736.23-P2	3087.22	0.376583	0.162302	0.0020444	0.059223	BRD2	2354	2951	2764	4394
BRD2_-_32938775.23-P2	1788.04	0.0295312	0.114085	0.624069	0.881281	BRD2	1590	1768	2132	1759
BRD2_+_32938718.23-P2	4322.31	0.116603	0.121618	0.146781	0.518747	BRD2	4075	4316	3750	5310
BRD2_+_32938730.23-P2	3960.21	-0.0319934	0.107264	0.650585	0.890583	BRD2	5038	2889	3830	4371
BRD2_+_32938799.23-P2	2814.5	0.0773164	0.11585	0.279439	0.674066	BRD2	2513	2472	3371	3079
BRD2_+_32940029.23-P1	516.6	0.0666164	0.150501	0.147872	0.52173	BRD2	373	227	629	885
BRD2_+_32940040.23-P1	2107.71	0.00434124	0.11992	0.940586	0.986444	BRD2	2073	2771	1533	2069
BRD2_+_32940409.23-P1	1803.42	0.250748	0.685489	0.0154573	0.179109	BRD2	1004	607	2431	3356
BRD2_+_32940413.23-P1	2344.24	0.948802	0.251058	1.03e-05	0.00166672	BRD2	1051	1296	2770	4433
BRD3_-_136933086.23-P1P2	3464.95	0.135432	0.131025	0.0866729	0.415424	BRD3	2817	3304	4092	3834
BRD3_-_136933100.23-P1P2	2976.72	-0.284028	0.274459	0.0297238	0.254061	BRD3	5073	2737	1880	2373
BRD3_+_136932685.23-P1P2	3355.19	0.00567016	0.101314	0.928826	0.984405	BRD3	3266	2995	4150	3232
BRD3_+_136933110.23-P1P2	2682.74	0.0166587	0.122102	0.785477	0.942304	BRD3	3578	1946	1409	3934
BRD3_+_136933116.23-P1P2	3888.14	-0.0924607	0.10436	0.203881	0.597603	BRD3	4419	3470	4470	3451
BRD4_-_15390745.23-ENST00000263377.2-ENST00000371835.4	1592.42	-0.0153513	0.118273	0.789097	0.943487	BRD4	1712	1894	1281	1520
BRD4_-_15390749.23-ENST00000263377.2-ENST00000371835.4	342.351	0.0138193	0.134563	0.000171887	0.0122952	BRD4	1	441	565	373
BRD4_-_15390773.23-ENST00000263377.2-ENST00000371835.4	2480.68	-0.0277276	0.121345	0.598629	0.868327	BRD4	2432	1991	3728	1989
BRD4_-_15390857.23-ENST00000263377.2-ENST00000371835.4	1017.06	-0.0130749	0.128523	0.711094	0.915138	BRD4	962	1628	693	767
BRD4_+_15391148.23-ENST00000263377.2-ENST00000371835.4	1164.18	0.164364	0.202067	0.0512722	0.33026	BRD4	841	1161	1231	1472
BRDT_-_92414973.23-P1P2	688.12	0.100084	0.17258	0.135987	0.50366	BRDT	590	457	525	1218
BRDT_-_92415096.23-P1P2	890.876	-0.0979543	0.163954	0.150464	0.524849	BRDT	1508	641	704	778
BRDT_+_92414997.23-P1P2	4263.94	-0.0529548	0.0953296	0.450072	0.797993	BRDT	4876	3565	4753	4155
BRDT_+_92415088.23-P1P2	3065.84	-0.117459	0.131391	0.156014	0.53184	BRDT	4116	2451	3026	2886
BRDT_+_92415234.23-P1P2	3982.94	-0.249166	0.172027	0.0184083	0.198735	BRDT	5344	2976	4885	3074
BRSK1_-_55795395.23-P1P2	1057.65	-0.129443	0.209431	0.0313512	0.260978	BRSK1	1459	1377	858	562
BRSK1_-_55795401.23-P1P2	1907.58	-0.0299683	0.128327	0.47479	0.810545	BRSK1	1770	2789	1798	1285
BRSK1_-_55795404.23-P1P2	2466.72	0.102784	0.143897	0.195633	0.587424	BRSK1	2431	1702	2426	3476
BRSK1_-_55795754.23-P1P2	2365.51	0.0280723	0.117122	0.639642	0.889667	BRSK1	2305	1631	3148	2583
BRSK1_-_55795805.23-P1P2	2389.82	-0.105777	0.143479	0.179046	0.568579	BRSK1	3316	1665	2582	2198
BRSK2_-_1411536.23-P1P2	943.202	-0.0454441	0.136998	0.213087	0.609324	BRSK2	939	1088	1290	507
BRSK2_-_1411539.23-P1P2	1421.27	-0.049478	0.125934	0.386149	0.757275	BRSK2	1520	1280	1864	1124
BRSK2_-_1411573.23-P1P2	3079.09	0.0453354	0.111599	0.482631	0.813813	BRSK2	2769	2638	3955	3168
BRSK2_+_1411183.23-P1P2	4828.58	0.0413966	0.0836643	0.528887	0.838258	BRSK2	4739	4612	5186	5033
BRSK2_+_1411277.23-P1P2	4263.59	0.0555408	0.0942903	0.434013	0.789447	BRSK2	4392	3749	4275	4878
BST1_-_15704748.23-P1P2	4825.14	-0.0388452	0.0944622	0.577185	0.859235	BST1	5485	4804	4408	4824
BST1_-_15704751.23-P1P2	1977.83	-0.12912	0.17918	0.124227	0.485527	BST1	3329	1428	1466	1832
BST1_-_15704960.23-P1P2	2904.58	-0.029597	0.106566	0.651056	0.890583	BST1	2976	2624	3600	2613
BST1_-_15705074.23-P1P2	1214.63	0.0254623	0.12098	0.629884	0.884518	BST1	1102	966	1621	1263
BST1_+_15704762.23-P1P2	2214.36	0.365259	0.255794	0.00559773	0.103425	BST1	1363	1879	2873	2881
BTK_-_100641113.23-P1P2	2570.02	0.101952	0.130511	0.158716	0.536627	BTK	2093	2616	2895	2795
BTK_-_100641135.23-P1P2	6077.42	0.0600559	0.109033	0.433785	0.78917	BTK	5677	4619	7997	6499
BTK_+_100640836.23-P1P2	2092.36	0.0845021	0.13296	0.240874	0.638806	BTK	1925	2180	1731	2599
BTK_+_100640925.23-P1P2	2071.58	-0.0330361	0.128842	0.42358	0.78257	BTK	1849	2068	3206	1314
BTK_+_100641187.23-P1P2	1353.16	-0.0208008	0.113865	0.735188	0.923706	BTK	1490	1128	1577	1313
BUB1_-_111435255.23-P1P2	1055.88	0.071315	0.146926	0.154452	0.529614	BUB1	710	1384	879	1255
BUB1_-_111435363.23-P1P2	5346.86	0.0656687	0.10709	0.334477	0.720725	BUB1	4623	6015	5534	5401
BUB1_+_111435409.23-P1P2	1993.47	0.0556733	0.113873	0.42517	0.783629	BUB1	1941	1670	2203	2286
BUB1_+_111435626.23-P1P2	2448.58	0.165677	0.178687	0.0598181	0.35807	BUB1	1930	1874	3084	3082
BUB1_+_111435629.23-P1P2	1594.12	0.0207077	0.121162	0.664009	0.89623	BUB1	1275	1872	1855	1432
BUB1B_-_40453273.23-P1P2	4459.88	0.140113	0.139328	0.113792	0.467135	BUB1B	4313	4056	3638	6020
BUB1B_-_40453297.23-P1P2	1793.78	-0.0198967	0.109818	0.765291	0.933892	BUB1B	2103	1633	1649	1886
BUB1B_-_40453430.23-P1P2	1121.44	0.0523618	0.133071	0.381953	0.756499	BUB1B	1151	633	1156	1637
BUB1B_-_40453465.23-P1P2	548.181	0.110457	0.189276	0.0723386	0.388557	BUB1B	396	444	354	1017
BUB1B_-_40453637.23-P1P2	947.833	-0.197696	0.267779	0.0463203	0.315807	BUB1B	1570	764	805	720
C17orf75_-_30668957.23-P1P2	3192.34	0.0448018	0.114566	0.494118	0.820104	C17orf75	2976	2414	4192	3441
C17orf75_+_30669166.23-P1P2	5332.65	0.0568979	0.105501	0.393751	0.763605	C17orf75	4702	6058	5356	5389
C17orf75_+_30669177.23-P1P2	4965.88	-0.00117817	0.0805994	0.987584	0.997477	C17orf75	5264	4533	5250	5102
C17orf75_+_30669187.23-P1P2	2482.5	-0.0269216	0.11608	0.645642	0.890583	C17orf75	2492	3010	2372	2125
C1QA_-_22963175.23-P1P2	1250.92	0.0168914	0.12389	0.747342	0.927898	C1QA	1326	653	1666	1486
C1QA_-_22963188.23-P1P2	876.67	0.0085043	0.126836	0.863953	0.969065	C1QA	1209	320	755	1308
C1QA_-_22963535.23-P1P2	2612.64	-0.0571894	0.121165	0.355549	0.737238	C1QA	2680	2577	3304	2052
C1QA_-_22963573.23-P1P2	824.409	0.02412	0.132236	0.416719	0.777454	C1QA	496	1389	608	779
C1QA_+_22963136.23-P1P2	3369.06	-0.0286131	0.0958103	0.6788	0.902436	C1QA	3719	2897	3736	3345
C1QB_-_22979726.23-P1P2	3754.04	0.140535	0.127679	0.0809587	0.407627	C1QB	3130	3370	4507	4234
C1QB_-_22979740.23-P1P2	1572.55	-0.101094	0.142843	0.184186	0.573027	C1QB	2128	1209	1665	1409
C1QB_-_22979843.23-P1P2	2245.38	0.0911933	0.128074	0.198848	0.592328	C1QB	1861	2209	2583	2442
C1QB_+_22979710.23-P1P2	1187.2	0.0251676	0.12077	0.63766	0.888486	C1QB	1046	1372	1177	1190
C1QB_+_22980169.23-P1P2	138.444	-0.00262625	0.133901	0.017788	0.194664	C1QB	61	303	184	0
C1QC_-_22970169.23-P1P2	1094.38	-0.323457	0.342059	0.0239358	0.226863	C1QC	1947	813	898	805
C1QC_-_22970394.23-P1P2	2661.85	-0.0787313	0.123634	0.28812	0.679641	C1QC	3324	1984	3084	2471
C1QC_-_22970626.23-P1P2	3214.16	-0.218107	0.17568	0.0276072	0.242567	C1QC	4124	3523	2925	2420
C1QC_+_22970540.23-P1P2	1443.29	0.0177223	0.121962	0.709918	0.914619	C1QC	1209	1228	2106	1342
C1QC_+_22970582.23-P1P2	2758.94	-0.0957022	0.151211	0.133298	0.499559	C1QC	3193	3567	2398	1937
C1R_-_7244605.23-P1P2	927.771	0.221409	0.332624	0.0398015	0.293336	C1R	713	667	736	1641
C1R_-_7244637.23-P1P2	475.395	0.0442483	0.134822	0.359733	0.741114	C1R	426	322	519	669
C1R_-_7245010.23-P1P2	1625.76	-0.01876	0.12627	0.646771	0.890583	C1R	1452	2381	1513	1164
C1R_+_7244994.23-P1P2	457.537	0.0422338	0.143019	2.95e-06	0.000650888	C1R	4	623	295	895
C1R_+_7245016.23-P1P2	2305.11	-0.234358	0.19138	0.0219293	0.217798	C1R	2946	2443	2292	1653
C1S_-_7168019.23-P1P2	2620.74	-0.0807908	0.132112	0.230261	0.630081	C1S	3033	2050	3498	2125
C1S_-_7168049.23-P1P2	350.725	0.0301066	0.135162	0.248979	0.646998	C1S	175	464	397	372
C1S_-_7168083.23-P1P2	2586.38	-0.0209116	0.126808	0.592035	0.866036	C1S	2156	3863	2656	1685
C1S_-_7168284.23-P1P2	1134.77	0.0402613	0.124045	0.463211	0.804726	C1S	955	1256	1188	1181
C1S_-_7168456.23-P1P2	656.253	0.0489626	0.137127	0.344757	0.728586	C1S	652	327	620	1079
C3_-_6720601.23-P1P2	1986.88	0.0472817	0.124591	0.476411	0.811008	C3	2190	1239	1926	2743
C3_-_6720634.23-P1P2	1059.11	0.130527	0.177056	0.0814053	0.40843	C3	787	980	1199	1325
C3_+_6720438.23-P1P2	2740.69	0.0793964	0.141136	0.181109	0.57018	C3	1951	3531	2649	2871
C3_+_6720583.23-P1P2	1399.87	0.144628	0.164902	0.0857362	0.413564	C3	1161	1278	1449	1781
C4A_-_31950166.23-ENST00000428956.2	5233.59	0.0585176	0.100519	0.420885	0.781469	C4A	5448	4021	5656	6171
C4A_-_31950176.23-ENST00000428956.2	1116.93	0.0251745	0.127049	0.640909	0.889946	C4A	1318	491	1133	1631
C4A_+_31949813.23-ENST00000428956.2	4324.05	0.00368534	0.0858584	0.95568	0.988851	C4A	4372	4178	4695	4283
C4A_+_31949863.23-ENST00000428956.2	2278.62	-0.0340658	0.122469	0.588659	0.864007	C4A	3166	2131	1407	2505
C4A_+_31949878.23-ENST00000428956.2	10337.4	-0.0360048	0.0958258	0.576419	0.858923	C4A	9981	11586	11397	8815
C5_-_123812525.23-P1P2	751.012	-0.0382415	0.136337	0.303314	0.696116	C5	1092	251	1230	539
C5_-_123812529.23-P1P2	892.122	0.0382272	0.127438	0.509267	0.828039	C5	951	587	868	1227
C5_-_123812532.23-P1P2	1113.85	0.00824792	0.126903	0.847523	0.965125	C5	1133	1560	527	1222
C5_+_123812097.23-P1P2	2346.05	0.0839511	0.126235	0.252094	0.651422	C5	2190	2387	2053	2839
C5_+_123812471.23-P1P2	422.494	0.00827182	0.127498	0.85164	0.965183	C5	508	238	426	554
C8G_-_139839725.23-P1P2	2064.42	-0.0200955	0.105574	0.76287	0.932848	C8G	2284	2008	2001	2067
C8G_-_139839737.23-P1P2	2868.41	0.0529037	0.121805	0.38429	0.756651	C8G	2361	2458	3955	2907
C8G_+_139839778.23-P1P2	1629	0.106098	0.147575	0.175334	0.563781	C8G	1538	1400	1411	2245
C8G_+_139840046.23-P1P2	3030.73	0.000253188	0.106949	0.994734	0.998292	C8G	2914	3451	3037	2826
C8G_+_139840055.23-P1P2	1416.01	-0.00329174	0.121801	0.943305	0.987005	C8G	1211	1394	2006	1146
C9orf96_-_136243249.23-P1P2	3774.85	-0.116258	0.154635	0.0918156	0.425021	C9orf96	4093	3539	5194	2551
C9orf96_-_136243277.23-P1P2	1293.01	0.037571	0.124035	0.539709	0.843353	C9orf96	1387	820	1367	1700
C9orf96_+_136243280.23-P1P2	4853.17	-0.0718002	0.0996726	0.292086	0.683331	C9orf96	5119	4825	5572	4169
C9orf96_+_136243653.23-P1P2	1094.8	-0.0155543	0.124075	0.725653	0.921023	C9orf96	988	1286	1313	837
C9orf96_+_136243686.23-P1P2	1062.87	0.00272879	0.117789	0.950853	0.988214	C9orf96	1262	829	974	1254
CA1_-_86290107.23-P1P2	213.399	0.00891279	0.130619	0.766919	0.934758	CA1	191	210	231	232
CA1_-_86290317.23-P1P2	4214.94	-0.22393	0.148644	0.0157307	0.181129	CA1	4981	4102	4982	3061
CA1_-_86290329.23-P1P2	3172.06	-0.0565104	0.125059	0.334872	0.720979	CA1	3127	3759	3598	2328
CA1_-_86290335.23-P1P2	860.495	0.0119561	0.124458	0.825879	0.956614	CA1	1108	514	678	1205
CA1_+_86290323.23-P1P2	583.013	-0.0360393	0.137796	0.243943	0.642243	CA1	1051	86	920	371
CA10_-_50235685.23-P1P2	4222.42	-0.178735	0.15815	0.0525016	0.332458	CA10	5482	3100	5240	3438
CA10_+_50235397.23-P1P2	3783.78	0.0218348	0.0940692	0.74133	0.925871	CA10	4037	3183	3985	4168
CA10_+_50235658.23-P1P2	1222.2	0.0409295	0.133519	0.338841	0.724429	CA10	892	1794	822	1363
CA10_+_50235675.23-P1P2	3557.27	0.120108	0.131478	0.113728	0.467135	CA10	2843	3783	3916	3833
CA10_+_50236049.23-P1P2	1294.01	0.0360119	0.130978	0.383944	0.756651	CA10	879	1069	2094	1242
CA11_-_49148908.23-P1P2	3114.16	-0.12329	0.121311	0.115455	0.470492	CA11	3614	3092	3314	2607
CA11_+_49148840.23-P1P2	3075.94	-0.0223519	0.120412	0.651972	0.890802	CA11	2696	3834	3602	2274
CA11_+_49148889.23-P1P2	3765.47	0.00218256	0.0895621	0.973472	0.992802	CA11	3817	3584	4142	3728
CA11_+_49149263.23-P1P2	1572.3	0.0138937	0.126962	0.673141	0.900632	CA11	1039	1731	2397	1212
CA11_+_49149355.23-P1P2	774.849	0.594141	0.490373	0.00223599	0.0621033	CA11	310	787	888	1142
CA12_+_63673833.23-P1P2	4275.57	-0.029891	0.104261	0.658727	0.894769	CA12	4787	4636	3611	4217
CA12_+_63673971.23-P1P2	1944.55	-0.0440883	0.123278	0.460431	0.80282	CA12	2232	2322	1562	1711
CA12_+_63674021.23-P1P2	4377.22	0.0472007	0.0899335	0.496585	0.821168	CA12	4501	3919	4455	4878
CA12_+_63674036.23-P1P2	1351.52	0.0215002	0.120575	0.650401	0.890583	CA12	1156	1627	1351	1308
CA12_+_63674039.23-P1P2	155.013	-0.00358229	0.132695	0.811077	0.949807	CA12	115	203	221	87
CA13_-_86157748.23-P1P2	1057.89	1.23929	0.289616	1.41e-07	7.27e-05	CA13	308	872	1116	1980
CA13_-_86157765.23-P1P2	2806.27	-0.0210351	0.122173	0.677967	0.902436	CA13	3085	3788	1798	2563
CA13_-_86158065.23-P1P2	1389.81	-0.369344	0.248174	0.00609151	0.106264	CA13	1936	1273	1579	870
CA13_+_86157720.23-P1P2	2439.28	-0.00261083	0.119891	0.964646	0.990571	CA13	2992	1185	2977	2855
CA13_+_86158000.23-P1P2	1523.92	0.0618037	0.132612	0.361339	0.742434	CA13	1631	1122	1185	2243
CA14_-_150230678.23-P1P2	1544.23	0.010658	0.124069	0.837541	0.96277	CA14	1827	644	1913	1960
CA14_-_150230691.23-P1P2	1451.61	-0.0764946	0.131485	0.256884	0.654743	CA14	1837	1134	1667	1282
CA14_-_150230796.23-P1P2	1718.47	-0.455992	0.220566	0.00154512	0.0497079	CA14	2438	1744	1759	1033
CA14_+_150230498.23-P1P2	1731.08	-0.157205	0.171584	0.0793534	0.404797	CA14	2407	1617	1544	1454
CA14_+_150230512.23-P1P2	984.593	0.0575767	0.141034	0.174731	0.562982	CA14	585	952	1433	1029
CA2_-_86376327.23-P1P2	220.697	-0.00244369	0.13021	0.943028	0.987005	CA2	292	206	126	267
CA2_+_86376258.23-P1P2	2307.39	0.0791133	0.137787	0.190264	0.581419	CA2	1657	2416	2916	2353
CA2_+_86376261.23-P1P2	1928.78	0.124078	0.142949	0.122281	0.481676	CA2	1670	1905	1865	2355
CA2_+_86376264.23-P1P2	5044.12	-0.130762	0.108309	0.0813638	0.408382	CA2	5650	5114	5523	4160
CA2_+_86376646.23-P1P2	2409.42	0.0468936	0.115404	0.502034	0.824594	CA2	2561	2182	2016	2990
CA3_-_86351097.23-P1P2	4194.37	0.119212	0.117602	0.144754	0.515845	CA3	4122	3488	4083	5323
CA3_-_86351128.23-P1P2	5176.5	-0.155186	0.154285	0.0548272	0.342945	CA3	5696	4970	6748	3646
CA3_-_86351132.23-P1P2	2298.94	0.20028	0.216243	0.0326627	0.267229	CA3	1615	1858	3032	2850
CA3_-_86351141.23-P1P2	1812.83	0.0528638	0.124384	0.371483	0.749641	CA3	1459	1739	2325	1835
CA3_-_86351154.23-P1P2	2562.38	0.0054481	0.10108	0.929664	0.984405	CA3	2792	2180	2672	2765
CA4_-_58227374.23-P1P2	2322.23	0.0383226	0.120452	0.520729	0.834078	CA4	1880	2746	2537	2200
CA4_-_58227431.23-P1P2	4086.67	-0.103026	0.114786	0.16501	0.547921	CA4	4576	3657	4966	3430
CA4_-_58227726.23-P1P2	2638.31	-0.0374455	0.105195	0.598944	0.868327	CA4	3101	2172	2781	2677
CA4_-_58227740.23-P1P2	187.331	-0.0046117	0.133484	0.544751	0.845467	CA4	98	333	272	46
CA4_+_58227730.23-P1P2	1104.96	-0.227025	0.24379	0.0333379	0.269652	CA4	1622	990	1063	817
CA5A_-_87969821.23-P1P2	842.028	0.0148927	0.130107	0.672846	0.900615	CA5A	798	1240	274	1033
CA5A_-_87969831.23-P1P2	1404.86	-0.0827551	0.14953	0.134247	0.501085	CA5A	1637	1770	1324	928
CA5A_+_87969813.23-P1P2	2784.79	0.0618592	0.105638	0.378335	0.754411	CA5A	2587	2695	3013	2986
CA5A_+_87969837.23-P1P2	1232.76	0.120842	0.195895	0.0307222	0.258284	CA5A	634	1558	1284	1473
CA5A_+_87969844.23-P1P2	1873.56	-0.0398255	0.116976	0.557224	0.853559	CA5A	2433	1416	1797	1981
CA5B_-_15756390.23-P1P2	1737.14	-0.0257674	0.126024	0.623074	0.880696	CA5B	2507	1759	810	1923
CA5B_-_15756434.23-P1P2	3002.28	0.0189628	0.116294	0.767226	0.934865	CA5B	3415	1721	3485	3661
CA5B_-_15756445.23-P1P2	4691.54	-0.035246	0.101988	0.587851	0.863468	CA5B	5566	4663	3920	4819
CA5B_-_15756485.23-P1P2	1780.14	0.0484447	0.129145	0.371301	0.749439	CA5B	1493	2280	1359	2002
CA5B_-_15756902.23-P1P2	1901.55	0.00240139	0.116369	0.974628	0.992802	CA5B	2324	1739	1342	2283
CA6_-_9005951.23-P1P2	3067.13	0.0725868	0.121439	0.33414	0.720558	CA6	3226	2533	2628	4044
CA6_+_9005952.23-P1P2	3033.45	-0.133448	0.17346	0.132074	0.497959	CA6	5017	2037	2393	2924
CA6_+_9005970.23-P1P2	1991.24	-0.598933	0.191981	0.00015703	0.0115696	CA6	3346	1798	1711	1240
CA6_+_9005994.23-P1P2	918.414	0.0132134	0.126258	0.802817	0.947154	CA6	1260	507	552	1418
CA6_+_9006029.23-P1P2	1532.2	0.0920108	0.153081	0.122386	0.481867	CA6	1038	1838	1602	1688
CA7_-_66878344.23-P1P2	2868.76	0.00560509	0.119545	0.922646	0.983398	CA7	3284	3318	1603	3312
CA7_-_66878359.23-P1P2	3780.57	0.181426	0.11599	0.0297702	0.254143	CA7	3297	3436	4027	4562
CA7_-_66878370.23-P1P2	5112.35	-0.0754715	0.120462	0.279686	0.674423	CA7	5931	3684	6830	4464
CA7_+_66878691.23-P1P2	3615.21	0.185623	0.142011	0.0330488	0.268939	CA7	2823	3530	4166	4122
CA7_+_66878722.23-P1P2	728.249	-0.0544389	0.14198	0.288875	0.679868	CA7	1477	277	524	713
CA8_-_61193459.23-P1P2	3678.66	0.146491	0.122028	0.0746922	0.393044	CA8	3252	3130	4190	4369
CA8_-_61193488.23-P1P2	1257.48	0.00463097	0.119434	0.936842	0.985549	CA8	1305	1471	977	1305
CA8_-_61193708.23-P1P2	2797.03	0.190825	0.148551	0.0363575	0.280604	CA8	2274	2813	2836	3380
CA8_-_61193712.23-P1P2	1203.19	0.0148768	0.129935	0.625639	0.881652	CA8	804	2111	826	1027
CA8_-_61193912.23-P1P2	2102.15	-0.000104005	0.118756	0.991977	0.997615	CA8	2328	1213	2824	2253
CA9_+_35673915.23-P1P2	2109.99	-0.197664	0.176787	0.0347327	0.275026	CA9	2611	2070	2339	1547
CA9_+_35673940.23-P1P2	2070.1	-0.0266671	0.117961	0.669111	0.899171	CA9	2533	1310	2489	2137
CA9_+_35673977.23-P1P2	1345	0.0499301	0.137867	0.201471	0.594451	CA9	764	1889	1431	1305
CA9_+_35673986.23-P1P2	1812.19	0.0412344	0.131824	0.416637	0.777454	CA9	1702	738	2569	2442
CA9_+_35674418.23-P1P2	1099.22	0.0168897	0.130243	0.614119	0.877218	CA9	677	1803	1036	863
CACNA1A_-_13616825.23-P1P2	1774.04	-0.0181844	0.120267	0.710457	0.91506	CACNA1A	1622	1784	2406	1395
CACNA1A_-_13617085.23-P1P2	2530.39	0.549998	0.164547	4.19e-05	0.00479108	CACNA1A	1588	2188	2789	3686
CACNA1A_-_13617196.23-P1P2	3555.79	0.254491	0.135169	0.010377	0.141165	CACNA1A	3038	3104	3550	4714
CACNA1A_+_13616881.23-P1P2	452.863	0.0229442	0.132261	0.427292	0.78479	CACNA1A	272	626	488	430
CACNA1A_+_13617110.23-P1P2	2014.27	0.0490921	0.116214	0.4614	0.803122	CACNA1A	1950	1573	2378	2300
CACNA1B_-_140772283.23-P1P2	4511.24	0.027633	0.109137	0.648545	0.890583	CACNA1B	3828	4439	5921	4127
CACNA1B_-_140772666.23-P1P2	2447.05	-0.763634	0.270663	0.000216926	0.0138185	CACNA1B	4368	1382	3126	1197
CACNA1B_-_140772681.23-P1P2	2011.75	0.0247185	0.122192	0.614746	0.877264	CACNA1B	1547	2450	2337	1777
CACNA1B_+_140772223.23-P1P2	3121.37	0.0362776	0.118048	0.522794	0.835173	CACNA1B	2496	3091	4199	2886
CACNA1B_+_140772667.23-P1P2	3632.3	0.00391824	0.108432	0.931769	0.984679	CACNA1B	3917	4004	2821	3891
CACNA1C_-_2162196.23-P1P2	590.378	0.00523394	0.13139	0.784155	0.941957	CACNA1C	314	915	769	368
CACNA1C_-_2162574.23-P1P2	752.966	-0.116751	0.181376	0.0698393	0.380713	CACNA1C	1017	770	774	493
CACNA1C_-_2162603.23-P1P2	2393.82	-0.484263	0.272751	0.00231862	0.0637817	CACNA1C	3492	1744	3244	1332
CACNA1C_+_2162254.23-P1P2	2164.97	-0.174702	0.170899	0.0644613	0.37045	CACNA1C	3028	2004	1914	1837
CACNA1C_+_2162389.23-P1P2	1629.62	0.0165795	0.108734	0.794327	0.945131	CACNA1C	1648	1431	1831	1710
CACNA1D_-_53528740.23-P1P2	3641.19	-0.00686008	0.0940968	0.9253	0.984131	CACNA1D	4017	3050	3901	3834
CACNA1D_-_53529084.23-P1P2	525.155	0.0056188	0.130825	0.808221	0.948965	CACNA1D	317	775	654	361
CACNA1D_+_53528694.23-P1P2	1379.22	0.0440129	0.117231	0.49375	0.82003	CACNA1D	1284	1237	1574	1504
CACNA1D_+_53528698.23-P1P2	4398.59	-0.00695454	0.0926094	0.916441	0.981781	CACNA1D	4544	3774	5243	4333
CACNA1D_+_53528720.23-P1P2	3480.65	-0.558777	0.146015	4.58e-06	0.000850153	CACNA1D	5046	3173	3886	2068
CACNA1I_-_39967145.23-P1P2	2107.27	-0.0090148	0.113462	0.890657	0.974706	CACNA1I	2641	1753	1696	2456
CACNA1I_-_39967156.23-P1P2	2264.29	0.0233104	0.107271	0.729465	0.921566	CACNA1I	2424	2126	2050	2565
CACNA1I_+_39966778.23-P1P2	1716.09	-0.0754171	0.132499	0.291601	0.68304	CACNA1I	2390	1510	1395	1666
CACNA1I_+_39966811.23-P1P2	2238.07	-0.0433399	0.132116	0.281723	0.675123	CACNA1I	2045	2670	3027	1318
CACNA1I_+_39966957.23-P1P2	972.747	-0.0497859	0.126007	0.419051	0.779987	CACNA1I	1209	933	906	894
CACNA1S_+_201081196.23-P1P2	816.954	-0.109866	0.168972	0.104431	0.45054	CACNA1S	1119	816	776	601
CACNA1S_+_201081501.23-P1P2	1098.12	0.0122098	0.126579	0.75669	0.93131	CACNA1S	902	1625	843	1014
CACNA1S_+_201081522.23-P1P2	1828.23	0.0803261	0.134167	0.215446	0.612063	CACNA1S	1439	1714	2297	1970
CACNA1S_+_201081538.23-P1P2	3952.32	-0.0493657	0.120899	0.391916	0.76219	CACNA1S	3759	4591	4714	2915
CACNA1S_+_201081543.23-P1P2	4154.95	0.218162	0.128132	0.0140131	0.168033	CACNA1S	3314	3889	4760	4877
CACNA2D1_-_82072818.23-P1P2	3950.69	-0.157019	0.122028	0.0581661	0.353486	CACNA2D1	4688	3516	4602	3268
CACNA2D1_-_82072843.23-P1P2	3499.74	0.0483	0.114701	0.435541	0.790073	CACNA2D1	2894	3950	3906	3381
CACNA2D1_-_82073236.23-P1P2	1993.16	-0.295179	0.196288	0.0151999	0.177445	CACNA2D1	2948	1752	1844	1558
CACNA2D1_-_82073246.23-P1P2	689.596	0.0540777	0.133041	0.330991	0.718185	CACNA2D1	589	649	720	834
CACNA2D1_-_82073256.23-P1P2	3424.98	-0.0919691	0.107548	0.220755	0.619042	CACNA2D1	4016	3362	3378	3121
CACNA2D2_-_50540593.23-P1P2	2458.92	-0.0196706	0.10123	0.739775	0.925539	CACNA2D2	2704	2156	2683	2448
CACNA2D2_-_50540709.23-P1P2	1145.66	-0.0545337	0.131584	0.384758	0.756651	CACNA2D2	1669	732	1134	1146
CACNA2D2_-_50540994.23-P1P2	982.195	-0.137424	0.221355	0.031597	0.261341	CACNA2D2	1452	1237	717	548
CACNA2D2_-_50541020.23-P1P2	3608.56	0.367677	0.194948	0.0047748	0.0940563	CACNA2D2	2655	3845	2878	5138
CACNA2D2_+_50540967.23-P1P2	2569.71	0.00689768	0.112143	0.916804	0.981781	CACNA2D2	3031	2379	1942	3039
CACNB1_-_37353807.23-P1P2	4039.02	-0.00867588	0.109369	0.901146	0.979365	CACNB1	5213	3016	3298	4886
CACNB1_-_37353836.23-P1P2	3346.94	-0.0484991	0.122786	0.433607	0.788959	CACNB1	3873	2175	4708	2963
CACNB1_+_37353849.23-P1P2	2528.72	-0.0122723	0.118075	0.828126	0.957922	CACNB1	2316	3269	2481	2101
CACNB1_+_37353862.23-P1P2	4973.79	0.144248	0.105012	0.0673768	0.374921	CACNB1	4695	4291	5104	6085
CACNB1_+_37353871.23-P1P2	2043.74	-0.0456575	0.123347	0.459848	0.802603	CACNB1	2469	1350	2661	1887
CACNB2_-_18429734.23-P1	1848.45	-0.189624	0.250013	0.0229841	0.223385	CACNB2	2226	1930	2298	1054
CACNB2_-_18429752.23-P1	1714.61	0.43516	0.422918	0.00822767	0.126315	CACNB2	964	2115	1070	2702
CACNB2_-_18429764.23-P1	5428.75	-0.00806493	0.0974922	0.913683	0.981031	CACNB2	6471	4162	5306	6145
CACNB2_-_18689826.23-P2	3414.41	-0.050798	0.109106	0.520381	0.833912	CACNB2	4322	2768	3178	3609
CACNB2_-_18689893.23-P2	2450.9	0.0308313	0.112103	0.616428	0.878456	CACNB2	2179	2731	2586	2399
CACNB2_-_18689946.23-P2	3935.47	0.0175314	0.104867	0.777649	0.939683	CACNB2	3516	3909	4911	3630
CACNB2_-_18690041.23-P2	1162.82	-0.0202258	0.121644	0.714644	0.917061	CACNB2	1437	1221	823	1209
CACNB2_-_18690056.23-P2	817.715	0.0891389	0.152505	0.177273	0.566184	CACNB2	713	711	714	1170
CACNB2_+_18429774.23-P1	2848.36	0.087424	0.142385	0.162543	0.543015	CACNB2	2028	2640	3960	2949
CACNB3_-_49209408.23-P2	6056.77	-0.0198314	0.0892094	0.759731	0.932	CACNB3	6113	6479	6239	5655
CACNB3_-_49209594.23-P2	453.901	-0.0152316	0.127425	0.736075	0.923706	CACNB3	592	284	504	476
CACNB3_-_49209628.23-P2	4830.26	-0.0721677	0.1215	0.262178	0.658968	CACNB3	4805	5273	5873	3615
CACNB3_-_49212309.23-P1	6865.28	0.127659	0.0850597	0.0658625	0.373474	CACNB3	6450	6559	6887	7894
CACNB3_+_49209404.23-P2	3068.78	0.0167226	0.102363	0.806422	0.947983	CACNB3	3271	3039	2742	3355
CACNB3_+_49209796.23-P2	757.241	0.0373462	0.132661	0.418444	0.779596	CACNB3	683	367	1032	1024
CACNB3_+_49212301.23-P1	1930.43	0.227548	0.256421	0.02102	0.212399	CACNB3	1239	1659	2553	2394
CACNB3_+_49212320.23-P1	2599.36	0.0571266	0.123675	0.376176	0.753176	CACNB3	2283	3098	2217	2852
CACNB3_+_49212331.23-P1	3378	-0.0760487	0.104566	0.293996	0.684554	CACNB3	3916	2912	3780	3132
CACNB3_+_49212707.23-P1	1094.08	-0.0356771	0.134063	0.278816	0.673604	CACNB3	1002	1503	1329	572
CACNB4_-_152830409.23-ENST00000360283.6-ENST00000534999.1	477.146	0.0255115	0.134251	0.360189	0.741847	CACNB4	310	789	157	629
CACNB4_-_152830517.23-ENST00000360283.6-ENST00000534999.1	1183.48	-0.000934599	0.122562	0.982473	0.995851	CACNB4	1079	947	1770	1039
CACNB4_+_152830050.23-ENST00000360283.6-ENST00000534999.1	774.191	-0.0588545	0.141146	0.277213	0.672062	CACNB4	1270	383	827	699
CACNB4_+_152830465.23-ENST00000360283.6-ENST00000534999.1	1256.59	-0.0304621	0.134423	0.237405	0.636292	CACNB4	1051	1341	2200	531
CACNB4_+_152830507.23-ENST00000360283.6-ENST00000534999.1	2753.43	0.0277495	0.119674	0.625967	0.881827	CACNB4	2375	2109	4079	2687
CACNG1_-_65040753.23-P1P2	6025.9	0.107836	0.0852703	0.113637	0.467129	CACNG1	5627	5833	6238	6698
CACNG1_+_65040694.23-P1P2	2984.19	0.00660483	0.117249	0.917281	0.981908	CACNG1	3802	1591	2970	3839
CACNG1_+_65040715.23-P1P2	3126.92	0.0333202	0.122718	0.493849	0.82003	CACNG1	2276	3400	4258	2734
CACNG1_+_65040719.23-P1P2	2450.03	0.037039	0.11311	0.594037	0.867182	CACNG1	2693	1827	2413	3032
CACNG1_+_65040747.23-P1P2	2611.32	0.12738	0.134067	0.116006	0.471986	CACNG1	2273	2646	2530	3100
CALM1_-_90863396.23-P1P2	1925.23	-0.00915098	0.119661	0.882962	0.973033	CALM1	2701	1267	1397	2468
CALM1_-_90863816.23-P1P2	1318.09	0.0340083	0.11814	0.595775	0.867545	CALM1	1384	1006	1382	1590
CALM1_+_90863400.23-P1P2	1403.25	0.0665204	0.135775	0.315231	0.705613	CALM1	1427	874	1380	2036
CALM1_+_90863405.23-P1P2	1055.61	-0.00369334	0.126795	0.927722	0.984384	CALM1	1087	499	1760	1006
CALM1_+_90863779.23-P1P2	854.986	-0.0420983	0.135273	0.263063	0.658968	CALM1	870	1123	955	497
CALM2_-_47403403.23-P1P2	1084.54	0.0471879	0.12368	0.448432	0.797417	CALM2	1088	911	1041	1359
CALM2_-_47403900.23-P1P2	3015.78	0.159068	0.189406	0.0615488	0.362999	CALM2	2312	3579	2339	3873
CALM2_+_47403639.23-P1P2	2735.35	-0.0938308	0.119551	0.225356	0.625442	CALM2	3434	2267	2868	2561
CALM2_+_47403965.23-P1P2	899.1	-0.0193083	0.124773	0.730631	0.921993	CALM2	1313	621	646	1077
CALM2_+_47404016.23-P1P2	3008.28	0.00540312	0.113188	0.863493	0.968946	CALM2	3222	3400	2186	3296
CALM3_-_47104549.23-ENST00000291295.9	2387.61	-0.0697862	0.112093	0.322698	0.712261	CALM3	2685	2258	2632	2117
CALM3_-_47104749.23-ENST00000291295.9	1257.63	-0.0210432	0.12084	0.686967	0.905849	CALM3	1274	1058	1720	1077
CALM3_-_47104879.23-ENST00000291295.9	1594.7	-0.491026	0.272327	0.00175632	0.0534492	CALM3	2242	1447	1965	848
CALM3_-_47104989.23-ENST00000291295.9	1359.23	0.0466492	0.123025	0.427515	0.78479	CALM3	1143	1287	1677	1409
CALM3_+_47104530.23-ENST00000291295.9	2394.36	0.0553755	0.121226	0.435988	0.790073	CALM3	2576	1696	2308	3161
CALR_-_13049450.23-P1P2	7065.75	0.0126743	0.0744463	0.839764	0.963513	CALR	7518	6349	7311	7491
CALR_-_13049826.23-P1P2	1072.37	0.0580627	0.130929	0.354511	0.736344	CALR	1027	1041	869	1392
CALR_-_13050827.23-P1P2	1826.22	-0.125149	0.178307	0.0879959	0.41731	CALR	2490	1193	2459	1348
CALR_+_13049424.23-P1P2	1506.58	0.0280049	0.124308	0.564776	0.856597	CALR	1182	1937	1524	1412
CALR_+_13049478.23-P1P2	3111.13	0.085634	0.132703	0.233941	0.633943	CALR	2821	2128	3949	3801
CALY_-_135139307.23-P2	5894.08	-0.121543	0.119891	0.125661	0.488215	CALY	7176	6333	5103	5197
CALY_-_135139731.23-P2	419.395	0.042364	0.135885	0.367709	0.746397	CALY	407	309	292	690
CALY_-_135150342.23-P1	1109.11	0.05204	0.132109	0.367172	0.745759	CALY	1028	686	1384	1434
CALY_-_135150351.23-P1	3118.37	-0.312064	0.183405	0.00808271	0.124752	CALY	4344	2385	3717	2294
CALY_-_135150376.23-P1	4455.31	0.0422838	0.119489	0.50524	0.826093	CALY	4312	2668	6154	5115
CALY_+_135139581.23-P2	962.307	-0.0484163	0.127601	0.399682	0.766842	CALY	1083	1027	996	788
CALY_+_135139764.23-P2	2892.08	-0.0123884	0.115859	0.84831	0.965125	CALY	3761	2613	1900	3420
CALY_+_135149991.23-P1	1761.58	-0.419631	0.219391	0.00508097	0.0979771	CALY	2873	1485	1535	1275
CALY_+_135150007.23-P1	1630.4	0.302886	0.223701	0.0175359	0.193061	CALY	1296	1313	1554	2444
CAMK1_-_9811423.23-P1P2	2366.44	-0.141719	0.149826	0.0829618	0.409529	CAMK1	2803	2199	2792	1829
CAMK1_-_9811451.23-P1P2	665.52	0.055175	0.145266	0.124108	0.485364	CAMK1	375	249	1113	1003
CAMK1_+_9811178.23-P1P2	1420.29	-0.237914	0.247248	0.0393714	0.29155	CAMK1	2255	1173	1213	1137
CAMK1_+_9811259.23-P1P2	1963.58	-0.0548854	0.121972	0.382691	0.756581	CAMK1	2147	2231	1909	1640
CAMK1_+_9811576.23-P1P2	3420.57	0.13836	0.146234	0.120863	0.480402	CAMK1	3334	2726	3053	4757
CAMK1D_-_12391587.23-P1P2	4396.6	-0.198432	0.175133	0.0586561	0.354309	CAMK1D	6821	3343	3675	4060
CAMK1D_-_12391597.23-P1P2	2641.2	-0.00911	0.107312	0.881489	0.972602	CAMK1D	2538	2833	2934	2380
CAMK1D_+_12391983.23-P1P2	5049.37	-0.0321185	0.106452	0.612283	0.876267	CAMK1D	5000	4426	6792	4352
CAMK1D_+_12392022.23-P1P2	2854.75	-0.178638	0.142979	0.0513773	0.330576	CAMK1D	3762	2403	3009	2445
CAMK1D_+_12392167.23-P1P2	2420.35	0.0249265	0.112653	0.685262	0.905032	CAMK1D	2160	2760	2514	2331
CAMK1G_-_209757073.23-P1	1057.14	0.118594	0.177784	0.102442	0.446297	CAMK1G	858	691	1202	1556
CAMK1G_-_209757484.23-P1	1062.94	0.0443018	0.130086	0.375421	0.752959	CAMK1G	836	1320	972	1142
CAMK1G_-_209781067.23-P2	1776.38	0.0461537	0.116266	0.480724	0.813064	CAMK1G	1684	1450	2121	1973
CAMK1G_+_209757057.23-P1	931.413	0.0518887	0.132338	0.373426	0.751138	CAMK1G	897	597	1046	1259
CAMK1G_+_209757104.23-P1	103.513	-0.013202	0.13455	0.00724264	0.117365	CAMK1G	163	150	103	1
CAMK1G_+_209757456.23-P1	1740.61	0.0171566	0.118862	0.741621	0.925871	CAMK1G	1452	2026	1983	1565
CAMK1G_+_209781037.23-P2	638.977	0.0488316	0.137582	0.323268	0.712575	CAMK1G	594	304	707	1008
CAMK1G_+_209781053.23-P2	1436.94	-0.0525488	0.135204	0.290754	0.681968	CAMK1G	1718	895	2216	1076
CAMK1G_+_209781059.23-P2	889.557	-0.0318232	0.135157	0.316377	0.705969	CAMK1G	1225	1461	264	582
CAMK1G_+_209781088.23-P2	1037.83	0.0594783	0.139426	0.272538	0.667735	CAMK1G	900	550	1353	1446
CAMK2A_+_149668898.23-P1P2	2500.87	0.0126486	0.121733	0.75581	0.931221	CAMK2A	1958	2235	3884	2121
CAMK2A_+_149669087.23-P1P2	1301.86	0.0495634	0.126109	0.405657	0.769811	CAMK2A	1160	990	1674	1483
CAMK2A_+_149669255.23-P1P2	682.693	-0.000722459	0.124773	0.986279	0.996923	CAMK2A	610	788	771	588
CAMK2A_+_149669276.23-P1P2	3854.66	-0.0635501	0.115024	0.348318	0.731966	CAMK2A	4311	4406	3449	3380
CAMK2A_+_149669307.23-P1P2	2188.87	-0.0042758	0.114483	0.936907	0.985549	CAMK2A	1971	2387	2629	1872
CAMK2B_-_44364988.23-P1P2	3328.43	-0.0231651	0.11213	0.695328	0.908931	CAMK2B	3160	3144	4453	2780
CAMK2B_-_44365012.23-P1P2	5146.52	-0.107645	0.144141	0.13234	0.498522	CAMK2B	5488	4514	7334	3663
CAMK2B_-_44365131.23-P1P2	2369.58	0.0278379	0.119366	0.688371	0.906118	CAMK2B	2187	2978	1935	2413
CAMK2B_+_44364942.23-P1P2	862.607	0.025331	0.127119	0.573806	0.857829	CAMK2B	651	941	1099	800
CAMK2B_+_44364958.23-P1P2	495.316	-0.000120039	0.130138	0.996186	0.998686	CAMK2B	347	667	645	336
CAMK2D_-_114682323.23-P1P2	5036.14	-0.0790635	0.0902775	0.263673	0.659209	CAMK2D	5547	5002	5277	4581
CAMK2D_-_114682840.23-P1P2	1655.9	0.218723	0.22037	0.0357495	0.279449	CAMK2D	1291	1683	1407	2293
CAMK2D_-_114682878.23-P1P2	2796	0.264754	0.207535	0.0125623	0.158265	CAMK2D	1870	2820	3304	3318
CAMK2D_-_114682883.23-P1P2	4451.11	-0.147918	0.111709	0.0777564	0.400258	CAMK2D	5666	3899	4431	4089
CAMK2D_+_114682914.23-P1P2	1286.19	-0.0179005	0.128068	0.611247	0.875829	CAMK2D	1054	1408	1948	814
CAMK2G_-_75633906.23-P1P2	3223.43	0.228425	0.23471	0.0362642	0.280369	CAMK2G	2573	3454	2199	4725
CAMK2G_-_75634117.23-P1P2	1989.35	-0.0548581	0.124245	0.35527	0.736825	CAMK2G	2045	2077	2413	1532
CAMK2G_-_75634264.23-P1P2	5529.62	0.211117	0.0987895	0.00769123	0.121143	CAMK2G	4891	4973	5695	6847
CAMK2G_-_75634301.23-P1P2	1367.84	-0.15272	0.189189	0.0799352	0.405549	CAMK2G	2010	1279	1136	1122
CAMK2G_+_75634255.23-P1P2	3593.43	-0.00949842	0.100144	0.886831	0.973937	CAMK2G	4059	3500	3153	3824
CAMK2N1_-_20812260.23-P1P2	2097.24	-0.278068	0.242944	0.0137971	0.167454	CAMK2N1	2736	2358	2036	1351
CAMK2N1_-_20812324.23-P1P2	2157.48	-0.0773295	0.118052	0.291332	0.682924	CAMK2N1	2451	2004	2428	1881
CAMK2N1_-_20812336.23-P1P2	1312.37	-0.157269	0.181887	0.0633589	0.367413	CAMK2N1	1686	1243	1425	978
CAMK2N1_-_20812403.23-P1P2	1157.07	0.0789196	0.155667	0.115316	0.470226	CAMK2N1	777	1555	662	1620
CAMK2N1_-_20812471.23-P1P2	1303.78	-0.0107568	0.113178	0.86924	0.970565	CAMK2N1	1518	1123	1248	1403
CAMK4_-_110560134.23-P1P2	1164.17	-0.0662679	0.134102	0.304984	0.697573	CAMK4	1576	1142	927	1066
CAMK4_-_110560347.23-P1P2	1978.34	0.0655525	0.130669	0.291855	0.68304	CAMK4	1609	2380	1817	2149
CAMK4_+_110560439.23-P1P2	753.611	0.018385	0.131007	0.508264	0.827334	CAMK4	426	891	1134	599
CAMK4_+_110560518.23-P1P2	3362.61	-0.310286	0.180918	0.00586929	0.105784	CAMK4	4333	3677	3296	2300
CAMK4_+_110560576.23-P1P2	1233.43	-0.0259592	0.125669	0.652432	0.890802	CAMK4	1690	604	1435	1333
CAMKK1_-_3795976.23-P1P2	2117.69	-0.112117	0.139774	0.147671	0.521307	CAMKK1	2664	2171	1932	1803
CAMKK1_-_3796085.23-P1P2	3368.17	0.441129	0.205458	0.00240896	0.0652101	CAMKK1	2375	2254	4007	5082
CAMKK1_-_3796331.23-P1P2	3485.39	0.053761	0.0994742	0.452999	0.799587	CAMKK1	3578	3093	3458	4004
CAMKK1_+_3796149.23-P1P2	1277.05	0.0231521	0.121617	0.71423	0.916919	CAMKK1	1534	902	1023	1730
CAMKK1_+_3796272.23-P1P2	4276.05	-0.00478327	0.116593	0.955655	0.988851	CAMKK1	3643	3808	6507	3481
CAMKK2_-_121734139.23-P1P2	4319.12	-0.0986433	0.123528	0.183558	0.572464	CAMKK2	4930	4907	3989	3605
CAMKK2_-_121734444.23-P1P2	3426.67	0.0106582	0.110636	0.855706	0.966179	CAMKK2	3032	4062	3640	3083
CAMKK2_-_121734488.23-P1P2	3679	-0.0599027	0.111505	0.409575	0.771167	CAMKK2	4563	3595	3063	3663
CAMKK2_+_121734109.23-P1P2	4003.45	-0.00653595	0.0977028	0.920404	0.982563	CAMKK2	3966	4338	4094	3779
CAMKK2_+_121734321.23-P1P2	4610.97	0.0405136	0.0897667	0.567101	0.857381	CAMKK2	4500	4126	5317	4785
CAMKV_-_49906913.23-P1P2	445.926	0.0307801	0.137948	0.0102303	0.140095	CAMKV	47	890	254	558
CAMKV_-_49907319.23-P1P2	3148.63	-0.0286928	0.101613	0.6836	0.904364	CAMKV	3730	2642	3102	3318
CAMKV_+_49906896.23-P1P2	2192.39	-0.0345817	0.127664	0.46991	0.808263	CAMKV	2297	3157	1638	1679
CAMKV_+_49907271.23-P1P2	3888.47	0.0549904	0.0928296	0.431783	0.787604	CAMKV	3906	3525	4017	4320
CAMKV_+_49907311.23-P1P2	2531.52	-0.0703291	0.134205	0.223038	0.622038	CAMKV	2657	3103	2655	1795
CAMLG_-_134074322.23-P1P2	564.855	-0.0815024	0.157462	0.153904	0.529159	CAMLG	1019	401	420	463
CAMLG_+_134074236.23-P1P2	1975.62	0.0279979	0.119263	0.662788	0.896201	CAMLG	2271	1753	1387	2576
CAMLG_+_134074249.23-P1P2	2636.65	0.102854	0.155356	0.105852	0.453894	CAMLG	1762	2585	3581	2770
CAMLG_+_134074282.23-P1P2	1332.67	0.0336477	0.128884	0.512794	0.829766	CAMLG	1325	606	1783	1757
CAMLG_+_134074669.23-P1P2	1474.71	-0.0185283	0.127395	0.635307	0.887364	CAMLG	1360	1052	2578	1065
CAMP_-_48264975.23-P1P2	1152.16	-0.0562511	0.144287	0.0915837	0.424715	CAMP	1212	1711	1201	500
CAMP_-_48264983.23-P1P2	2009.33	0.0327927	0.12025	0.564061	0.856436	CAMP	1856	2428	1620	2169
CAMP_-_48265020.23-P1P2	423.861	0.0246625	0.129408	0.567777	0.857414	CAMP	391	304	515	518
CAMP_+_48265026.23-P1P2	6543.41	-0.0589908	0.0785887	0.381517	0.756499	CAMP	7423	5861	6840	6444
CAMP_+_48265373.23-P1P2	1753.86	0.00171329	0.108649	0.986323	0.996923	CAMP	1759	1578	2074	1716
CANT1_-_77005380.23-P1P2	1573.45	-0.0262954	0.120169	0.622387	0.880363	CANT1	1509	1613	2008	1255
CANT1_-_77005406.23-P1P2	1651.93	0.127603	0.159608	0.112122	0.464148	CANT1	1403	1684	1442	2134
CANT1_-_77005439.23-P1P2	1739.77	0.0910626	0.148461	0.178233	0.567373	CANT1	1476	1124	2237	2268
CANT1_-_77005778.23-P1P2	2807.8	-0.0765657	0.121275	0.260076	0.657626	CANT1	3024	3020	3051	2269
CANT1_+_77005768.23-P1P2	4341.47	-0.079601	0.0977157	0.271149	0.666677	CANT1	5146	3693	4657	4159
CANX_-_179125947.23-P1	1309.38	-0.0800483	0.154993	0.08229	0.409529	CANX	1449	1288	1911	688
CANX_-_179126011.23-P1	2461.81	0.390099	0.255389	0.00476875	0.0940563	CANX	1524	1922	3266	3306
CANX_-_179132749.23-P2	788.974	0.0416809	0.132403	0.37498	0.752342	CANX	644	984	596	939
CANX_-_179132963.23-P2	2222.76	-0.304068	0.176733	0.00706189	0.115924	CANX	2953	2113	2376	1589
CANX_-_179133132.23-P2	2603.88	0.177431	0.172828	0.0507926	0.3286	CANX	2048	2840	2403	3200
CANX_-_179133208.23-P2	1443.49	0.131563	0.212942	0.0190139	0.202382	CANX	670	1628	1861	1668
CANX_+_179125981.23-P1	3071.98	0.0238183	0.0983546	0.736021	0.923706	CANX	3160	2614	3431	3281
CANX_+_179126015.23-P1	600.225	-0.0264302	0.132759	0.401869	0.768147	CANX	614	428	1064	361
CANX_+_179126021.23-P1	1447.89	0.0132712	0.121441	0.798835	0.945805	CANX	1410	933	2077	1510
CANX_+_179133102.23-P2	244.272	0.0532976	0.147482	0.039817	0.293336	CANX	78	80	356	488
CAPN1_-_64949451.23-P1P2	4255.91	0.00730609	0.115658	0.888469	0.974052	CAPN1	3408	4784	5593	3443
CAPN1_+_64949419.23-P1P2	5055.25	0.0268254	0.0932201	0.690276	0.906678	CAPN1	5213	4057	5873	5435
CAPN1_+_64949444.23-P1P2	4929.78	0.00323452	0.105911	0.935555	0.985183	CAPN1	5043	5783	4016	4994
CAPN1_+_64949477.23-P1P2	681.619	0.137738	0.207765	0.05352	0.336577	CAPN1	464	572	757	971
CAPN1_+_64949856.23-P1P2	3069.43	0.0413743	0.121894	0.524783	0.83625	CAPN1	3199	1727	3789	3848
CAPNS1_-_36631046.23-P1P2	370.92	0.0124036	0.134382	0.000504099	0.0235565	CAPNS1	2	295	872	354
CAPNS1_-_36631056.23-P1P2	3649	-0.10989	0.10687	0.140476	0.50945	CAPNS1	4195	3422	4019	3181
CAPNS1_+_36631379.23-P1P2	975.945	0.000245799	0.120285	0.996268	0.998686	CAPNS1	1002	1120	834	975
CAPNS1_+_36631398.23-P1P2	892.146	-0.00677534	0.128366	0.830602	0.958975	CAPNS1	698	1313	958	607
CAPNS1_+_36631483.23-P1P2	2922.85	-0.102254	0.140135	0.175383	0.563796	CAPNS1	3749	3196	2326	2526
CARTPT_-_71015511.23-P1P2	2093.67	-0.0639162	0.113797	0.364555	0.744284	CARTPT	2406	2059	2116	1903
CARTPT_-_71015526.23-P1P2	3232.24	0.016528	0.112603	0.765623	0.934067	CARTPT	3658	2017	3644	3885
CARTPT_-_71015538.23-P1P2	2711.75	-0.00466403	0.115587	0.904624	0.979748	CARTPT	2394	2692	3685	2246
CARTPT_+_71015180.23-P1P2	1585	-0.127072	0.160628	0.126352	0.48975	CARTPT	2288	1251	1504	1411
CARTPT_+_71015560.23-P1P2	1237.41	0.724663	0.26355	0.000181446	0.012558	CARTPT	612	1285	1086	1994
CASK_-_41782259.23-P1P2	1615.15	0.60521	0.213662	0.000181333	0.012558	CASK	924	1350	1833	2440
CASK_-_41782289.23-P1P2	1325.7	0.0220288	0.120932	0.714798	0.917061	CASK	1530	819	1345	1715
CASK_-_41782698.23-P1P2	3070.61	-0.06756	0.126172	0.299955	0.691987	CASK	3503	3689	2611	2562
CASK_+_41782332.23-P1P2	1072.28	0.429123	0.414895	0.004701	0.0938063	CASK	530	1001	1343	1469
CASK_+_41782335.23-P1P2	2524.2	0.0652195	0.121495	0.316522	0.705969	CASK	2080	2445	3127	2587
CASP7_-_115439692.23-P1P2	2028.63	-0.00728173	0.116189	0.900052	0.978623	CASP7	2241	2323	1511	2089
CASP7_+_115439705.23-P1P2	685.703	0.0412871	0.129034	0.464429	0.804893	CASP7	678	519	690	900
CASP7_+_115439715.23-P1P2	2246.17	-0.0402763	0.125597	0.529826	0.838449	CASP7	3400	1198	2037	2554
CASP7_+_115439718.23-P1P2	3886.29	0.0586214	0.10948	0.421597	0.781789	CASP7	3997	3792	3264	4648
CASP7_+_115440132.23-P1P2	2599.1	-0.0290221	0.103756	0.555632	0.852933	CASP7	2918	2187	2980	2492
CASR_-_121902593.23-P1P2	1556.97	-0.589996	0.267991	0.000692784	0.0294171	CASR	2348	1726	1435	794
CASR_-_121902759.23-P1P2	2276.6	0.0916368	0.145913	0.200902	0.594225	CASR	2102	1371	2691	3133
CASR_+_121902901.23-P1P2	3253.03	-0.0967026	0.115418	0.192835	0.583563	CASR	3742	3366	3242	2817
CASR_+_121902954.23-P1P2	2214.54	0.276854	0.200239	0.0140555	0.168351	CASR	1605	2334	2163	2829
CAST_-_95997966.23-P2	1084.89	-0.0130041	0.127053	0.796717	0.945749	CAST	1742	796	415	1441
CAST_-_95997979.23-P2	4456.97	-0.208899	0.127015	0.0163127	0.185496	CAST	5282	4462	4908	3429
CAST_-_95998431.23-P2	1688.57	-0.0292062	0.122479	0.584631	0.862757	CAST	1773	1260	2450	1425
CAST_-_96038519.23-P1	2685.72	-0.165219	0.178634	0.0652559	0.37168	CAST	3566	2955	2211	2114
CAST_-_96038545.23-P1	2613.66	-0.0255627	0.117847	0.688447	0.906118	CAST	3319	2669	1740	2816
CAST_+_95998193.23-P2	3188.35	0.00384009	0.108568	0.968152	0.991721	CAST	3485	2220	3894	3421
CAST_+_95998268.23-P2	4046.86	-0.0788268	0.130015	0.288807	0.679868	CAST	5368	2465	4897	3847
CAST_+_96038587.23-P1	4430.37	-0.169108	0.106492	0.0369136	0.282511	CAST	5331	4037	4852	3784
CAST_+_96038681.23-P1	3694.49	0.0284009	0.103094	0.676962	0.902436	CAST	3787	3874	3224	4027
CAST_+_96038695.23-P1	4180.23	-0.0160068	0.0956588	0.805313	0.947898	CAST	4125	4100	4900	3832
CAT_-_34460507.23-P1	1959.53	0.0209887	0.119695	0.717957	0.918482	CAT	1987	2315	1377	2192
CAT_-_34460861.23-P1	3531.37	0.0277041	0.106239	0.662429	0.896021	CAT	3191	3243	4507	3412
CAT_-_34478248.23-P2	1311.13	0.0709395	0.148755	0.119677	0.478351	CAT	773	1002	2110	1471
CAT_-_34478703.23-P2	1299.77	0.629293	0.231549	0.00047442	0.0224766	CAT	790	971	1315	2194
CAT_+_34460511.23-P1	4971.4	0.266915	0.124992	0.00383862	0.0835567	CAT	3977	4207	5787	6217
CAT_+_34460525.23-P1	2869.92	-0.12181	0.153305	0.111165	0.462591	CAT	3461	2245	3813	2208
CAT_+_34460551.23-P1	2611.95	-0.0326846	0.116226	0.59108	0.865728	CAT	2722	2088	3577	2276
CAT_+_34478217.23-P2	773.153	-0.0197029	0.130051	0.543714	0.845015	CAT	701	1140	763	494
CBR1_-_37442302.23-P1P2	3741.17	0.128177	0.156868	0.0813072	0.408351	CBR1	2648	4370	4084	3975
CBR1_-_37442339.23-P1P2	2898.26	0.0517998	0.116619	0.415591	0.776699	CBR1	2462	2633	3765	2921
CBR1_-_37442702.23-P1P2	3636.7	0.180348	0.144524	0.0474172	0.31867	CBR1	3040	2969	4364	4414
CBR1_+_37442295.23-P1P2	2744.22	0.155388	0.18161	0.0684463	0.378079	CBR1	2173	3135	2178	3541
CBR1_+_37442368.23-P1P2	1541.52	0.0325633	0.12371	0.601204	0.869834	CBR1	1821	1165	1069	2193
CBS_-_44495505.23-P1P2	3565.25	-0.0372642	0.114165	0.531697	0.838684	CBS	3440	3487	4700	2862
CBS_-_44495867.23-P1P2	2480.46	0.0209718	0.119372	0.695258	0.908931	CBS	2013	3129	2630	2210
CBS_-_44495886.23-P1P2	2450.9	-0.03383	0.110943	0.603622	0.871113	CBS	2677	1979	3050	2285
CBS_-_44495894.23-P1P2	818.544	-0.0250393	0.129472	0.510697	0.828863	CBS	794	1128	802	563
CBS_-_44495934.23-P1P2	4427.07	0.0456631	0.102799	0.512693	0.829766	CBS	4830	3624	4122	5392
CCBL1_-_131644221.23-P1P2	1307.49	-0.171734	0.267083	0.0165115	0.187257	CCBL1	1641	1507	1497	650
CCBL1_+_131644175.23-P1P2	1093.85	0.0951085	0.154912	0.179783	0.568882	CCBL1	1014	759	1024	1648
CCBL1_+_131644186.23-P1P2	1049.18	-0.350645	0.278802	0.0111598	0.148016	CCBL1	1579	976	1016	693
CCBL1_+_131644194.23-P1P2	1221.28	0.0787934	0.146764	0.180638	0.569535	CCBL1	942	842	1684	1519
CCBL1_+_131644214.23-P1P2	1938.36	0.0503034	0.117827	0.429492	0.785827	CCBL1	1704	1740	2400	2032
CCBL2_+_89458258.23-P1P2	2737.91	0.323408	0.178489	0.0045141	0.0921707	CCBL2	1912	2587	3153	3436
CCBL2_+_89458266.23-P1P2	2658.42	0.0674385	0.125674	0.277483	0.672062	CCBL2	2111	2492	3471	2723
CCBL2_+_89458283.23-P1P2	2020.07	0.0726279	0.126008	0.268366	0.664811	CCBL2	1659	1951	2441	2140
CCBL2_+_89458288.23-P1P2	1042.24	-0.00327466	0.127509	0.94308	0.987005	CCBL2	1525	265	1090	1412
CCBL2_+_89458291.23-P1P2	3236.99	-0.541289	0.151478	1.36e-05	0.00205293	CCBL2	4664	2961	3609	1945
CCKAR_-_26491843.23-P1P2	2060.85	0.0723137	0.129926	0.308103	0.700312	CCKAR	2043	1405	2240	2709
CCKAR_+_26491666.23-P1P2	1896.8	0.0614789	0.131311	0.360694	0.742081	CCKAR	1988	1141	1911	2695
CCKAR_+_26491712.23-P1P2	627.448	-1.40163	0.661553	3.61e-05	0.00423596	CCKAR	1142	690	632	85
CCKAR_+_26492061.23-P1P2	2067.91	-0.0307433	0.113917	0.608406	0.874596	CCKAR	2075	2241	2287	1763
CCL8_-_32646449.23-P1P2	3749.04	-0.038338	0.118245	0.556806	0.853427	CCL8	3834	2867	5472	3158
CCL8_-_32646459.23-P1P2	4680.58	0.0125037	0.0968232	0.854064	0.965855	CCL8	4994	4791	4092	5030
CCL8_+_32646505.23-P1P2	447.515	0.00920149	0.129291	0.806043	0.947898	CCL8	449	594	231	514
CCL8_+_32646511.23-P1P2	1391.21	-0.354692	0.32382	0.00664651	0.111976	CCL8	1859	1466	1562	759
CCL8_+_32646710.23-P1P2	337.419	0.00912964	0.131097	0.753398	0.930053	CCL8	310	117	577	390
CCR5_-_46412917.23-P1P2	1364.14	-0.0749335	0.138976	0.267417	0.663438	CCR5	1977	883	1433	1284
CCR5_+_46412474.23-P1P2	909.221	0.0413276	0.126939	0.467301	0.80703	CCR5	878	927	732	1130
CCR5_+_46412818.23-P1P2	1754.94	-0.140032	0.169854	0.0834524	0.409765	CCR5	2208	1920	1640	1327
CCR5_+_46412844.23-P1P2	412.609	0.0139945	0.131309	0.65108	0.890583	CCR5	366	613	153	507
CCR5_+_46412888.23-P1P2	953.49	0.0216039	0.124731	0.644666	0.890528	CCR5	798	806	1350	932
CCT3_-_156307687.23-P1P2	556.834	-0.0108495	0.129615	0.792872	0.944629	CCT3	898	137	549	710
CCT3_-_156307863.23-P1P2	1782.1	0.806841	0.202394	9.49e-06	0.00155839	CCT3	992	1443	1440	3320
CCT3_-_156307976.23-P1P2	2178.67	0.0189615	0.119893	0.773291	0.937882	CCT3	2760	1286	1826	3008
CCT3_-_156307996.23-P1P2	6065.62	-0.101698	0.11234	0.154764	0.530315	CCT3	6406	6447	6877	4837
CCT3_+_156308067.23-P1P2	162.646	0.0168753	0.133566	0.39438	0.763605	CCT3	84	166	226	183
CD1A_-_158224219.23-P1P2	2046.27	0.0675108	0.13141	0.259439	0.657014	CD1A	1561	1931	2709	2109
CD1A_-_158224222.23-P1P2	1119.44	0.0292766	0.123064	0.609335	0.875146	CD1A	1148	1178	827	1357
CD1A_-_158224302.23-P1P2	919.212	0.00295053	0.119799	0.962069	0.990571	CD1A	1065	649	979	1054
CD1A_-_158224724.23-P1P2	652.891	-1.40566	0.380527	2.17e-06	0.00050566	CD1A	1378	622	509	148
CD1A_+_158224667.23-P1P2	1356.96	0.0498845	0.130496	0.414885	0.776244	CD1A	1423	1248	866	1937
CD1D_-_158150703.23-P1P2	1866.02	0.0445805	0.111222	0.51811	0.832565	CD1D	1892	1646	1876	2154
CD1D_-_158150719.23-P1P2	2032.41	0.0069035	0.131666	0.799992	0.946157	CD1D	2106	580	3071	2634
CD1D_-_158150739.23-P1P2	6064.41	-0.10266	0.0962493	0.150859	0.525441	CD1D	7108	5080	6947	5554
CD1D_+_158150733.23-P1P2	3614.43	0.0546532	0.0973731	0.425115	0.783629	CD1D	3414	3615	3789	3810
CD1D_+_158151143.23-P1P2	1000.58	-0.0297791	0.130773	0.455523	0.801324	CD1D	1150	545	1666	762
CD209_-_7812435.23-P1P2	1351.12	-0.105306	0.152242	0.130258	0.494464	CD209	1629	1214	1646	1012
CD209_+_7811980.23-P1P2	3387.3	-0.0281554	0.106034	0.663545	0.89623	CD209	3326	3340	4143	2939
CD209_+_7812402.23-P1P2	507.834	-0.0274895	0.135446	0.288984	0.679868	CD209	783	84	960	292
CD209_+_7812451.23-P1P2	1017.4	0.0126215	0.119242	0.825556	0.956614	CD209	1082	736	1192	1139
CD209_+_7812455.23-P1P2	1116.08	0.060205	0.14956	0.0332209	0.269215	CD209	380	578	2241	1397
CD247_-_167487282.23-P1P2	4223.43	0.0332678	0.109278	0.645295	0.890583	CD247	4902	3051	3849	5374
CD247_-_167487768.23-P1P2	3348.09	-0.0157804	0.106988	0.802894	0.947154	CD247	3378	2787	4387	3094
CD247_+_167487323.23-P1P2	1324.59	0.0111439	0.121265	0.814461	0.950639	CD247	1090	1443	1680	1150
CD247_+_167487350.23-P1P2	1993.17	-0.12502	0.15826	0.107554	0.457525	CD247	2502	1569	2509	1559
CD247_+_167487623.23-P1P2	2143.94	-0.0509964	0.126403	0.455262	0.801151	CD247	3182	1374	1841	2349
CD33_-_51728897.23-P1P2	1655.9	-0.209365	0.229675	0.0497264	0.325978	CD33	2667	1297	1397	1381
CD33_+_51729005.23-P1P2	1097.06	-0.0031391	0.12381	0.996177	0.998686	CD33	1447	991	582	1409
CD33_+_51729086.23-P1P2	2851.95	0.0309582	0.107164	0.648736	0.890583	CD33	2911	2203	3354	3149
CD33_+_51729159.23-P1P2	138.323	-0.00731954	0.134018	0.00336212	0.0780843	CD33	148	114	309	0
CD33_+_51729507.23-P1P2	1804.02	0.0439684	0.11674	0.487053	0.816503	CD33	1636	1967	1764	1913
CD3D_-_118213331.23-P1P2	1297.49	0.00879713	0.117183	0.873056	0.971472	CD3D	1216	1133	1689	1243
CD3D_-_118213377.23-P1P2	531.255	0.0432809	0.13488	0.311633	0.703234	CD3D	382	616	534	607
CD3D_+_118213247.23-P1P2	1414.94	0.137577	0.182824	0.105131	0.452468	CD3D	1280	1070	1209	2177
CD3D_+_118213387.23-P1P2	961.595	0.801968	0.322103	0.000261877	0.0155235	CD3D	409	1026	850	1579
CD3D_+_118213391.23-P1P2	657.615	-0.657041	0.411217	0.00340877	0.0786412	CD3D	1199	429	759	312
CD3E_-_118175491.23-P1P2	527.633	-0.0246857	0.127319	0.618062	0.878456	CD3E	696	372	557	528
CD3E_-_118175687.23-P1P2	4195.15	0.10198	0.117603	0.160323	0.539068	CD3E	3481	4059	5050	4420
CD3E_-_118175913.23-P1P2	1492.65	0.0225926	0.119377	0.719999	0.919405	CD3E	1725	1311	1090	1912
CD3E_+_118175516.23-P1P2	824.205	0.0745	0.14432	0.215154	0.611913	CD3E	705	583	943	1125
CD3E_+_118175886.23-P1P2	3973.09	-0.0189741	0.103687	0.763849	0.933429	CD3E	4917	3071	3722	4447
CD3G_-_118215053.23-P1P2	2940.86	0.0655794	0.115364	0.32516	0.713636	CD3G	2492	2992	3416	3008
CD3G_-_118215076.23-P1P2	5182.89	0.00151549	0.08367	0.983307	0.996202	CD3G	5511	4464	5718	5370
CD3G_+_118215108.23-P1P2	2124.1	0.0720771	0.137043	0.30253	0.695063	CD3G	2112	2090	1373	2981
CD3G_+_118215119.23-P1P2	586.397	-0.00844464	0.129889	0.797616	0.945749	CD3G	655	904	241	532
CD3G_+_118215516.23-P1P2	1065.32	-0.0200381	0.120364	0.728258	0.921566	CD3G	1225	1152	872	1049
CD4_-_6899142.23-P1P2	1742.41	0.0294562	0.12599	0.56118	0.855468	CD4	1620	2275	1070	2005
CD4_-_6899161.23-P1P2	2699.98	0.0283223	0.109714	0.679444	0.902541	CD4	2926	2582	2241	3166
CD4_-_6899175.23-P1P2	1168.52	0.054041	0.129648	0.337203	0.723085	CD4	922	1118	1470	1231
CD4_+_6898750.23-P1P2	2456.71	0.543723	0.176723	7.82e-05	0.00726007	CD4	1484	2411	2555	3471
CD4_+_6898908.23-P1P2	1611.95	0.0262897	0.11549	0.677731	0.902436	CD4	1700	1605	1331	1874
CD46_-_207925473.23-P1P2	647.89	0.0218969	0.129735	0.534498	0.840163	CD46	447	842	721	595
CD46_-_207925851.23-P1P2	1058.95	-0.0487476	0.132145	0.372635	0.750663	CD46	1382	645	1391	925
CD46_-_207925976.23-P1P2	2131.77	0.169385	0.18466	0.0687276	0.378325	CD46	1817	2108	1722	2949
CD46_+_207925463.23-P1P2	1465.88	0.0626736	0.12855	0.328248	0.716844	CD46	1304	1614	1275	1712
CD46_+_207925964.23-P1P2	484.783	-0.00452425	0.131001	0.880353	0.972297	CD46	634	681	78	536
CD52_-_26644811.23-P1P2	635.771	0.0197407	0.131829	0.517835	0.832332	CD52	467	1056	286	708
CD52_+_26644443.23-P1P2	2345.23	-0.240971	0.191186	0.0300144	0.254844	CD52	3450	2099	2044	1930
CD52_+_26644446.23-P1P2	407.225	0.0169882	0.130312	0.67069	0.900006	CD52	442	157	490	583
CD52_+_26644480.23-P1P2	2021.69	0.044905	0.118476	0.480435	0.813064	CD52	1872	1570	2582	2216
CD52_+_26644903.23-P1P2	2147.61	-0.0251677	0.118424	0.643233	0.890069	CD52	2046	2043	2917	1730
CD55_-_207495079.23-P1P2	2922.13	-0.0405756	0.11413	0.513581	0.829766	CD55	2946	2704	3804	2434
CD55_-_207495267.23-P1P2	1075.6	-0.0583551	0.141489	0.228979	0.629171	CD55	1503	526	1600	805
CD55_+_207495045.23-P1P2	4581.98	-0.0421466	0.11184	0.470084	0.808263	CD55	4434	5264	5164	3653
CD55_+_207495088.23-P1P2	2089.6	0.128861	0.170584	0.110805	0.462284	CD55	1808	1338	2454	2923
CD55_+_207495720.23-P1P2	1502.14	0.0344736	0.131306	0.37774	0.754302	CD55	989	1151	2584	1424
CD80_-_119278036.23-P1P2	894.096	0.0807177	0.148656	0.184604	0.573067	CD80	734	955	701	1208
CD80_-_119278157.23-P1P2	1479.35	-0.223184	0.211393	0.0273888	0.242567	CD80	1933	1436	1593	1046
CD80_-_119278188.23-P1P2	1273.63	-0.0104075	0.121482	0.855906	0.966318	CD80	1650	700	1380	1483
CD80_-_119278501.23-P1P2	2441	0.0726216	0.133433	0.234739	0.634361	CD80	1803	2807	2780	2459
CD80_+_119278427.23-P1P2	396.958	0.00143356	0.131538	0.955888	0.988862	CD80	425	647	62	436
CD86_-_121774225.23-P1	843.102	0.0583925	0.139997	0.266444	0.662997	CD86	725	939	516	1203
CD86_-_121774236.23-P1	2949.68	0.10038	0.130521	0.204008	0.597603	CD86	2917	2229	2948	3894
CD86_-_121774287.23-P1	2081.98	-0.0383167	0.112658	0.56315	0.856436	CD86	2391	2161	1863	2000
CD86_-_121774297.23-P1	2317.55	0.0010029	0.100617	0.990134	0.997615	CD86	2454	2101	2460	2390
CD86_-_121796729.23-P2	498.201	-0.0705302	0.159038	0.00321259	0.0760054	CD86	730	506	705	92
CD86_-_121796768.23-P2	1704.87	-0.399838	0.26556	0.00517315	0.0986002	CD86	2431	1351	2157	1031
CD86_-_121796926.23-P2	961.868	0.0467255	0.137776	0.188157	0.579011	CD86	522	1275	1117	950
CD86_-_121797180.23-P2	1879.2	0.0436634	0.113967	0.503043	0.824688	CD86	1757	1978	1833	2022
CD86_+_121774694.23-P1	2795.67	-0.131399	0.14841	0.119915	0.478913	CD86	3791	2036	3104	2483
CD86_+_121796717.23-P2	1193.15	-0.351072	0.262972	0.00860981	0.1293	CD86	1695	1113	1285	760
CDA_-_20915533.23-P1P2	2475.8	-0.0408544	0.109453	0.567358	0.857414	CDA	3020	1979	2524	2550
CDA_-_20915957.23-P1P2	4050.99	0.151657	0.143036	0.0950353	0.43196	CDA	3890	3029	4011	5531
CDA_+_20915608.23-P1P2	1360.42	0.162112	0.256714	0.0172635	0.190858	CDA	689	1185	1964	1693
CDA_+_20915714.23-P1P2	633.992	0.035955	0.133851	0.349015	0.732461	CDA	453	890	454	734
CDA_+_20916096.23-P1P2	1716.09	-0.0489046	0.135578	0.258199	0.655427	CDA	1800	1276	2881	1085
CDC14A_-_100818042.23-P1P2	1294.18	-0.564954	0.384443	0.00155889	0.0498999	CDC14A	1822	1429	1454	545
CDC14A_+_100818072.23-P1P2	5484.79	-0.0289206	0.102257	0.685207	0.905032	CDC14A	6705	3877	5833	5952
CDC14A_+_100818076.23-P1P2	2874.71	0.0201928	0.110292	0.717306	0.917984	CDC14A	3317	2111	2697	3567
CDC14A_+_100818093.23-P1P2	6390.24	0.0619521	0.105804	0.41056	0.772607	CDC14A	6940	4674	6359	8026
CDC14A_+_100818104.23-P1P2	4495.45	-0.0535841	0.099345	0.451794	0.79823	CDC14A	5449	3612	4644	4586
CDC14B_-_99381314.23-P1P2	1380.36	0.0548607	0.128576	0.378561	0.754411	CDC14B	1294	1495	1066	1702
CDC14B_-_99381352.23-P1P2	581.882	-0.121069	0.215412	0.0204492	0.209298	CDC14B	1158	656	262	272
CDC14B_-_99381431.23-P1P2	3823.02	0.00907391	0.0967183	0.971384	0.992802	CDC14B	3757	4062	3963	3674
CDC14B_-_99382080.23-P1P2	1880.9	0.119583	0.167243	0.104058	0.45001	CDC14B	1474	1312	2482	2406
CDC14B_-_99382112.23-P1P2	2643.97	0.0830497	0.125377	0.225442	0.625442	CDC14B	2151	2721	3054	2774
CDC25A_-_48229649.23-P1P2	4783.54	-0.149845	0.108359	0.0520584	0.331313	CDC25A	5625	4289	5504	4037
CDC25A_-_48229900.23-P1P2	2123.16	-0.0411971	0.128377	0.457842	0.801846	CDC25A	2742	2602	1213	1966
CDC25A_+_48229063.23-P1P2	1898.79	0.061676	0.120175	0.382856	0.756581	CDC25A	1900	1480	2004	2336
CDC25A_+_48229841.23-P1P2	1204.63	0.00238442	0.12235	0.96293	0.990571	CDC25A	1187	798	1775	1175
CDC25A_+_48229851.23-P1P2	1547.7	0.0258877	0.125687	0.647364	0.890583	CDC25A	1825	679	1630	2206
CDC25B_-_3776960.23-P1P2	645.874	-0.0671715	0.149047	0.102077	0.445467	CDC25B	775	755	743	341
CDC25B_-_3776969.23-P1P2	1959.75	-0.027967	0.108297	0.666557	0.897623	CDC25B	2078	1793	2269	1822
CDC25B_-_3777393.23-P1P2	3770.88	0.0617166	0.106621	0.360584	0.742081	CDC25B	3296	3728	4437	3822
CDC25B_+_3776964.23-P1P2	5059.82	0.0237241	0.0880584	0.73022	0.921916	CDC25B	5461	4515	4928	5614
CDC25B_+_3777015.23-P1P2	2382.59	0.00463108	0.123632	0.91012	0.979896	CDC25B	1786	3283	2692	1811
CDC25C_-_137667079.23-P1P2	1808.5	-0.0180458	0.122781	0.762896	0.932848	CDC25C	2670	897	1572	2259
CDC25C_-_137667425.23-P1P2	1732.08	-0.0819624	0.137089	0.262878	0.658968	CDC25C	2511	1257	1597	1694
CDC25C_-_137667439.23-P1P2	1426.8	-0.19089	0.227748	0.033584	0.270276	CDC25C	1835	1263	1778	940
CDC25C_-_137667477.23-P1P2	179.688	-0.00510874	0.133074	0.722303	0.919869	CDC25C	170	392	36	105
CDC25C_+_137667466.23-P1P2	1712.32	-0.00695095	0.113363	0.91606	0.981781	CDC25C	2103	1363	1513	1976
CDC42BPA_-_227506038.23-P1P2	2441.01	0.0358693	0.105593	0.590836	0.865677	CDC42BPA	2343	2177	2836	2559
CDC42BPA_+_227505740.23-P1P2	3114.54	0.0358724	0.114004	0.56632	0.8573	CDC42BPA	2860	3695	2749	3227
CDC42BPA_+_227506098.23-P1P2	2541.69	0.074613	0.115391	0.315786	0.705969	CDC42BPA	2376	2577	2439	2879
CDC42BPA_+_227506138.23-P1P2	2290.34	0.0051501	0.1306	0.883327	0.973033	CDC42BPA	3004	2011	875	3342
CDC42BPA_+_227506150.23-P1P2	2918.81	-0.0177229	0.106018	0.797655	0.945749	CDC42BPA	3509	2237	2935	3198
CDC42BPB_-_103523702.23-P1P2	5301.44	0.118625	0.121957	0.143599	0.514047	CDC42BPB	5041	5336	4429	6587
CDC42BPB_-_103523842.23-P1P2	3456.91	-0.0538395	0.0981039	0.44934	0.797891	CDC42BPB	4024	3025	3590	3404
CDC42BPB_+_103523492.23-P1P2	2733.26	0.00580866	0.112763	0.919116	0.982185	CDC42BPB	2455	2520	3693	2451
CDC42BPB_+_103523823.23-P1P2	3358.06	0.0147261	0.106829	0.818093	0.952347	CDC42BPB	3337	3809	2960	3425
CDC42BPB_+_103523826.23-P1P2	2391.66	0.412427	0.206509	0.00189527	0.0559149	CDC42BPB	1504	2253	2819	3109
CDC42BPG_-_64611754.23-P1P2	3331.68	0.0174058	0.111804	0.769569	0.935933	CDC42BPG	3237	3994	2763	3403
CDC42BPG_-_64612078.23-P1P2	2941.68	0.257188	0.187933	0.01384	0.16755	CDC42BPG	2070	2779	3559	3515
CDC42BPG_+_64612032.23-P1P2	5507.28	0.0180565	0.0875845	0.826454	0.956947	CDC42BPG	5311	5658	5987	5336
CDC42BPG_+_64612114.23-P1P2	2198.12	-0.0885519	0.129065	0.238535	0.63669	CDC42BPG	2842	1684	2401	2035
CDC42BPG_+_64612119.23-P1P2	1846.09	0.165259	0.172846	0.0565039	0.348303	CDC42BPG	1422	1670	2168	2228
CDC42SE2_-_130600145.23-P1P2	3432.2	0.056916	0.106904	0.397607	0.765673	CDC42SE2	3038	3594	3755	3494
CDC42SE2_-_130600179.23-P1P2	322.531	-0.0123014	0.132983	0.442351	0.794063	CDC42SE2	247	389	548	126
CDC42SE2_-_130600227.23-P1P2	2253.98	-0.12895	0.156454	0.133946	0.500452	CDC42SE2	3277	1899	1904	2077
CDC42SE2_+_130599905.23-P1P2	569.661	0.0130755	0.131769	0.615367	0.877572	CDC42SE2	414	175	1177	597
CDC42SE2_+_130600194.23-P1P2	1630.59	-0.00444256	0.116313	0.939424	0.986256	CDC42SE2	1720	1166	2147	1630
CDC7_-_91966438.23-P1P2	4307.48	-0.0141723	0.0898807	0.835083	0.961441	CDC7	4625	4290	4179	4338
CDC7_-_91966696.23-P1P2	1013.12	0.279064	0.373189	0.0208572	0.211781	CDC7	675	1054	765	1579
CDC7_+_91966479.23-P1P2	789.257	-0.0505129	0.136086	0.346066	0.729749	CDC7	1229	412	855	742
CDC7_+_91966603.23-P1P2	654.255	0.00997194	0.132788	0.493726	0.82003	CDC7	241	1329	608	404
CDC7_+_91966764.23-P1P2	1457.55	-0.109706	0.162359	0.121411	0.480619	CDC7	1958	1015	1863	1131
CDH5_-_66400630.23-P1P2	1868.92	-0.0842709	0.141314	0.183603	0.572464	CDH5	2161	1531	2541	1399
CDH5_-_66400656.23-P1P2	2281.81	0.0935223	0.134094	0.201119	0.594306	CDH5	2022	1748	2777	2745
CDH5_-_66400791.23-P1P2	1449.15	0.0338332	0.130029	0.422973	0.78211	CDH5	1030	1073	2416	1413
CDH5_+_66400649.23-P1P2	6094.27	0.0332787	0.113472	0.575628	0.85879	CDH5	5102	7874	5807	5697
CDH5_+_66400984.23-P1P2	2532.25	-0.101461	0.150403	0.120451	0.479993	CDH5	2748	2914	2862	1717
CDK1_-_62538284.23-P1P2	1657.45	-0.534765	0.215731	0.000461459	0.0220467	CDK1	2430	1560	1811	943
CDK1_-_62538382.23-P1P2	2114.55	-0.152265	0.156346	0.0825337	0.409529	CDK1	2791	2059	1943	1777
CDK1_-_62538605.23-P1P2	1600.01	0.00562018	0.11377	0.922037	0.983076	CDK1	1483	1563	1966	1481
CDK1_+_62538309.23-P1P2	1125.58	-0.0426495	0.137883	0.201374	0.594451	CDK1	1290	1896	684	607
CDK1_+_62538726.23-P1P2	4535.17	-0.0466373	0.109046	0.468091	0.807197	CDK1	4525	4265	5889	3764
CDK10_-_89753103.23-P1P2	2156.43	-0.0251165	0.124196	0.58107	0.860516	CDK10	1885	2545	2784	1508
CDK10_-_89753124.23-P1P2	4769.98	-0.0246546	0.0970935	0.724022	0.920381	CDK10	5637	4383	4199	5104
CDK10_-_89753136.23-P1P2	4995.76	-0.0299559	0.101051	0.679326	0.902541	CDK10	5744	3662	5860	5116
CDK10_-_89753493.23-P1P2	1134.72	-0.00197903	0.11824	0.971204	0.992774	CDK10	1156	894	1469	1109
CDK10_+_89753127.23-P1P2	125.749	-0.0152355	0.134881	0.000848799	0.0331342	CDK10	244	156	109	0
CDK11A_-_1655704.23-P1P2	1858.91	0.147355	0.182773	0.0606807	0.359702	CDK11A	1308	1702	2370	2165
CDK11A_+_1655695.23-P1P2	4427.57	0.000906091	0.106623	0.988897	0.997615	CDK11A	4617	3147	5828	4500
CDK11A_+_1655742.23-P1P2	1303.04	0.0998905	0.169076	0.0658511	0.373474	CDK11A	779	1716	1153	1570
CDK11A_+_1655752.23-P1P2	601.104	-0.0803788	0.158533	0.082962	0.409529	CDK11A	822	460	840	340
CDK11A_+_1655770.23-P1P2	1600.83	0.0505791	0.116277	0.439992	0.792945	CDK11A	1464	1605	1677	1731
CDK11B_-_1588329.23-ENST00000341832.6	310.227	-0.034911	0.138237	0.110682	0.462072	CDK11B	431	517	179	109
CDK11B_-_1588699.23-ENST00000317673.7-ENST00000340677.5-ENST00000407249.3	1333.13	0.0472179	0.12671	0.453837	0.800154	CDK11B	1423	1147	989	1833
CDK11B_-_1588818.23-ENST00000317673.7-ENST00000340677.5-ENST00000407249.3	601.929	-0.0159848	0.128311	0.730232	0.921916	CDK11B	908	249	605	709
CDK11B_+_1588334.23-ENST00000341832.6	684.89	0.0826237	0.152126	0.161639	0.542317	CDK11B	541	518	785	941
CDK11B_+_1588352.23-ENST00000341832.6	488.748	0.00872688	0.12895	0.784421	0.942109	CDK11B	363	603	594	411
CDK11B_+_1588642.23-ENST00000341832.6	863.162	0.150018	0.219001	0.0687875	0.378325	CDK11B	695	653	725	1423
CDK11B_+_1588798.23-ENST00000317673.7-ENST00000340677.5-ENST00000407249.3	1065.67	0.0835014	0.161154	0.105845	0.453894	CDK11B	738	1326	495	1693
CDK11B_+_1588853.23-ENST00000317673.7-ENST00000340677.5-ENST00000407249.3	854.673	-0.0453556	0.127857	0.424244	0.783008	CDK11B	1036	683	1017	749
CDK11B_+_1588866.23-ENST00000317673.7-ENST00000340677.5-ENST00000407249.3	266.976	-0.0435177	0.140555	0.17125	0.558362	CDK11B	457	124	370	151
CDK12_-_37617819.23-P1P2	1436.22	0.00488964	0.116754	0.962128	0.990571	CDK12	1742	1242	1112	1721
CDK12_-_37618045.23-P1P2	2793.12	0.0485292	0.121215	0.490134	0.817813	CDK12	3165	1883	2469	3846
CDK12_+_37617979.23-P1P2	5035.74	-0.215973	0.106718	0.0113954	0.149342	CDK12	6502	4558	5051	4343
CDK12_+_37617986.23-P1P2	2096.52	0.0213935	0.107092	0.712472	0.916188	CDK12	2037	1850	2474	2159
CDK12_+_37618135.23-P1P2	1100.69	-0.0363826	0.130719	0.434799	0.790073	CDK12	1334	1478	698	900
CDK13_-_39989713.23-P1P2	5289.42	-0.0717697	0.0982377	0.315245	0.705613	CDK13	6329	5120	4806	5163
CDK13_-_39989840.23-P1P2	1025.59	-0.102967	0.176104	0.0489875	0.324049	CDK13	1221	1111	1307	525
CDK13_-_39989849.23-P1P2	1865.65	-0.366944	0.218779	0.00438341	0.0905245	CDK13	2512	1882	1997	1182
CDK13_-_39989852.23-P1P2	2589.08	0.0522849	0.108555	0.424216	0.783008	CDK13	2341	2524	2932	2695
CDK13_-_39990121.23-P1P2	1273.78	0.0598959	0.140095	0.303162	0.696116	CDK13	1358	602	980	2251
CDK14_-_90226163.23-P1P2	2681.03	-0.415617	0.204106	0.00150693	0.0493397	CDK14	3547	2788	2931	1612
CDK14_-_90226184.23-P1P2	3628.87	-0.00589078	0.116692	0.909644	0.979748	CDK14	3097	4665	3935	2909
CDK14_+_90225779.23-P1P2	2990.7	0.125045	0.169345	0.136258	0.50366	CDK14	2897	1721	2867	4702
CDK14_+_90225794.23-P1P2	2100.29	0.00980595	0.109902	0.883408	0.973033	CDK14	2215	1600	2508	2238
CDK14_+_90225797.23-P1P2	4038.05	0.0392342	0.118171	0.551546	0.849819	CDK14	4575	2293	4255	5374
CDK15_-_202671315.23-ENST00000374598.4	933.787	-0.0309908	0.126407	0.551026	0.849451	CDK15	1130	1087	688	854
CDK15_-_202671459.23-ENST00000374598.4	2278.89	0.522632	0.170006	0.000105979	0.00904639	CDK15	1448	2150	2343	3269
CDK15_-_202671495.23-ENST00000374598.4	2015.43	-0.0380011	0.12065	0.52337	0.835528	CDK15	2251	2406	1664	1792
CDK15_-_202671498.23-ENST00000374598.4	3496.56	-0.00683596	0.112243	0.916088	0.981781	CDK15	3742	2322	4718	3527
CDK15_+_202671879.23-ENST00000374598.4	754.384	0.0156474	0.128679	0.721078	0.919645	CDK15	861	254	938	1050
CDK16_+_47078092.23-P1P2	3697.83	-0.130277	0.136606	0.0990075	0.440324	CDK16	4297	4114	3594	2937
CDK16_+_47078142.23-P1P2	3111.26	0.0181898	0.112425	0.803204	0.947271	CDK16	3297	3448	2344	3438
CDK16_+_47078157.23-P1P2	2283.88	-0.0512068	0.11843	0.468704	0.807347	CDK16	3029	1706	2178	2387
CDK16_+_47078188.23-P1P2	2085.24	0.0109395	0.109869	0.867613	0.970115	CDK16	2284	1557	2333	2322
CDK16_+_47078205.23-P1P2	2890.44	-0.0380619	0.108613	0.573577	0.857829	CDK16	3292	2240	3454	2800
CDK17_-_96793729.23-P1P2	1052.8	0.00579793	0.129288	0.830224	0.958711	CDK17	649	1485	1393	707
CDK17_-_96793807.23-P1P2	2620	-0.0279185	0.121982	0.642668	0.890069	CDK17	3457	1315	3173	2808
CDK17_-_96793860.23-P1P2	3301.82	0.131744	0.123354	0.0947854	0.431591	CDK17	2787	3158	3735	3699
CDK17_-_96793869.23-P1P2	576.823	0.0353365	0.136193	0.225197	0.625439	CDK17	301	394	1044	626
CDK17_-_96794161.23-P1P2	1131.55	-0.0458801	0.131334	0.411727	0.773437	CDK17	1535	630	1433	1046
CDK18_-_205474006.23-P1P2	1872.98	0.0267554	0.106593	0.687963	0.906118	CDK18	1888	1688	2009	2015
CDK18_+_205473806.23-P1P2	3176.03	-0.0730752	0.122404	0.35237	0.734638	CDK18	4327	2653	2640	3274
CDK18_+_205473874.23-P1P2	4349.35	0.0618065	0.119613	0.337296	0.723165	CDK18	3582	3703	6040	4391
CDK18_+_205474222.23-P1P2	1099.16	0.0629403	0.135028	0.31658	0.705969	CDK18	1055	721	1200	1504
CDK18_+_205474225.23-P1P2	1582.71	0.146893	0.171808	0.0699442	0.380944	CDK18	1193	1498	1841	1881
CDK19_-_111136247.23-P1P2	2394.52	-0.0283063	0.121527	0.56539	0.856681	CDK19	2189	2532	3223	1773
CDK19_+_111136210.23-P1P2	956.802	-0.0283798	0.129099	0.535584	0.840422	CDK19	1193	486	1409	850
CDK19_+_111136227.23-P1P2	1186.59	0.0245924	0.122862	0.626496	0.882374	CDK19	1153	775	1573	1351
CDK19_+_111136250.23-P1P2	1995.99	-0.00777455	0.105628	0.90172	0.979384	CDK19	2086	2021	2002	1968
CDK19_+_111136611.23-P1P2	1658.05	0.213199	0.200676	0.0299339	0.254506	CDK19	1216	1650	1777	2060
CDK2_-_56360602.23-P1P2	1547.97	0.583002	0.200153	0.00016965	0.0122034	CDK2	927	1414	1575	2341
CDK2_-_56360605.23-P1P2	2396.85	0.0704796	0.131011	0.300116	0.691987	CDK2	2214	1578	3038	2959
CDK2_-_56360608.23-P1P2	1248.5	0.0576575	0.123229	0.385015	0.756651	CDK2	1172	1070	1363	1464
CDK2_-_56361096.23-P1P2	1073.41	0.0178632	0.12491	0.722546	0.919996	CDK2	1135	557	1410	1300
CDK2_+_56360661.23-P1P2	2741.51	0.0272427	0.119546	0.595608	0.867545	CDK2	2237	2382	3999	2555
CDK20_-_90589076.23-P1P2	1491.41	-0.0350172	0.117406	0.586399	0.862919	CDK20	1788	1502	1267	1473
CDK20_+_90589064.23-P1P2	882.417	0.108552	0.187345	0.114217	0.468036	CDK20	736	361	726	1774
CDK20_+_90589392.23-P1P2	742.302	-0.0587545	0.146026	0.0982192	0.439063	CDK20	912	1099	605	358
CDK20_+_90589421.23-P1P2	3210.51	0.238928	0.155234	0.0197815	0.205087	CDK20	2706	3083	2910	4270
CDK20_+_90589424.23-P1P2	2974.63	-0.217455	0.175073	0.0262811	0.237141	CDK20	3740	3233	2861	2198
CDK3_-_73975343.23-P1P2	2584.04	0.0840965	0.131685	0.257379	0.654898	CDK3	2527	1772	2846	3384
CDK3_-_73975358.23-P1P2	1816.52	0.01464	0.124683	0.723052	0.920091	CDK3	1302	2053	2552	1450
CDK3_+_73975301.23-P1P2	694.26	0.00584254	0.127175	0.86884	0.97056	CDK3	542	899	782	571
CDK3_+_73975344.23-P1P2	1392.95	0.0414209	0.131218	0.352573	0.734638	CDK3	975	1158	2175	1376
CDK3_+_73975365.23-P1P2	6922.38	0.0665585	0.100511	0.330508	0.71811	CDK3	6186	7741	6887	7110
CDK4_-_58146046.23-P1P2	5624.32	-0.0169508	0.102375	0.794464	0.945207	CDK4	5837	4320	7439	5363
CDK4_-_58146064.23-P1P2	7605.96	-0.0936514	0.0945284	0.198073	0.590895	CDK4	9355	7075	6964	7436
CDK4_-_58146099.23-P1P2	1767.59	0.178382	0.193853	0.043685	0.306791	CDK4	1283	1593	2154	2142
CDK4_+_58146066.23-P1P2	880.132	-0.202265	0.322244	0.0267004	0.239317	CDK4	1394	959	660	545
CDK4_+_58146071.23-P1P2	4028.05	0.0366725	0.0935651	0.596215	0.867591	CDK4	4185	3395	4322	4464
CDK5_-_150754512.23-P1P2	1907.11	0.0566518	0.118946	0.419607	0.780568	CDK5	1960	1681	1705	2378
CDK5_-_150754596.23-P1P2	964.385	-0.00734218	0.126463	0.865531	0.969746	CDK5	1074	454	1490	954
CDK5_+_150754783.23-P1P2	1464.51	0.0408471	0.123356	0.521337	0.834671	CDK5	1549	944	1590	1891
CDK5_+_150754952.23-P1P2	2430.76	0.000491181	0.120476	0.99249	0.997615	CDK5	2460	3254	1618	2398
CDK5_+_150754962.23-P1P2	473.008	-0.0218792	0.134074	0.309675	0.702012	CDK5	514	908	228	219
CDK5R1_-_30813603.23-P1P2	3436.6	-0.0366045	0.0992947	0.598984	0.868327	CDK5R1	3921	2823	3807	3434
CDK5R1_-_30813611.23-P1P2	1685.38	0.0468501	0.12233	0.42997	0.786273	CDK5R1	1403	1550	2179	1716
CDK5R1_-_30813629.23-P1P2	925.756	-0.0998001	0.161339	0.146048	0.517432	CDK5R1	1428	823	725	781
CDK5R1_-_30813632.23-P1P2	2797.64	-0.0109462	0.101322	0.872952	0.971472	CDK5R1	3139	2647	2600	2944
CDK5R1_+_30813615.23-P1P2	1819.51	-0.174215	0.183345	0.046777	0.317855	CDK5R1	2233	1857	1987	1303
CDK5R2_-_219824623.23-P1P2	977.187	-0.0510929	0.13647	0.328464	0.716844	CDK5R2	1517	453	1148	900
CDK5R2_-_219824813.23-P1P2	4184.68	0.104286	0.10567	0.174092	0.561566	CDK5R2	4069	3839	4029	5009
CDK5R2_-_219824882.23-P1P2	4134.37	-0.292269	0.128604	0.00251667	0.0668282	CDK5R2	5314	4146	4189	3115
CDK5R2_+_219824399.23-P1P2	604.972	-0.0548614	0.141106	0.197987	0.590777	CDK5R2	769	775	500	390
CDK5R2_+_219824820.23-P1P2	4702.85	-0.0156568	0.0955801	0.811598	0.949807	CDK5R2	4887	3934	5787	4542
CDK6_-_92463228.23-P2	3515.8	-0.3182	0.260524	0.0270917	0.241388	CDK6	6386	2481	2488	2975
CDK6_-_92463237.23-P2	3715.53	-0.0512241	0.102832	0.457402	0.801846	CDK6	3937	3358	4498	3316
CDK6_-_92463259.23-P2	3924.49	0.0417464	0.127433	0.422007	0.781851	CDK6	2617	4677	5262	3301
CDK6_-_92465826.23-P1	1591.45	0.0186386	0.110994	0.752856	0.930053	CDK6	1508	1516	1842	1590
CDK6_-_92465843.23-P1	1903.67	0.0200363	0.119093	0.731152	0.922102	CDK6	1947	2213	1360	2131
CDK6_-_92465893.23-P1	798.769	0.03607	0.130929	0.420499	0.781095	CDK6	633	1041	634	892
CDK6_+_92463061.23-P2	2871.39	-0.0290894	0.108991	0.667707	0.898291	CDK6	3486	2724	2378	3032
CDK6_+_92463239.23-P2	2585.44	-0.010478	0.120151	0.847946	0.965125	CDK6	2872	1419	3732	2596
CDK6_+_92465848.23-P1	1385.92	-0.0418334	0.127304	0.427499	0.78479	CDK6	1493	1753	1238	1091
CDK6_+_92465903.23-P1	1214.33	0.123492	0.180026	0.117863	0.475488	CDK6	1092	813	1084	1944
CDK7_-_68530696.23-P1P2	618.867	-0.00939303	0.127966	0.822795	0.955267	CDK7	796	727	287	673
CDK7_-_68530717.23-P1P2	3247.59	0.0274507	0.117941	0.640111	0.8899	CDK7	2561	3565	4182	2839
CDK7_-_68530895.23-P1P2	503.965	0.0265198	0.128364	0.57907	0.859649	CDK7	500	347	563	644
CDK7_+_68530767.23-P1P2	2671.94	0.0875077	0.128439	0.2044	0.597928	CDK7	2148	2866	2962	2821
CDK7_+_68531106.23-P1P2	1894.68	0.0455219	0.123692	0.471107	0.808478	CDK7	2120	1391	1515	2664
CDK8_-_26828288.23-P1P2	2149.59	0.0231942	0.117435	0.673225	0.900635	CDK8	1808	2051	2888	1988
CDK8_-_26828453.23-P1P2	3408.82	0.150746	0.167865	0.0649367	0.37128	CDK8	2440	3212	4454	3730
CDK8_+_26828253.23-P1P2	1670.52	0.0590409	0.1442	0.102726	0.447077	CDK8	789	1696	2690	1612
CDK8_+_26828274.23-P1P2	5634.31	-0.0440209	0.0990706	0.547544	0.846803	CDK8	6995	4800	5044	6028
CDK8_+_26828294.23-P1P2	516.198	0.00652895	0.129559	0.877923	0.972297	CDK8	806	140	271	895
CDK9_-_130547862.23-P1P2	2419.11	-0.00520376	0.118397	0.933199	0.984751	CDK9	3324	1775	1596	3123
CDK9_-_130548401.23-P1P2	2483.8	0.00810368	0.113965	0.885384	0.97352	CDK9	2215	2962	2595	2240
CDK9_-_130548749.23-P1P2	2532.39	-0.00711665	0.119775	0.892915	0.975582	CDK9	2586	3377	1788	2393
CDK9_+_130548739.23-P1P2	1729.9	-0.0196772	0.122104	0.649001	0.890583	CDK9	1554	1991	2162	1291
CDK9_+_130548853.23-P1P2	1464.19	0.0264837	0.132358	0.343557	0.727971	CDK9	716	1906	2158	1127
CDKL1_-_50863559.23-P1P2	3311.81	0.366001	0.18872	0.0035829	0.0808514	CDKL1	2331	3619	2929	4449
CDKL1_-_50863564.23-P1P2	5165.37	0.132626	0.0944149	0.0708074	0.383348	CDKL1	4777	4620	5580	5975
CDKL1_+_50863545.23-P1P2	4905.63	0.134139	0.114112	0.093268	0.42867	CDKL1	4465	3990	5682	5810
CDKL1_+_50863573.23-P1P2	1265.46	-0.0716128	0.151801	0.0728344	0.389708	CDKL1	1382	1723	1394	597
CDKL1_+_50863588.23-P1P2	4455.96	0.0698416	0.0982205	0.318863	0.708438	CDKL1	4154	3930	5247	4772
CDKL2_-_76555646.23-P1P2	2196.74	-0.0197235	0.118377	0.713841	0.916919	CDKL2	2102	1904	3130	1822
CDKL2_-_76555682.23-P1P2	2102.86	-0.0539967	0.122684	0.447419	0.79698	CDKL2	2853	1460	2078	2186
CDKL2_+_76555613.23-P1P2	2139.86	-0.0922369	0.132606	0.193331	0.58396	CDKL2	2472	2323	2125	1733
CDKL2_+_76555663.23-P1P2	1224.19	-0.0390062	0.121867	0.51339	0.829766	CDKL2	1403	965	1523	1103
CDKL2_+_76555675.23-P1P2	4172.35	0.0266547	0.111782	0.657254	0.893933	CDKL2	3570	5088	4274	3869
CDKL3_-_133702889.23-P2	2202.18	-0.0903573	0.140356	0.179991	0.568882	CDKL3	2562	1786	2944	1700
CDKL3_-_133706263.23-P1	328.749	-0.000246503	0.131775	0.986866	0.997015	CDKL3	216	570	315	207
CDKL3_-_133706274.23-P1	1354.81	0.0978208	0.144147	0.183471	0.572464	CDKL3	1213	1057	1483	1754
CDKL3_-_133706536.23-P1	1127.32	0.0431565	0.135534	0.252937	0.652287	CDKL3	668	972	1853	1106
CDKL3_+_133702210.23-P2	566.471	-0.0177312	0.130258	0.631209	0.885154	CDKL3	721	775	257	511
CDKL3_+_133702827.23-P2	2894.72	0.0873982	0.11708	0.232234	0.631553	CDKL3	2588	2524	3422	3226
CDKL3_+_133702841.23-P2	3155.65	0.020809	0.122137	0.701416	0.910875	CDKL3	3151	4121	1800	3550
CDKL3_+_133706658.23-P1	1816.73	0.0664099	0.121694	0.324233	0.713253	CDKL3	1612	1910	1802	2013
CDKL3_+_133706664.23-P1	1168.83	0.0522445	0.129922	0.41153	0.773401	CDKL3	1245	865	960	1673
CDKL4_-_39456218.23-ENST00000378803.1-ENST00000395035.3	1547.82	-0.0338304	0.126431	0.500929	0.823799	CDKL4	1632	2080	1271	1227
CDKL4_-_39456253.23-ENST00000378803.1-ENST00000395035.3	1614.22	-0.105466	0.17163	0.0975368	0.437583	CDKL4	2294	902	2309	1137
CDKL4_-_39456599.23-ENST00000378803.1-ENST00000395035.3	1875.07	-0.00946457	0.118614	0.851997	0.965183	CDKL4	1663	1952	2470	1522
CDKL4_+_39456624.23-ENST00000378803.1-ENST00000395035.3	1153.37	-0.137993	0.21644	0.0239692	0.226863	CDKL4	1431	1271	1399	578
CDKL4_+_39456634.23-ENST00000378803.1-ENST00000395035.3	1361.49	-0.0860013	0.13517	0.223796	0.623339	CDKL4	1700	1136	1539	1170
CDKL5_-_18443804.23-P1P2	1974.12	-0.0450056	0.127838	0.426357	0.78479	CDKL5	2397	1178	2796	1733
CDKL5_-_18444186.23-P1P2	3850.32	0.111293	0.115871	0.140493	0.50945	CDKL5	3349	4043	3889	4271
CDKL5_+_18443738.23-P1P2	2686.84	0.0186302	0.101455	0.772233	0.93722	CDKL5	2702	2731	2643	2790
CDKL5_+_18443786.23-P1P2	846.131	0.0184324	0.129819	0.634469	0.886872	CDKL5	797	297	1355	1042
CDKL5_+_18444159.23-P1P2	2945.69	0.545827	0.224667	0.000277971	0.0160321	CDKL5	1557	3026	3432	3884
CDKN1A_-_36646538.23-P1P2	2415.27	-0.000208797	0.112144	0.996755	0.998686	CDKN1A	2352	1970	3245	2282
CDKN1A_-_36646575.23-P1P2	3773.47	0.212976	0.181516	0.0227217	0.22188	CDKN1A	2625	4136	4206	4264
CDKN1A_-_36646586.23-P1P2	1246.33	0.0723835	0.137681	0.219782	0.617827	CDKN1A	938	1219	1542	1353
CDKN1A_+_36646518.23-P1P2	4614.42	-0.0911198	0.139144	0.1932	0.583877	CDKN1A	5827	5598	3243	3889
CDKN1A_+_36646528.23-P1P2	6235.26	0.302954	0.0931378	0.000129267	0.010334	CDKN1A	5013	5932	6414	7867
CDKN1B_-_12870352.23-P1P2	326.221	-0.0417166	0.140137	0.117531	0.475187	CDKN1B	461	194	553	138
CDKN1B_-_12870766.23-P1P2	3191.02	-0.0574774	0.121527	0.435411	0.790073	CDKN1B	4466	2604	2451	3431
CDKN1B_+_12870313.23-P1P2	1015.95	0.0859174	0.151723	0.150427	0.524849	CDKN1B	762	1181	869	1271
CDKN1B_+_12870316.23-P1P2	3363.95	0.0512501	0.096983	0.458741	0.801983	CDKN1B	3316	3227	3404	3675
CDKN1B_+_12870802.23-P1P2	2121.44	-0.040404	0.116047	0.538816	0.842265	CDKN1B	2577	2158	1735	2103
CDKN1C_-_2906542.23-P1P2	2162.43	0.0960375	0.134412	0.183794	0.572672	CDKN1C	1809	2352	2107	2454
CDKN1C_-_2906877.23-P1P2	4233.12	-0.0197486	0.0935696	0.772766	0.937611	CDKN1C	4667	3467	4792	4302
CDKN1C_+_2906927.23-P1P2	2278.22	-0.00580019	0.105251	0.929318	0.984405	CDKN1C	2452	1863	2626	2332
CDKN1C_+_2906930.23-P1P2	5604.69	-0.0668121	0.0902946	0.347633	0.731597	CDKN1C	6669	4997	5485	5596
CDKN1C_+_2907024.23-P1P2	557.342	-0.0318065	0.136291	0.153813	0.529129	CDKN1C	552	878	599	204
CDKN2A_-_21974525.23-P2	1998.48	-0.0793853	0.149672	0.121397	0.480619	CDKN2A	2204	1677	3087	1207
CDKN2A_-_21974795.23-P2	4186.94	0.109039	0.12405	0.180164	0.568882	CDKN2A	4149	3126	4341	5412
CDKN2A_-_21994389.23-P1	2794.67	-0.0053718	0.105846	0.93472	0.984931	CDKN2A	2676	2992	3086	2551
CDKN2A_+_21974424.23-P2	1165.73	-0.0401826	0.136601	0.200659	0.594225	CDKN2A	1129	1832	1140	563
CDKN2A_+_21974625.23-P2	4960.64	0.0243414	0.0987833	0.724929	0.920953	CDKN2A	5237	3720	5799	5462
CDKN2A_+_21974671.23-P2	2163.71	-0.0272557	0.108809	0.665861	0.897151	CDKN2A	2209	2120	2512	1937
CDKN2A_+_21994035.23-P1	1205.32	-0.0787781	0.155786	0.161677	0.542317	CDKN2A	2180	432	1371	989
CDKN2A_+_21994326.23-P1	1706.35	-0.0689805	0.121906	0.327008	0.716707	CDKN2A	2078	1411	1892	1566
CDKN2A_+_21994362.23-P1	2537.73	0.0403958	0.126908	0.469251	0.808	CDKN2A	2357	1359	3675	3022
CDKN2A_+_21994383.23-P1	1933.67	-0.0076949	0.118097	0.88789	0.974052	CDKN2A	1979	1352	2749	1833
CDKN2B_+_22008827.23-P1P2	2542.62	-0.045629	0.115741	0.50911	0.827974	CDKN2B	3204	2446	2044	2593
CDKN2B_+_22008917.23-P1P2	2316.43	0.00201198	0.100892	0.979745	0.994914	CDKN2B	2392	2137	2535	2336
CDKN2B_+_22008932.23-P1P2	1089.17	-0.000450652	0.117357	0.997472	0.999057	CDKN2B	1044	1150	1200	1013
CDKN2B_+_22009247.23-P1P2	2941.33	-0.29543	0.192645	0.0170764	0.189797	CDKN2B	4581	2407	2549	2430
CDKN2B_+_22009282.23-P1P2	5839.64	0.190064	0.118604	0.0288007	0.249343	CDKN2B	5213	4644	6581	7302
[truncated: 10,817 more rows]

## Sheet: kinases_lib_sig
grna	baseMean	log2FoldChange	lfcSE	pvalue	padj	gene
[truncated: 400 more rows]

## Sheet: cancer_apoptosis_lib_all
grna	baseMean	log2FoldChange	lfcSE	pvalue	padj	gene	FR raw bin counts	NR raw bin counts	NG raw bin counts	FG raw bin counts
[truncated: 16,182 more rows]

[truncated: 5 more sheets: cancer_apoptosis_lib_sig, stress_proteostasis_lib, stress_proteostasis_lib_sig, pelokd_p1_TE_all, top_mRNAs]
