# Supplementary material for: Ribosome rescue factor PELOTA modulates translation start site choice for C/EBPα protein isoforms
Source: Life Sci Alliance. 2024 May 21;7(7):e202302501. doi: 10.26508/lsa.202302501 (PMC11109482; doi:10.26508/lsa.202302501)
Supplement: Supplementary file 4 [file LSA-2023-02501_TableS3.xlsx]

## Sheet: TableS3
sgRNAs used in this study
Target	Protospacer	Experiment	Source
Nontargeting	GCGCCAAACGTGCCCTGACGG	CRISPRi	Horlbeck et al. Elife 2016
CNOT9	GAGTCGGATGGCGGCTACGG	CRISPRi	Horlbeck et al. Elife 2016
DAP5	GGTGAGTCGGAGCTCTATGG	CRISPRi	Horlbeck et al. Elife 2016
DENR	GGGAGACGAGTTGCATGTGT	CRISPRi	Horlbeck et al. Elife 2016
DDX17	GGAAGGAGACGCCTAAACCG	CRISPRi	Horlbeck et al. Elife 2016
DDX24	GGGTACAGCGGCGGTTTCTG	CRISPRi	Horlbeck et al. Elife 2016
EXOSC2	GTAACTCCCCGCGGGACCCA	CRISPRi	Horlbeck et al. Elife 2016
MCTS1	GAGATCCCCTCACACGAGGA	CRISPRi	Horlbeck et al. Elife 2016
MTOR	GGGGCCTGAAGCGGCGGTAC	CRISPRi	Horlbeck et al. Elife 2016
PCBP2_1	GAAAGGGGAGCGGGCGGGAA	CRISPRi	Horlbeck et al. Elife 2016
PCBP2_2	GCCTGGCACAGTGAGGTGGT	CRISPRi	Horlbeck et al. Elife 2016
PELO	GGCCAGCGGGAACTGTGTAG	CRISPRi	Horlbeck et al. Elife 2016
RBM12	GAGGAGGTGGTGGCTGCGTT	CRISPRi	Horlbeck et al. Elife 2016
RHEB	GCGGCCACTCACCCACAGAC	CRISPRi	Horlbeck et al. Elife 2016
SAMD4B	GGAGCTTGCGGGCCCGAGAG	CRISPRi	Horlbeck et al. Elife 2016
TSC1	GGGCCTTGGCCCTTTCACGA	CRISPRi	Horlbeck et al. Elife 2016
ZC3H3	GGGAAAAGGAGATATTACGG	CRISPRi	Horlbeck et al. Elife 2016
AAVS1_T1	TCCCCTCCACCCCACAGTG	Targeting	Mali et al. Science 2013
AAVS1_T2	GGGCCACTAGGGACAGGAT	Targeting	Mali et al. Science 2013
